# Supplementary material for: An Unexpected Activity of a Minor Cannabinoid: Cannabicyclol (CBL) Is a Potent Positive Allosteric Modulator of Serotonin 5-HT1A Receptor
Source: J Nat Prod. 2025 Jan 15;88(1):58–66. doi: 10.1021/acs.jnatprod.4c00977 (PMC11774245; doi:10.1021/acs.jnatprod.4c00977)
Supplement: Supplementary file 2 — np4c00977_si_002.cif [file np4c00977_si_002.cif]

data_b20043
_audit_creation_date               2024-08-24
_audit_creation_method
;
Olex2 1.5
(compiled 2024.02.16 svn.r378c4104 for OlexSys, GUI svn.r6928)
;
_audit_contact_author_address      ?
_audit_contact_author_email        ?
_audit_contact_author_name         ''
_audit_contact_author_phone        ?
_publ_contact_author_id_orcid      ?
_publ_section_references
;
Bourhis, L.J., Dolomanov, O.V., Gildea, R.J., Howard, J.A.K., Puschmann, H.
 (2015). Acta Cryst. A71, 59-75.

Dolomanov, O.V., Bourhis, L.J., Gildea, R.J, Howard, J.A.K. & Puschmann, H.
 (2009), J. Appl. Cryst. 42, 339-341.
;
_chemical_formula_moiety           'C21 H30 O2'
_chemical_formula_sum              'C21 H30 O2'
_chemical_formula_weight           314.471
loop_
  _atom_type_symbol
  _atom_type_scat_dispersion_real
  _atom_type_scat_dispersion_imag
  _atom_type_scat_Cromer_Mann_a1
  _atom_type_scat_Cromer_Mann_a2
  _atom_type_scat_Cromer_Mann_a3
  _atom_type_scat_Cromer_Mann_a4
  _atom_type_scat_Cromer_Mann_b1
  _atom_type_scat_Cromer_Mann_b2
  _atom_type_scat_Cromer_Mann_b3
  _atom_type_scat_Cromer_Mann_b4
  _atom_type_scat_Cromer_Mann_c
  _atom_type_scat_source
  _atom_type_scat_dispersion_source
 C 0.00313 0.00162 2.31000 1.02000 1.58860 0.86500 20.84390 10.20750 0.56870
 51.65120 0.21560 'International Tables Volume C Table 6.1.1.4 (pp. 500-502)'
 'Brennan, Cowan, Rev. Sci. Instrum., 1992, 63, 850'
 H 0.00000 0.00000 0.49300 0.32291 0.14019 0.04081 10.51090 26.12570 3.14236
 57.79970 0.00304 'International Tables Volume C Table 6.1.1.4 (pp. 500-502)'
 'Brennan, Cowan, Rev. Sci. Instrum., 1992, 63, 850'
 O 0.01085 0.00610 3.04850 2.28680 1.54630 0.86700 13.27710 5.70110 0.32390
 32.90890 0.25080 'International Tables Volume C Table 6.1.1.4 (pp. 500-502)'
 'Brennan, Cowan, Rev. Sci. Instrum., 1992, 63, 850'

_space_group_crystal_system        'monoclinic'
_space_group_IT_number             14
_space_group_name_H-M_alt          'P 1 21/n 1'
_space_group_name_Hall             '-P 2yn'
loop_
  _space_group_symop_id
  _space_group_symop_operation_xyz
 1 x,y,z
 2 -x+1/2,y+1/2,-z+1/2
 3 -x,-y,-z
 4 x-1/2,-y-1/2,z-1/2

_symmetry_Int_Tables_number        14
_cell_length_a                     5.8756(14)
_cell_length_b                     23.937(5)
_cell_length_c                     12.972(3)
_cell_angle_alpha                  90
_cell_angle_beta                   97.596(8)
_cell_angle_gamma                  90
_cell_volume                       1808.4(7)
_cell_formula_units_Z              4
_cell_measurement_reflns_used      9884
_cell_measurement_temperature      110.09
_cell_measurement_theta_max        35.56
_cell_measurement_theta_min        3.00
_exptl_absorpt_coefficient_mu      0.072
_exptl_absorpt_correction_T_max    0.7470
_exptl_absorpt_correction_T_min    0.6868
_exptl_absorpt_correction_type     none
_exptl_absorpt_process_details
;
SADABS-2016/2 (Bruker,2016/2) was used for absorption correction.
wR2(int) was 0.0557 before and 0.0520 after correction.
The Ratio of minimum to maximum transmission is 0.9194.
The \l/2 correction factor is Not present.
;
_exptl_crystal_colour              colourless
_exptl_crystal_colour_primary      colourless
_exptl_crystal_density_diffrn      1.155
_exptl_crystal_description         prism
_exptl_crystal_F_000               688.381
_exptl_crystal_size_max            0.433
_exptl_crystal_size_mid            0.222
_exptl_crystal_size_min            0.114
_diffrn_reflns_av_R_equivalents    0.0539
_diffrn_reflns_av_unetI/netI       0.0301
_diffrn_reflns_Laue_measured_fraction_full  0.9991
_diffrn_reflns_Laue_measured_fraction_max  0.9984
_diffrn_reflns_limit_h_max         9
_diffrn_reflns_limit_h_min         -9
_diffrn_reflns_limit_k_max         39
_diffrn_reflns_limit_k_min         -39
_diffrn_reflns_limit_l_max         20
_diffrn_reflns_limit_l_min         -21
_diffrn_reflns_number              80894
_diffrn_reflns_point_group_measured_fraction_full  0.9991
_diffrn_reflns_point_group_measured_fraction_max  0.9984
_diffrn_reflns_theta_full          25.2417
_diffrn_reflns_theta_max           35.67
_diffrn_reflns_theta_min           3.00
_diffrn_ambient_temperature        110.09
_diffrn_measured_fraction_theta_full  0.9991
_diffrn_measured_fraction_theta_max  0.9984
_diffrn_measurement_device_type    'Bruker APEX-II CCD'
_diffrn_measurement_method         '\f and \w scans'
_diffrn_radiation_type             'Mo K\a'
_diffrn_radiation_wavelength       0.71073
_diffrn_source_current             30.0
_diffrn_source_power               1.5
_diffrn_source_voltage             50.0
_diffrn_standards_number           0
_reflns_Friedel_coverage           0.0
_reflns_limit_h_max                8
_reflns_limit_h_min                -9
_reflns_limit_k_max                39
_reflns_limit_k_min                0
_reflns_limit_l_max                21
_reflns_limit_l_min                -7
_reflns_number_gt                  6281
_reflns_number_total               8373
_reflns_threshold_expression       I>=2u(I)
_computing_cell_refinement         'SAINT V8.38A (Bruker, 2018)'
_computing_data_reduction          'SAINT V8.38A (Bruker, 2018)'
_computing_molecular_graphics      'Olex2 1.5 (Dolomanov et al., 2009)'
_computing_publication_material    'Olex2 1.5 (Dolomanov et al., 2009)'
_computing_structure_refinement    'olex2.refine 1.5 (Bourhis et al., 2015)'
_computing_structure_solution      'olex2.solve 1.5 (Bourhis et al., 2015)'
_refine_diff_density_max           0.5464
_refine_diff_density_min           -0.3495
_refine_diff_density_rms           0.0706
_refine_ls_d_res_high              0.6094
_refine_ls_d_res_low               6.7797
_refine_ls_goodness_of_fit_ref     1.0391
_refine_ls_hydrogen_treatment      constr
_refine_ls_matrix_type             full
_refine_ls_number_constraints      86
_refine_ls_number_parameters       277
_refine_ls_number_reflns           8373
_refine_ls_number_restraints       28
_refine_ls_R_factor_all            0.0738
_refine_ls_R_factor_gt             0.0518
_refine_ls_restrained_S_all        1.0373
_refine_ls_shift/su_max            -0.0483
_refine_ls_shift/su_mean           0.0029
_refine_ls_structure_factor_coef   Fsqd
_refine_ls_weighting_details      
 'w=1/[\s^2^(Fo^2^)+(0.0694P)^2^+0.4298P] where P=(Fo^2^+2Fc^2^)/3'
_refine_ls_weighting_scheme        calc
_refine_ls_wR_factor_gt            0.1312
_refine_ls_wR_factor_ref           0.1469
_olex2_refinement_description
;
1. Fixed Uiso
 At 1.2 times of:
  All C(H) groups, All C(H,H) groups
 At 1.5 times of:
  All C(H,H,H) groups, All O(H) groups
2. Shared sites
{C17, C17', C17"}
{C21', C21"}
3. Uiso/Uaniso restraints and constraints
Uanis(C17) = Uanis(C17') = Uanis(C17")
Uanis(C21') = Uanis(C21")
4. Same fragment restrains
{C17, C18, C19, C20, C21} sigma for 1-2: 0.02, 1-3: 0.04
as in
{C17", C18", C19", C20", C21"}
{C17, C18, C19, C20, C21} sigma for 1-2: 0.02, 1-3: 0.04
as in
{C17', C18', C19', C20', C21'}
5. Others
 1*[Sof(C17)+Sof(H17a)+Sof(H17b)+Sof(C18)+Sof(H18a)+Sof(H18b)+Sof(C19)+
 Sof(H19a)+Sof(H19b)+Sof(C20)+Sof(H20a)+Sof(H20b)+Sof(C21)+Sof(H21a)+Sof(H21b)+
 Sof(H21c)]+1*[Sof(C17')+Sof(H17c)+Sof(H17d)+Sof(C18')+Sof(H18c)+Sof(H18d)+
 Sof(C19')+Sof(H19c)+Sof(H19d)+Sof(C20')+Sof(H20c)+Sof(H20d)+Sof(C21')+
 Sof(H21d)+Sof(H21e)+Sof(H21f)]+1*[Sof(C17")+Sof(H17e)+Sof(H17f)+Sof(C18")+
 Sof(H18e)+Sof(H18f)+Sof(C19")+Sof(H19e)+Sof(H19f)+Sof(C20")+Sof(H20e)+
 Sof(H20f)+Sof(C21")+Sof(H21g)+Sof(H21h)+Sof(H21i)]=1 with esd of 0.0001
 Sof(C17)=Sof(H17a)=Sof(H17b)=Sof(C18)=Sof(H18a)=Sof(H18b)=Sof(C19)=Sof(H19a)=
 Sof(H19b)=Sof(C20)=Sof(H20a)=Sof(H20b)=Sof(C21)=Sof(H21a)=Sof(H21b)=Sof(H21c)=
 FVAR(1)
 Sof(C17')=Sof(H17c)=Sof(H17d)=Sof(C18')=Sof(H18c)=Sof(H18d)=Sof(C19')=
 Sof(H19c)=Sof(H19d)=Sof(C20')=Sof(H20c)=Sof(H20d)=Sof(C21')=Sof(H21d)=
 Sof(H21e)=Sof(H21f)=FVAR(2)
 Sof(C17")=Sof(H17e)=Sof(H17f)=Sof(C18")=Sof(H18e)=Sof(H18f)=Sof(C19")=
 Sof(H19e)=Sof(H19f)=Sof(C20")=Sof(H20e)=Sof(H20f)=Sof(C21")=Sof(H21g)=
 Sof(H21h)=Sof(H21i)=FVAR(3)
6.a Ternary CH refined with riding coordinates:
 C7(H7), C8(H8), C13(H13)
6.b Secondary CH2 refined with riding coordinates:
 C11(H11a,H11b), C12(H12a,H12b), C17(H17a,H17b), C18(H18a,H18b), C19(H19a,
 H19b), C20(H20a,H20b), C17'(H17c,H17d), C18'(H18c,H18d), C19'(H19c,H19d),
 C20'(H20c,H20d), C17"(H17e,H17f), C18"(H18e,H18f), C19"(H19e,H19f), C20"(H20e,
 H20f)
6.c Me refined with riding coordinates:
 C21(H21a,H21b,H21c), C21'(H21d,H21e,H21f), C21"(H21g,H21h,H21i)
6.d Aromatic/amide H refined with riding coordinates:
 C2(H2), C4(H4)
6.e Idealised Me refined as rotating group:
 C10(H10a,H10b,H10c), C15(H15a,H15b,H15c), C16(H16a,H16b,H16c)
6.f Idealised tetrahedral OH refined as rotating group:
 O1(H1)
;
_atom_sites_solution_primary       iterative
loop_
  _atom_site_label
  _atom_site_type_symbol
  _atom_site_fract_x
  _atom_site_fract_y
  _atom_site_fract_z
  _atom_site_U_iso_or_equiv
  _atom_site_adp_type
  _atom_site_occupancy
  _atom_site_refinement_flags_posn
  _atom_site_refinement_flags_occupancy
  _atom_site_disorder_group
 O1 O 0.28856(12) 0.78917(3) 0.59462(5) 0.02325(14) Uani 1.000000 . . .
 H1 H 0.364(2) 0.7673(4) 0.63690(5) 0.0349(2) Uiso 1.000000 GR . .
 C1 C 0.30921(14) 0.77286(3) 0.49516(6) 0.01690(14) Uani 1.000000 . . .
 C2 C 0.48116(14) 0.73650(3) 0.47294(6) 0.01802(14) Uani 1.000000 . . .
 H2 H 0.59195(14) 0.72334(3) 0.52753(6) 0.02163(17) Uiso 1.000000 R . .
 C3 C 0.49158(15) 0.71927(3) 0.37079(6) 0.01777(14) Uani 1.000000 . . .
 C4 C 0.32634(15) 0.73879(3) 0.29191(6) 0.01819(14) Uani 1.000000 . . .
 H4 H 0.32956(15) 0.72713(3) 0.22211(6) 0.02182(17) Uiso 1.000000 R . .
 C5 C 0.15616(14) 0.77552(3) 0.31574(6) 0.01625(14) Uani 1.000000 . . .
 O2 O -0.00853(11) 0.79059(3) 0.23427(5) 0.02003(13) Uani 1.000000 . . .
 C6 C -0.12244(15) 0.84410(4) 0.24345(7) 0.01989(15) Uani 1.000000 . . .
 C7 C -0.21419(14) 0.85079(3) 0.34811(7) 0.01824(14) Uani 1.000000 . . .
 H7 H -0.37737(14) 0.83878(3) 0.34752(7) 0.02189(17) Uiso 1.000000 R . .
 C8 C -0.04952(13) 0.82985(3) 0.44286(6) 0.01648(14) Uani 1.000000 . . .
 H8 H -0.13851(13) 0.80912(3) 0.49122(6) 0.01977(16) Uiso 1.000000 R . .
 C9 C 0.14465(14) 0.79420(3) 0.41676(6) 0.01554(13) Uani 1.000000 . . .
 C10 C -0.31703(18) 0.84573(5) 0.15360(8) 0.0286(2) Uani 1.000000 . . .
 H10a H -0.2538(2) 0.8424(4) 0.08764(8) 0.0428(3) Uiso 1.000000 GR . .
 H10b H -0.4226(9) 0.8146(2) 0.1603(4) 0.0428(3) Uiso 1.000000 GR . .
 H10c H -0.4000(10) 0.88117(17) 0.1550(4) 0.0428(3) Uiso 1.000000 GR . .
 C11 C 0.04833(17) 0.89226(4) 0.23828(8) 0.02496(18) Uani 1.000000 . . .
 H11a H 0.05987(17) 0.90256(4) 0.16524(8) 0.0300(2) Uiso 1.000000 R . .
 H11b H 0.20272(17) 0.88190(4) 0.27309(8) 0.0300(2) Uiso 1.000000 R . .
 C12 C -0.05227(18) 0.94034(4) 0.29551(9) 0.0283(2) Uani 1.000000 . . .
 H12a H 0.07029(18) 0.96634(4) 0.32511(9) 0.0339(2) Uiso 1.000000 R . .
 H12b H -0.16673(18) 0.96139(4) 0.24773(9) 0.0339(2) Uiso 1.000000 R . .
 C13 C -0.16615(15) 0.91265(4) 0.38219(7) 0.02179(16) Uani 1.000000 . . .
 H13 H -0.30632(15) 0.93285(4) 0.39816(7) 0.02615(19) Uiso 1.000000 R . .
 C14 C -0.00887(15) 0.89192(4) 0.48182(7) 0.02057(16) Uani 1.000000 . . .
 C15 C 0.23656(17) 0.91350(4) 0.49905(9) 0.0297(2) Uani 1.000000 . . .
 H15a H 0.23548(17) 0.95401(7) 0.5099(7) 0.0445(3) Uiso 1.000000 GR . .
 H15b H 0.3203(5) 0.8954(3) 0.5604(4) 0.0445(3) Uiso 1.000000 GR . .
 H15c H 0.3121(5) 0.9050(4) 0.4379(3) 0.0445(3) Uiso 1.000000 GR . .
 C16 C -0.12193(18) 0.90169(5) 0.57961(8) 0.0291(2) Uani 1.000000 . . .
 H16a H -0.0330(9) 0.8827(3) 0.63869(16) 0.0437(3) Uiso 1.000000 GR . .
 H16b H -0.1269(14) 0.94185(5) 0.5938(4) 0.0437(3) Uiso 1.000000 GR . .
 H16c H -0.2786(6) 0.8868(3) 0.5692(3) 0.0437(3) Uiso 1.000000 GR . .
 C17 C 0.68168(18) 0.68118(4) 0.34603(8) 0.02539(18) Uani 0.488(3) D P 1
 H17a H 0.65707(18) 0.67393(4) 0.27024(8) 0.0305(2) Uiso 0.488(3) R P 1
 H17b H 0.82797(18) 0.70196(4) 0.36109(8) 0.0305(2) Uiso 0.488(3) R P 1
 C18 C 0.7122(6) 0.62720(17) 0.3987(3) 0.0206(6) Uani 0.488(3) D P 1
 H18a H 0.7448(6) 0.63352(17) 0.4746(3) 0.0247(8) Uiso 0.488(3) R P 1
 H18b H 0.5674(6) 0.60573(17) 0.3851(3) 0.0247(8) Uiso 0.488(3) R P 1
 C19 C 0.9067(4) 0.59277(10) 0.3635(2) 0.0251(5) Uani 0.488(3) D P 1
 H19a H 0.8710(4) 0.58559(10) 0.2880(2) 0.0301(5) Uiso 0.488(3) R P 1
 H19b H 1.0498(4) 0.61504(10) 0.3747(2) 0.0301(5) Uiso 0.488(3) R P 1
 C20 C 0.9486(4) 0.53732(9) 0.41934(18) 0.0302(5) Uani 0.488(3) D P 1
 H20a H 0.9923(4) 0.54428(9) 0.49458(18) 0.0363(6) Uiso 0.488(3) R P 1
 H20b H 0.8045(4) 0.51539(9) 0.41074(18) 0.0363(6) Uiso 0.488(3) R P 1
 C21 C 1.1382(4) 0.50313(10) 0.3781(3) 0.0406(7) Uani 0.488(3) D P 1
 H21a H 1.1592(4) 0.46778(10) 0.4163(3) 0.0610(10) Uiso 0.488(3) R P 1
 H21b H 1.0943(4) 0.49544(10) 0.3040(3) 0.0610(10) Uiso 0.488(3) R P 1
 H21c H 1.2821(4) 0.52432(10) 0.3878(3) 0.0610(10) Uiso 0.488(3) R P 1
 C17' C 0.68168(18) 0.68118(4) 0.34603(8) 0.02539(18) Uani 0.342(4) D P 2
 H17c H 0.67798(18) 0.67804(4) 0.26973(8) 0.0305(2) Uiso 0.342(4) R P 2
 H17d H 0.83241(18) 0.69680(4) 0.37540(8) 0.0305(2) Uiso 0.342(4) R P 2
 C18' C 0.6482(8) 0.6211(3) 0.3946(6) 0.0236(10) Uani 0.342(4) D P 2
 H18c H 0.6906(8) 0.6233(3) 0.4709(6) 0.0283(12) Uiso 0.342(4) R P 2
 H18d H 0.4837(8) 0.6109(3) 0.3809(6) 0.0283(12) Uiso 0.342(4) R P 2
 C19' C 0.7888(6) 0.57515(12) 0.3525(3) 0.0279(7) Uani 0.342(4) D P 2
 H19c H 0.7523(6) 0.53953(12) 0.3855(3) 0.0335(9) Uiso 0.342(4) R P 2
 H19d H 0.7373(6) 0.57153(12) 0.2770(3) 0.0335(9) Uiso 0.342(4) R P 2
 C20' C 1.0438(6) 0.58208(15) 0.3677(4) 0.0422(10) Uani 0.342(4) D P 2
 H20c H 1.0877(6) 0.61806(15) 0.3383(4) 0.0506(12) Uiso 0.342(4) R P 2
 H20d H 1.1049(6) 0.58097(15) 0.4425(4) 0.0506(12) Uiso 0.342(4) R P 2
 C21' C 1.1389(7) 0.53130(14) 0.3080(3) 0.0695(12) Uani 0.342(4) D P 2
 H21d H 1.3068(7) 0.53334(14) 0.3149(3) 0.1042(18) Uiso 0.342(4) R P 2
 H21e H 1.0929(7) 0.49611(14) 0.3379(3) 0.1042(18) Uiso 0.342(4) R P 2
 H21f H 1.0758(7) 0.53299(14) 0.2343(3) 0.1042(18) Uiso 0.342(4) R P 2
 C17" C 0.68168(18) 0.68118(4) 0.34603(8) 0.02539(18) Uani 0.171(3) D P 3
 H17e H 0.61428(18) 0.65501(4) 0.29124(8) 0.0305(2) Uiso 0.171(3) R P 3
 H17f H 0.79416(18) 0.70451(4) 0.31508(8) 0.0305(2) Uiso 0.171(3) R P 3
 C18" C 0.8039(14) 0.6494(4) 0.4247(5) 0.0332(17) Uani 0.171(3) D P 3
 H18e H 0.8797(14) 0.6748(4) 0.4788(5) 0.040(2) Uiso 0.171(3) R P 3
 H18f H 0.6947(14) 0.6258(4) 0.4572(5) 0.040(2) Uiso 0.171(3) R P 3
 C19" C 0.9846(13) 0.6121(3) 0.3867(6) 0.0317(16) Uani 0.171(3) D P 3
 H19e H 1.0755(13) 0.6351(3) 0.3437(6) 0.0381(19) Uiso 0.171(3) R P 3
 H19f H 1.0901(13) 0.5995(3) 0.4482(6) 0.0381(19) Uiso 0.171(3) R P 3
 C20" C 0.9037(10) 0.5620(3) 0.3256(7) 0.0378(19) Uani 0.171(3) D P 3
 H20e H 0.8084(10) 0.5379(3) 0.3648(7) 0.045(2) Uiso 0.171(3) R P 3
 H20f H 0.8137(10) 0.5725(3) 0.2585(7) 0.045(2) Uiso 0.171(3) R P 3
 C21" C 1.1389(7) 0.53130(14) 0.3080(3) 0.0695(12) Uani 0.171(3) D P 3
 H21g H 1.1036(7) 0.49706(14) 0.2676(3) 0.1042(18) Uiso 0.171(3) R P 3
 H21h H 1.2308(7) 0.55627(14) 0.2702(3) 0.1042(18) Uiso 0.171(3) R P 3
 H21i H 1.2255(7) 0.52186(14) 0.3756(3) 0.1042(18) Uiso 0.171(3) R P 3

loop_
  _atom_site_aniso_label
  _atom_site_aniso_U_11
  _atom_site_aniso_U_22
  _atom_site_aniso_U_33
  _atom_site_aniso_U_12
  _atom_site_aniso_U_13
  _atom_site_aniso_U_23
 O1 0.0294(3) 0.0281(3) 0.0114(3) 0.0096(2) -0.0003(2) -0.0023(2)
 C1 0.0205(3) 0.0179(3) 0.0120(3) 0.0017(3) 0.0009(3) -0.0010(2)
 C2 0.0203(3) 0.0191(3) 0.0142(3) 0.0039(3) 0.0004(3) 0.0008(3)
 C3 0.0217(3) 0.0163(3) 0.0156(3) 0.0027(3) 0.0035(3) 0.0010(2)
 C4 0.0240(4) 0.0174(3) 0.0131(3) 0.0015(3) 0.0025(3) -0.0004(2)
 C5 0.0198(3) 0.0161(3) 0.0122(3) -0.0003(2) -0.0007(2) 0.0007(2)
 O2 0.0238(3) 0.0210(3) 0.0137(3) 0.0038(2) -0.0039(2) -0.0002(2)
 C6 0.0215(4) 0.0201(3) 0.0173(3) 0.0032(3) -0.0006(3) 0.0028(3)
 C7 0.0159(3) 0.0193(3) 0.0190(3) 0.0005(3) 0.0003(3) 0.0011(3)
 C8 0.0156(3) 0.0178(3) 0.0158(3) -0.0004(2) 0.0012(2) -0.0006(2)
 C9 0.0172(3) 0.0155(3) 0.0135(3) 0.0005(2) 0.0003(2) -0.0000(2)
 C10 0.0290(4) 0.0343(5) 0.0202(4) 0.0085(4) -0.0048(3) 0.0034(3)
 C11 0.0271(4) 0.0219(4) 0.0271(4) 0.0013(3) 0.0079(3) 0.0069(3)
 C12 0.0322(5) 0.0180(4) 0.0356(5) 0.0015(3) 0.0084(4) 0.0051(3)
 C13 0.0200(4) 0.0184(3) 0.0269(4) 0.0032(3) 0.0026(3) 0.0003(3)
 C14 0.0178(3) 0.0189(3) 0.0245(4) 0.0010(3) 0.0008(3) -0.0046(3)
 C15 0.0212(4) 0.0236(4) 0.0426(6) -0.0033(3) -0.0018(4) -0.0062(4)
 C16 0.0293(5) 0.0327(5) 0.0248(4) 0.0090(4) 0.0015(4) -0.0089(4)
 C17 0.0292(4) 0.0268(4) 0.0214(4) 0.0095(3) 0.0076(3) 0.0008(3)
 C18 0.0179(15) 0.0202(13) 0.0238(10) 0.0011(12) 0.0033(13) 0.0025(9)
 C19 0.0207(11) 0.0223(10) 0.0330(11) 0.0032(8) 0.0062(8) -0.0000(8)
 C20 0.0355(11) 0.0229(9) 0.0320(11) 0.0082(7) 0.0038(8) -0.0011(7)
 C21 0.0314(11) 0.0270(10) 0.0639(18) 0.0102(8) 0.0074(11) -0.0027(11)
 C17' 0.0292(4) 0.0268(4) 0.0214(4) 0.0095(3) 0.0076(3) 0.0008(3)
 C18' 0.018(2) 0.0153(15) 0.040(2) 0.0036(16) 0.010(2) 0.0015(12)
 C19' 0.0296(17) 0.0175(11) 0.0369(16) 0.0057(11) 0.0049(12) -0.0033(10)
 C20' 0.0286(17) 0.0306(17) 0.069(3) 0.0064(13) 0.0142(16) -0.0081(16)
 C21' 0.085(2) 0.0519(17) 0.084(2) 0.0392(17) 0.060(2) 0.0164(16)
 C17" 0.0292(4) 0.0268(4) 0.0214(4) 0.0095(3) 0.0076(3) 0.0008(3)
 C18" 0.031(3) 0.040(4) 0.027(3) 0.017(3) -0.003(2) -0.005(3)
 C19" 0.024(3) 0.032(3) 0.037(4) 0.010(3) -0.002(2) -0.009(3)
 C20" 0.019(3) 0.028(3) 0.064(5) 0.004(2) -0.001(3) -0.025(3)
 C21" 0.085(2) 0.0519(17) 0.084(2) 0.0392(17) 0.060(2) 0.0164(16)

loop_
  _geom_bond_atom_site_label_1
  _geom_bond_atom_site_label_2
  _geom_bond_distance
  _geom_bond_site_symmetry_2
  _geom_bond_publ_flag
 O1 H1 0.8400 . ?
 O1 C1 1.3686(10) . ?
 C1 C2 1.3923(12) . ?
 C1 C9 1.4035(11) . ?
 C2 H2 0.9500 . ?
 C2 C3 1.3968(12) . ?
 C3 C4 1.3948(12) . ?
 C3 C17 1.5089(12) . ?
 C3 C17' 1.5089(12) . ?
 C3 C17" 1.5089(12) . ?
 C4 H4 0.9500 . ?
 C4 C5 1.3964(12) . ?
 C5 O2 1.3832(10) . ?
 C5 C9 1.3947(12) . ?
 O2 C6 1.4572(11) . ?
 C6 C7 1.5339(13) . ?
 C6 C10 1.5215(13) . ?
 C6 C11 1.5356(13) . ?
 C7 H7 1.0000 . ?
 C7 C8 1.5439(12) . ?
 C7 C13 1.5605(12) . ?
 C8 H8 1.0000 . ?
 C8 C9 1.4989(11) . ?
 C8 C14 1.5773(12) . ?
 C10 H10a 0.9800 . ?
 C10 H10b 0.9800 . ?
 C10 H10c 0.9800 . ?
 C11 H11a 0.9900 . ?
 C11 H11b 0.9900 . ?
 C11 C12 1.5301(14) . ?
 C12 H12a 0.9900 . ?
 C12 H12b 0.9900 . ?
 C12 C13 1.5329(14) . ?
 C13 H13 1.0000 . ?
 C13 C14 1.5669(13) . ?
 C14 C15 1.5202(13) . ?
 C14 C16 1.5257(14) . ?
 C15 H15a 0.9800 . ?
 C15 H15b 0.9800 . ?
 C15 H15c 0.9800 . ?
 C16 H16a 0.9800 . ?
 C16 H16b 0.9800 . ?
 C16 H16c 0.9800 . ?
 C17 H17a 0.9900 . ?
 C17 H17b 0.9900 . ?
 C17 C18 1.461(4) . ?
 C18 H18a 0.9900 . ?
 C18 H18b 0.9900 . ?
 C18 C19 1.527(5) . ?
 C19 H19a 0.9900 . ?
 C19 H19b 0.9900 . ?
 C19 C20 1.516(3) . ?
 C20 H20a 0.9900 . ?
 C20 H20b 0.9900 . ?
 C20 C21 1.534(3) . ?
 C21 H21a 0.9800 . ?
 C21 H21b 0.9800 . ?
 C21 H21c 0.9800 . ?
 C17' H17c 0.9900 . ?
 C17' H17d 0.9900 . ?
 C17' C18' 1.592(6) . ?
 C18' H18c 0.9900 . ?
 C18' H18d 0.9900 . ?
 C18' C19' 1.520(7) . ?
 C19' H19c 0.9900 . ?
 C19' H19d 0.9900 . ?
 C19' C20' 1.495(5) . ?
 C20' H20c 0.9900 . ?
 C20' H20d 0.9900 . ?
 C20' C21' 1.582(5) . ?
 C21' H21d 0.9800 . ?
 C21' H21e 0.9800 . ?
 C21' H21f 0.9800 . ?
 C17" H17e 0.9900 . ?
 C17" H17f 0.9900 . ?
 C17" C18" 1.394(6) . ?
 C18" H18e 0.9900 . ?
 C18" H18f 0.9900 . ?
 C18" C19" 1.518(9) . ?
 C19" H19e 0.9900 . ?
 C19" H19f 0.9900 . ?
 C19" C20" 1.480(10) . ?
 C20" H20e 0.9900 . ?
 C20" H20f 0.9900 . ?
 C20" C21" 1.608(6) . ?
 C21" H21g 0.9800 . ?
 C21" H21h 0.9800 . ?
 C21" H21i 0.9800 . ?

loop_
  _geom_angle_atom_site_label_1
  _geom_angle_atom_site_label_2
  _geom_angle_atom_site_label_3
  _geom_angle
  _geom_angle_site_symmetry_1
  _geom_angle_site_symmetry_3
  _geom_angle_publ_flag
 C1 O1 H1 109.5 . . ?
 C2 C1 O1 122.05(7) . . ?
 C9 C1 O1 116.16(7) . . ?
 C9 C1 C2 121.79(7) . . ?
 H2 C2 C1 119.84(5) . . ?
 C3 C2 C1 120.33(7) . . ?
 C3 C2 H2 119.84(5) . . ?
 C4 C3 C2 118.91(7) . . ?
 C17 C3 C2 120.45(8) . . ?
 C17 C3 C4 120.62(7) . . ?
 C17' C3 C2 120.45(8) . . ?
 C17' C3 C4 120.62(7) . . ?
 C17' C3 C17 0.0 . . ?
 C17" C3 C2 120.45(8) . . ?
 C17" C3 C4 120.62(7) . . ?
 C17" C3 C17 0.0 . . ?
 C17" C3 C17' 0.0 . . ?
 H4 C4 C3 120.07(5) . . ?
 C5 C4 C3 119.86(7) . . ?
 C5 C4 H4 120.07(5) . . ?
 O2 C5 C4 116.37(7) . . ?
 C9 C5 C4 122.34(7) . . ?
 C9 C5 O2 121.22(7) . . ?
 C6 O2 C5 116.70(6) . . ?
 C7 C6 O2 112.52(7) . . ?
 C10 C6 O2 105.47(7) . . ?
 C10 C6 C7 111.03(8) . . ?
 C11 C6 O2 110.27(7) . . ?
 C11 C6 C7 105.57(7) . . ?
 C11 C6 C10 112.12(8) . . ?
 H7 C7 C6 114.34(5) . . ?
 C8 C7 C6 114.47(7) . . ?
 C8 C7 H7 114.34(4) . . ?
 C13 C7 C6 106.15(7) . . ?
 C13 C7 H7 114.34(4) . . ?
 C13 C7 C8 90.67(6) . . ?
 H8 C8 C7 109.63(4) . . ?
 C9 C8 C7 114.88(7) . . ?
 C9 C8 H8 109.63(4) . . ?
 C14 C8 C7 90.10(6) . . ?
 C14 C8 H8 109.63(4) . . ?
 C14 C8 C9 121.41(7) . . ?
 C5 C9 C1 116.73(7) . . ?
 C8 C9 C1 121.04(7) . . ?
 C8 C9 C5 121.84(7) . . ?
 H10a C10 C6 109.5 . . ?
 H10b C10 C6 109.5 . . ?
 H10b C10 H10a 109.5 . . ?
 H10c C10 C6 109.5 . . ?
 H10c C10 H10a 109.5 . . ?
 H10c C10 H10b 109.5 . . ?
 H11a C11 C6 110.89(5) . . ?
 H11b C11 C6 110.89(5) . . ?
 H11b C11 H11a 108.9 . . ?
 C12 C11 C6 104.30(8) . . ?
 C12 C11 H11a 110.89(5) . . ?
 C12 C11 H11b 110.89(6) . . ?
 H12a C12 C11 110.67(6) . . ?
 H12b C12 C11 110.67(6) . . ?
 H12b C12 H12a 108.8 . . ?
 C13 C12 C11 105.35(7) . . ?
 C13 C12 H12a 110.67(5) . . ?
 C13 C12 H12b 110.67(5) . . ?
 C12 C13 C7 106.42(8) . . ?
 H13 C13 C7 113.22(4) . . ?
 H13 C13 C12 113.22(5) . . ?
 C14 C13 C7 89.88(6) . . ?
 C14 C13 C12 118.36(8) . . ?
 C14 C13 H13 113.22(5) . . ?
 C13 C14 C8 89.21(6) . . ?
 C15 C14 C8 117.88(7) . . ?
 C15 C14 C13 117.27(8) . . ?
 C16 C14 C8 110.28(8) . . ?
 C16 C14 C13 111.29(7) . . ?
 C16 C14 C15 109.54(8) . . ?
 H15a C15 C14 109.5 . . ?
 H15b C15 C14 109.5 . . ?
 H15b C15 H15a 109.5 . . ?
 H15c C15 C14 109.5 . . ?
 H15c C15 H15a 109.5 . . ?
 H15c C15 H15b 109.5 . . ?
 H16a C16 C14 109.5 . . ?
 H16b C16 C14 109.5 . . ?
 H16b C16 H16a 109.5 . . ?
 H16c C16 C14 109.5 . . ?
 H16c C16 H16a 109.5 . . ?
 H16c C16 H16b 109.5 . . ?
 H17a C17 C3 107.59(5) . . ?
 H17b C17 C3 107.59(5) . . ?
 H17b C17 H17a 107.0 . . ?
 C18 C17 C3 118.91(17) . . ?
 C18 C17 H17a 107.59(17) . . ?
 C18 C17 H17b 107.59(14) . . ?
 H18a C18 C17 109.02(17) . . ?
 H18b C18 C17 109.02(14) . . ?
 H18b C18 H18a 107.8 . . ?
 C19 C18 C17 112.8(3) . . ?
 C19 C18 H18a 109.02(18) . . ?
 C19 C18 H18b 109.02(17) . . ?
 H19a C19 C18 108.70(18) . . ?
 H19b C19 C18 108.70(17) . . ?
 H19b C19 H19a 107.6 . . ?
 C20 C19 C18 114.2(2) . . ?
 C20 C19 H19a 108.70(14) . . ?
 C20 C19 H19b 108.70(14) . . ?
 H20a C20 C19 109.13(14) . . ?
 H20b C20 C19 109.13(14) . . ?
 H20b C20 H20a 107.9 . . ?
 C21 C20 C19 112.3(2) . . ?
 C21 C20 H20a 109.13(15) . . ?
 C21 C20 H20b 109.13(13) . . ?
 H21a C21 C20 109.5 . . ?
 H21b C21 C20 109.5 . . ?
 H21b C21 H21a 109.5 . . ?
 H21c C21 C20 109.5 . . ?
 H21c C21 H21a 109.5 . . ?
 H21c C21 H21b 109.5 . . ?
 H17c C17' C3 109.85(5) . . ?
 H17d C17' C3 109.85(5) . . ?
 H17d C17' H17c 108.3 . . ?
 C18' C17' C3 109.14(19) . . ?
 C18' C17' H17c 109.9(3) . . ?
 C18' C17' H17d 109.9(2) . . ?
 H18c C18' C17' 108.7(3) . . ?
 H18d C18' C17' 108.70(19) . . ?
 H18d C18' H18c 107.6 . . ?
 C19' C18' C17' 114.2(4) . . ?
 C19' C18' H18c 108.7(3) . . ?
 C19' C18' H18d 108.7(2) . . ?
 H19c C19' C18' 108.0(3) . . ?
 H19d C19' C18' 108.0(3) . . ?
 H19d C19' H19c 107.3 . . ?
 C20' C19' C18' 117.1(3) . . ?
 C20' C19' H19c 108.0(2) . . ?
 C20' C19' H19d 108.0(2) . . ?
 H20c C20' C19' 110.7(2) . . ?
 H20d C20' C19' 110.7(2) . . ?
 H20d C20' H20c 108.8 . . ?
 C21' C20' C19' 105.2(3) . . ?
 C21' C20' H20c 110.7(2) . . ?
 C21' C20' H20d 110.7(2) . . ?
 H21d C21' C20' 109.5 . . ?
 H21e C21' C20' 109.5 . . ?
 H21e C21' H21d 109.5 . . ?
 H21f C21' C20' 109.5 . . ?
 H21f C21' H21d 109.5 . . ?
 H21f C21' H21e 109.5 . . ?
 H17e C17" C3 107.34(5) . . ?
 H17f C17" C3 107.34(5) . . ?
 H17f C17" H17e 106.9 . . ?
 C18" C17" C3 119.9(3) . . ?
 C18" C17" H17e 107.3(4) . . ?
 C18" C17" H17f 107.3(4) . . ?
 H18e C18" C17" 108.9(4) . . ?
 H18f C18" C17" 108.9(4) . . ?
 H18f C18" H18e 107.7 . . ?
 C19" C18" C17" 113.5(5) . . ?
 C19" C18" H18e 108.9(4) . . ?
 C19" C18" H18f 108.9(5) . . ?
 H19e C19" C18" 107.9(5) . . ?
 H19f C19" C18" 107.9(4) . . ?
 H19f C19" H19e 107.2 . . ?
 C20" C19" C18" 117.5(7) . . ?
 C20" C19" H19e 107.9(5) . . ?
 C20" C19" H19f 107.9(4) . . ?
 H20e C20" C19" 111.2(5) . . ?
 H20f C20" C19" 111.2(4) . . ?
 H20f C20" H20e 109.1 . . ?
 C21" C20" C19" 103.0(5) . . ?
 C21" C20" H20e 111.2(3) . . ?
 C21" C20" H20f 111.2(3) . . ?
 H21g C21" C20" 109.5 . . ?
 H21h C21" C20" 109.5 . . ?
 H21h C21" H21g 109.5 . . ?
 H21i C21" C20" 109.5 . . ?
 H21i C21" H21g 109.5 . . ?
 H21i C21" H21h 109.5 . . ?

loop_
  _geom_hbond_atom_site_label_D
  _geom_hbond_atom_site_label_H
  _geom_hbond_atom_site_label_A
  _geom_hbond_distance_DH
  _geom_hbond_distance_HA
  _geom_hbond_distance_DA
  _geom_hbond_angle_DHA
  _geom_hbond_site_symmetry_A
 O1 H1 O2 0.8400 1.957(3) 2.7887(10) 170.4(14) 4_676

loop_
  _geom_torsion_atom_site_label_1
  _geom_torsion_atom_site_label_2
  _geom_torsion_atom_site_label_3
  _geom_torsion_atom_site_label_4
  _geom_torsion
  _geom_torsion_site_symmetry_1
  _geom_torsion_site_symmetry_2
  _geom_torsion_site_symmetry_3
  _geom_torsion_site_symmetry_4
  _geom_torsion_publ_flag
 O1 C1 C2 C3 177.71(8) . . . . ?
 O1 C1 C9 C5 -176.61(7) . . . . ?
 O1 C1 C9 C8 -3.62(9) . . . . ?
 C1 C2 C3 C4 -0.43(10) . . . . ?
 C1 C2 C3 C17 178.24(8) . . . . ?
 C1 C2 C3 C17' 178.24(8) . . . . ?
 C1 C2 C3 C17" 178.24(8) . . . . ?
 C1 C9 C5 C4 -1.99(9) . . . . ?
 C1 C9 C5 O2 174.91(7) . . . . ?
 C1 C9 C8 C7 179.18(8) . . . . ?
 C1 C9 C8 C14 72.59(9) . . . . ?
 C2 C3 C4 C5 0.83(9) . . . . ?
 C2 C3 C17 C18 57.15(19) . . . . ?
 C2 C3 C17' C18' 68.5(3) . . . . ?
 C2 C3 C17" C18" 19.9(5) . . . . ?
 C3 C4 C5 O2 -176.62(8) . . . . ?
 C3 C4 C5 C9 0.42(10) . . . . ?
 C3 C17 C18 C19 178.4(2) . . . . ?
 C3 C17' C18' C19' 165.0(3) . . . . ?
 C3 C17" C18" C19" 178.4(6) . . . . ?
 C4 C5 O2 C6 -154.41(7) . . . . ?
 C4 C5 C9 C8 -174.92(8) . . . . ?
 C5 O2 C6 C7 -50.14(8) . . . . ?
 C5 O2 C6 C10 -171.33(8) . . . . ?
 C5 O2 C6 C11 67.43(8) . . . . ?
 C5 C9 C8 C7 -8.20(9) . . . . ?
 C5 C9 C8 C14 -114.79(8) . . . . ?
 O2 C6 C7 C8 41.97(8) . . . . ?
 O2 C6 C7 C13 140.31(7) . . . . ?
 O2 C6 C11 C12 -155.36(8) . . . . ?
 C6 C7 C8 C9 -14.19(8) . . . . ?
 C6 C7 C8 C14 110.93(8) . . . . ?
 C6 C7 C13 C12 1.05(7) . . . . ?
 C6 C7 C13 C14 -118.59(7) . . . . ?
 C6 C11 C12 C13 34.18(8) . . . . ?
 C7 C8 C14 C13 -2.80(6) . . . . ?
 C7 C8 C14 C15 -123.54(7) . . . . ?
 C7 C8 C14 C16 109.66(6) . . . . ?
 C7 C13 C12 C11 -21.76(8) . . . . ?
 C7 C13 C14 C8 2.77(6) . . . . ?
 C7 C13 C14 C15 124.04(6) . . . . ?
 C7 C13 C14 C16 -108.74(7) . . . . ?
 C8 C14 C13 C12 -105.90(6) . . . . ?
 C11 C12 C13 C14 77.25(9) . . . . ?
 C12 C13 C14 C15 15.37(9) . . . . ?
 C12 C13 C14 C16 142.59(9) . . . . ?
 C17 C18 C19 C20 178.0(2) . . . . ?
 C18 C19 C20 C21 177.5(2) . . . . ?
 C17' C18' C19' C20' 59.8(5) . . . . ?
 C18' C19' C20' C21' -175.2(4) . . . . ?
 C17" C18" C19" C20" -73.5(8) . . . . ?
 C18" C19" C20" C21" -175.6(7) . . . . ?

loop_
  _diffrn_refln_index_h
  _diffrn_refln_index_k
  _diffrn_refln_index_l
  _diffrn_refln_intensity_net
  _diffrn_refln_intensity_u
 1 0 0 0.15 0.07
 1 0 0 -0.08 0.06
 1 0 0 -0.06 0.05
 -1 0 0 0 0.05
 -1 0 0 -0.03 0.05
 -2 0 0 8.25 0.31
 2 0 0 7.92 0.33
 2 0 0 7.65 0.34
 2 0 0 8.51 0.33
 2 0 0 8.13 0.32
 -3 0 0 0.03 0.11
 3 0 0 -0.06 0.1
 3 0 0 -0.06 0.13
 3 0 0 0.18 0.13
 3 0 0 0.34 0.14
 -4 0 0 12.73 0.46
 4 0 0 13.65 0.57
 4 0 0 11.27 0.56
 4 0 0 12.4 0.59
 -4 0 0 13.97 0.51
 4 0 0 14.03 0.52
 4 0 0 13.67 0.61
 -4 0 0 13.72 0.57
 -5 0 0 -0.33 0.21
 5 0 0 0.02 0.22
 5 0 0 -0.13 0.18
 5 0 0 0.24 0.2
 -5 0 0 0.05 0.15
 -5 0 0 -0.2 0.18
 5 0 0 -0.41 0.18
 5 0 0 0.31 0.2
 -5 0 0 0.08 0.13
 -6 0 0 40.03 1.36
 6 0 0 40.8 1.27
 -6 0 0 39.9 1.09
 -6 0 0 40.21 1.48
 -6 0 0 39.56 1.24
 6 0 0 42.92 1.4
 6 0 0 39.31 1.33
 6 0 0 43.15 1.42
 -7 0 0 -0.23 0.28
 7 0 0 -0.53 0.22
 7 0 0 -0.12 0.29
 7 0 0 -0.13 0.3
 -7 0 0 0.41 0.37
 8 0 0 -0.08 0.3
 8 0 0 0.13 0.34
 8 0 0 -0.1 0.35
 -8 0 0 -0.15 0.4
 -8 0 0 0.04 0.38
 9 0 0 0.29 0.44
 -9 0 0 0.52 0.51
 -9 0 0 -0.05 0.39
 9 0 0 -0.18 0.37
 9 0 0 -0.45 0.35
 1 -1 0 224.01 4.51
 -1 -1 0 233.59 4.52
 1 -1 0 235.86 4.51
 1 -1 0 227.16 4.5
 -1 -1 0 224.65 4.5
 1 1 0 231.86 4.53
 1 1 0 234.22 4.51
 -1 1 0 225.75 4.51
 1 1 0 230.73 4.51
 -1 1 0 234.82 4.5
 1 1 0 230.53 4.52
 2 -1 0 43.82 1.02
 2 -1 0 43.37 1.03
 -2 -1 0 41.82 0.99
 2 -1 0 43.85 1.04
 2 -1 0 42.85 1.01
 2 1 0 44.18 1.01
 2 1 0 43.58 1.04
 2 1 0 44.08 1.04
 -2 1 0 43.28 0.99
 2 1 0 42.89 1.02
 3 -1 0 2.91 0.26
 3 -1 0 3.74 0.28
 -3 -1 0 3.96 0.26
 3 -1 0 3.74 0.31
 3 -1 0 3.65 0.31
 -3 1 0 3.31 0.26
 3 1 0 3.53 0.3
 3 1 0 3.66 0.3
 3 1 0 3.56 0.29
 3 1 0 3.92 0.32
 3 1 0 3.49 0.29
 4 -1 0 1.28 0.22
 4 -1 0 1.29 0.25
 4 -1 0 1.5 0.25
 -4 -1 0 1.27 0.23
 -4 -1 0 1.06 0.18
 4 -1 0 1.54 0.22
 -4 -1 0 1.15 0.17
 4 -1 0 1.32 0.23
 4 1 0 1.3 0.22
 4 1 0 1.3 0.25
 4 1 0 0.79 0.22
 4 1 0 1.37 0.23
 -4 1 0 1.37 0.2
 4 1 0 1.06 0.23
 -4 1 0 1.41 0.19
 -4 1 0 1.12 0.24
 -5 -1 0 4.07 0.33
 5 -1 0 5.01 0.49
 5 -1 0 4.23 0.43
 -5 -1 0 3.83 0.41
 -5 -1 0 4.49 0.5
 5 -1 0 3.85 0.45
 -5 -1 0 4.65 0.39
 5 -1 0 4.31 0.4
 5 -1 0 4.27 0.41
 5 1 0 3.53 0.39
 5 1 0 3.84 0.38
 -5 1 0 5.05 0.53
 5 1 0 3.9 0.43
 5 1 0 3.91 0.43
 -5 1 0 4.53 0.38
 -5 1 0 4.85 0.46
 -5 1 0 4.43 0.3
 5 1 0 4.54 0.46
 -6 -1 0 12.82 0.54
 -6 -1 0 12.11 0.81
 -6 -1 0 12.44 0.64
 6 -1 0 13.87 0.77
 6 -1 0 14.28 0.7
 6 -1 0 12.21 0.71
 -6 -1 0 14.86 0.79
 6 -1 0 12.53 0.77
 6 1 0 13.88 0.79
 6 1 0 13.14 0.73
 -6 1 0 13.55 0.75
 -6 1 0 13.16 0.65
 6 1 0 13.76 0.68
 -6 1 0 12.78 0.81
 6 1 0 11.88 0.73
 -6 1 0 12.04 0.52
 -7 -1 0 1.05 0.37
 -7 -1 0 0.54 0.38
 7 -1 0 1.15 0.38
 7 -1 0 0.68 0.36
 7 -1 0 1.15 0.33
 7 1 0 0.67 0.31
 -7 1 0 0.34 0.33
 -7 1 0 0.79 0.4
 7 1 0 0.7 0.36
 7 1 0 0.39 0.34
 -8 -1 0 -0.12 0.35
 -8 -1 0 -0.05 0.41
 8 -1 0 0.52 0.39
 8 -1 0 0 0.34
 8 -1 0 0.38 0.37
 8 1 0 0.01 0.33
 -8 1 0 0.29 0.39
 8 1 0 -0.03 0.36
 -8 1 0 0.39 0.42
 8 1 0 0.45 0.36
 -9 -1 0 0.74 0.46
 9 -1 0 0.09 0.39
 9 -1 0 0.47 0.46
 -9 -1 0 -0.2 0.49
 9 -1 0 -0.05 0.42
 -9 1 0 0.12 0.43
 9 1 0 0.33 0.44
 9 1 0 0.73 0.48
 9 1 0 0.16 0.4
 -9 1 0 -0.2 0.5
 0 -2 0 -0.02 0.02
 0 -2 0 -0.01 0.02
 0 -2 0 0.02 0.02
 0 -2 0 0 0.02
 0 2 0 0 0.02
 0 2 0 0.02 0.02
 0 2 0 -0.01 0.01
 1 -2 0 1.49 0.12
 -1 -2 0 1.62 0.13
 1 -2 0 1.75 0.13
 -1 -2 0 1.75 0.14
 -1 -2 0 1.63 0.13
 -1 2 0 1.71 0.12
 1 2 0 1.57 0.13
 1 2 0 1.65 0.13
 1 2 0 1.84 0.15
 -1 2 0 1.53 0.13
 1 2 0 1.47 0.13
 2 -2 0 4.89 0.27
 2 -2 0 4.34 0.25
 -2 -2 0 4.23 0.24
 2 -2 0 4.69 0.25
 2 -2 0 4.41 0.27
 2 2 0 4.05 0.23
 2 2 0 4.78 0.28
 2 2 0 5.24 0.26
 -2 2 0 5.12 0.24
 2 2 0 4.62 0.27
 2 2 0 4.67 0.26
 -3 -2 0 48.1 1.14
 3 -2 0 45.7 1.2
 3 -2 0 48.62 1.18
 3 -2 0 47.15 1.18
 3 -2 0 44.89 1.18
 3 2 0 46.74 1.18
 3 2 0 47.46 1.21
 3 2 0 45.35 1.22
 3 2 0 46.43 1.19
 -3 2 0 45.8 1.17
 3 2 0 47.66 1.17
 -4 -2 0 8.23 0.46
 4 -2 0 8.77 0.46
 4 -2 0 8.61 0.49
 4 -2 0 8.75 0.46
 4 -2 0 8.56 0.47
 -4 -2 0 8.56 0.37
 -4 -2 0 8.41 0.86
 4 -2 0 8.13 0.41
 -4 -2 0 8.72 0.41
 -4 2 0 8.28 0.36
 -4 2 0 8.01 0.45
 4 2 0 8.1 0.41
 4 2 0 9.07 0.49
 4 2 0 8.05 0.46
 4 2 0 8.85 0.46
 -4 2 0 8.53 0.4
 4 2 0 8.56 0.49
 -5 -2 0 -0.05 0.16
 5 -2 0 0.21 0.2
 5 -2 0 0.31 0.22
 -5 -2 0 0.21 0.14
 5 -2 0 0.23 0.2
 5 -2 0 0.28 0.22
 -5 -2 0 0.19 0.23
 -5 -2 0 0.02 0.23
 5 -2 0 0.31 0.24
 5 2 0 0.31 0.23
 5 2 0 0.03 0.19
 -5 2 0 0.03 0.13
 5 2 0 0.25 0.18
 -5 2 0 0.33 0.21
 -5 2 0 0.32 0.17
 5 2 0 0.19 0.21
 -5 2 0 0.22 0.24
 -6 -2 0 34.04 1.23
 6 -2 0 32.3 1.11
 -6 -2 0 35.96 1.23
 6 -2 0 34.03 1.23
 6 -2 0 35.53 1.28
 6 -2 0 31.65 1.17
 -6 -2 0 33.5 1.34
 -6 -2 0 34.24 0.97
 6 2 0 34.55 1.13
 -6 2 0 33.75 1.32
 -6 2 0 32.78 1.09
 6 2 0 34.49 1.26
 6 2 0 34.36 1.23
 -6 2 0 32.25 1.21
 -6 2 0 33.12 0.95
 6 2 0 32.68 1.19
 -7 -2 0 0.59 0.34
 7 -2 0 1.52 0.41
 -7 -2 0 0.96 0.42
 7 -2 0 1.17 0.35
 7 -2 0 0.92 0.39
 7 2 0 1.45 0.36
 -7 2 0 0.62 0.36
 7 2 0 0.7 0.37
 7 2 0 1.03 0.39
 -7 2 0 1.14 0.45
 -8 -2 0 -0.43 0.31
 8 -2 0 0.44 0.39
 8 -2 0 0.64 0.37
 -8 -2 0 0 0.41
 8 -2 0 -0.55 0.29
 8 2 0 -0.26 0.33
 8 2 0 0.42 0.35
 -8 2 0 -0.62 0.32
 -8 2 0 -0.32 0.36
 8 2 0 0 0.33
 9 -2 0 0.79 0.43
 9 -2 0 0.63 0.49
 -9 -2 0 0.02 0.52
 9 -2 0 0 0.38
 -9 -2 0 0.34 0.44
 -9 2 0 0.23 0.41
 9 2 0 0.34 0.45
 -9 2 0 0.42 0.51
 9 2 0 0.14 0.43
 9 2 0 0.18 0.42
 0 -3 0 0.05 0.04
 0 -3 0 0.01 0.03
 0 -3 0 0.13 0.05
 0 -3 0 0.11 0.04
 0 3 0 0.03 0.03
 0 3 0 -0.02 0.03
 0 3 0 0.05 0.04
 1 -3 0 615.62 12.35
 -1 -3 0 633.27 12.27
 1 -3 0 645.39 12.31
 -1 -3 0 606.96 12.39
 -1 -3 0 606.2 12.15
 1 3 0 628.61 12.29
 -1 3 0 632.2 12.54
 1 3 0 616.78 12.36
 -1 3 0 634.2 12.16
 1 3 0 622.61 12.28
 1 3 0 615.9 12.29
 2 -3 0 12.15 0.42
 2 -3 0 12.01 0.41
 2 -3 0 11.85 0.41
 2 -3 0 11.47 0.43
 2 3 0 12.11 0.41
 2 3 0 11.68 0.42
 2 3 0 12.91 0.44
 2 3 0 12.28 0.42
 -2 3 0 11.49 0.39
 2 3 0 11.97 0.45
 3 -3 0 0.64 0.17
 -3 -3 0 0.63 0.15
 3 -3 0 0.6 0.15
 3 -3 0 0.43 0.16
 3 -3 0 0.66 0.16
 3 3 0 0.75 0.18
 3 3 0 0.69 0.17
 -3 3 0 0.43 0.21
 3 3 0 0.2 0.11
 -3 3 0 0.61 0.13
 3 3 0 0.84 0.17
 3 3 0 0.65 0.18
 -4 -3 0 2.22 0.33
 -4 -3 0 1.94 0.24
 4 -3 0 2.03 0.27
 4 -3 0 2.69 0.28
 4 -3 0 1.86 0.28
 -4 -3 0 2.26 0.23
 4 -3 0 1.7 0.27
 4 -3 0 2.27 0.28
 -4 -3 0 2.3 0.29
 -4 3 0 1.98 0.23
 -4 3 0 1.56 0.25
 4 3 0 2.3 0.31
 4 3 0 1.76 0.29
 4 3 0 2.07 0.27
 4 3 0 1.77 0.27
 4 3 0 2.13 0.26
 -4 3 0 2.31 0.23
 5 -3 0 1.75 0.29
 -5 -3 0 2.42 0.26
 5 -3 0 1.75 0.33
 5 -3 0 1.69 0.32
 -5 -3 0 2.26 0.3
 5 -3 0 1.52 0.3
 5 -3 0 2.7 0.34
 -5 -3 0 2.15 0.34
 -5 -3 0 1.75 0.38
 5 3 0 2.41 0.36
 -5 3 0 1.59 0.26
 5 3 0 2.15 0.34
 -5 3 0 2.02 0.37
 -5 3 0 1.38 0.29
 -5 3 0 2.03 0.23
 5 3 0 1.61 0.28
 -5 3 0 2.21 0.3
 5 3 0 1.59 0.29
 6 -3 0 19.24 0.92
 6 -3 0 20.31 0.84
 -6 -3 0 20.22 0.92
 6 -3 0 19.88 0.95
 -6 -3 0 19.81 1.02
 -6 -3 0 19.49 0.69
 6 -3 0 19.79 0.89
 6 3 0 20.29 0.83
 6 3 0 19.54 0.94
 6 3 0 19.83 0.92
 6 3 0 21.47 0.92
 -6 3 0 17.55 0.96
 -6 3 0 20.1 0.68
 -6 3 0 18.83 0.8
 -6 3 0 21.18 0.95
 7 -3 0 4.36 0.59
 7 -3 0 4.09 0.56
 -7 -3 0 4.33 0.64
 7 -3 0 4.44 0.53
 -7 -3 0 5.1 0.62
 7 3 0 4.9 0.55
 7 3 0 4.57 0.58
 7 3 0 4.42 0.57
 -7 3 0 6 0.74
 -7 3 0 4.01 0.57
 -8 -3 0 0.66 0.41
 8 -3 0 0.47 0.39
 8 -3 0 -0.08 0.33
 -8 -3 0 -0.16 0.35
 8 -3 0 0.24 0.35
 8 3 0 -0.06 0.39
 8 3 0 -0.11 0.33
 -8 3 0 -0.27 0.35
 8 3 0 0.06 0.35
 -8 3 0 0.45 0.42
 9 -3 0 0.27 0.47
 -9 -3 0 0.55 0.48
 9 -3 0 0.97 0.46
 -9 -3 0 0.57 0.55
 9 -3 0 0.05 0.39
 -9 3 0 0.16 0.48
 9 3 0 0.03 0.4
 9 3 0 0.38 0.45
 9 3 0 0.34 0.44
 -9 3 0 0.92 0.48
 0 -4 0 48.85 1.06
 0 -4 0 48.05 1.05
 0 -4 0 50.76 1.04
 0 -4 0 48.28 1.04
 0 4 0 51 1.04
 0 4 0 48.77 1.04
 0 4 0 48.96 1.06
 -1 -4 0 39.72 0.94
 1 -4 0 39.73 0.89
 1 -4 0 40.15 0.89
 1 4 0 40.7 0.9
 1 4 0 39.36 0.91
 1 4 0 39.29 0.9
 -1 4 0 39.33 0.92
 -1 4 0 39.88 0.86
 -1 4 0 40.25 0.81
 1 4 0 37.45 0.97
 2 -4 0 3.95 0.24
 2 -4 0 3.72 0.24
 2 -4 0 3.93 0.26
 2 -4 0 3.32 0.24
 2 4 0 3.53 0.26
 2 4 0 3.95 0.25
 2 4 0 3.57 0.26
 2 4 0 3.73 0.23
 2 4 0 3.77 0.26
 -2 4 0 3.59 0.22
 -2 4 0 3.5 0.24
 3 -4 0 2.12 0.24
 3 -4 0 1.77 0.21
 -3 -4 0 1.6 0.2
 3 -4 0 1.42 0.22
 3 -4 0 1.71 0.23
 -3 -4 0 1.78 0.26
 3 4 0 1.62 0.21
 3 4 0 1.55 0.22
 3 4 0 1.76 0.23
 3 4 0 1.3 0.22
 -3 4 0 1.58 0.17
 3 4 0 1.52 0.21
 -3 4 0 1.85 0.22
 4 -4 0 -0.06 0.15
 4 -4 0 0.26 0.17
 -4 -4 0 0.23 0.12
 -4 -4 0 0.08 0.17
 -4 -4 0 0.29 0.21
 4 -4 0 0.1 0.15
 4 -4 0 0.04 0.14
 4 -4 0 0.19 0.18
 -4 -4 0 0.04 0.12
 -4 4 0 -0.3 0.13
 4 4 0 0.18 0.16
 -4 4 0 -0.12 0.1
 -4 4 0 0.16 0.13
 -4 4 0 0.12 0.1
 4 4 0 0.32 0.16
 4 4 0 0.21 0.17
 4 4 0 0.01 0.13
 4 4 0 0.1 0.17
 5 -4 0 26.84 0.99
 5 -4 0 25.34 0.88
 -5 -4 0 26.84 1.07
 -5 -4 0 27.5 0.98
 5 -4 0 27.47 0.95
 -5 -4 0 26.38 0.79
 5 -4 0 25.4 0.99
 -5 -4 0 26.61 0.87
 5 -4 0 26.89 0.96
 -5 4 0 25.58 1.04
 5 4 0 26.79 1
 5 4 0 27.66 0.9
 -5 4 0 27.82 0.95
 -5 4 0 24.74 0.94
 -5 4 0 26.4 0.78
 5 4 0 27.85 0.99
 -5 4 0 24.98 0.86
 5 4 0 26.77 0.98
 -6 -4 0 10.24 0.76
 6 -4 0 10.15 0.69
 6 -4 0 11.27 0.74
 6 -4 0 10.1 0.61
 -6 -4 0 9.81 0.47
 6 -4 0 8.73 0.64
 -6 -4 0 10.09 0.68
 6 4 0 10.53 0.6
 -6 4 0 9.13 0.45
 -6 4 0 9.27 0.66
 6 4 0 9.19 0.68
 -6 4 0 9.36 0.71
 6 4 0 10.32 0.66
 -6 4 0 9.99 0.57
 -7 -4 0 1.86 0.52
 -7 -4 0 0.61 0.36
 7 -4 0 0.68 0.35
 7 -4 0 1.67 0.45
 7 -4 0 1.01 0.35
 7 4 0 1.83 0.4
 7 4 0 1.04 0.37
 -7 4 0 0.74 0.38
 -7 4 0 1.31 0.42
 7 4 0 1.02 0.37
 8 -4 0 0 0.32
 8 -4 0 0.4 0.39
 8 -4 0 0.37 0.35
 -8 -4 0 -0.28 0.36
 -8 -4 0 0.37 0.38
 8 4 0 -0.23 0.34
 8 4 0 -0.06 0.35
 -8 4 0 -0.47 0.37
 8 4 0 -0.18 0.34
 -8 4 0 0.71 0.43
 -9 -4 0 0.36 0.43
 9 -4 0 -0.14 0.35
 9 -4 0 0.77 0.46
 9 -4 0 0.07 0.43
 -9 -4 0 1.13 0.63
 -9 4 0 0.56 0.44
 9 4 0 -0.17 0.38
 -9 4 0 0.41 0.5
 9 4 0 0.17 0.42
 9 4 0 0.51 0.46
 0 -5 0 0.13 0.09
 0 -5 0 -0.05 0.07
 0 -5 0 0.15 0.08
 0 -5 0 0.09 0.09
 0 5 0 0.09 0.08
 0 5 0 0.05 0.07
 0 5 0 0.22 0.09
 0 5 0 0.18 0.09
 -1 -5 0 9.83 0.34
 -1 -5 0 8.65 0.33
 1 -5 0 8.81 0.31
 -1 -5 0 8.93 0.31
 1 -5 0 9.52 0.32
 1 5 0 8.79 0.33
 1 5 0 9.31 0.33
 -1 5 0 8.19 0.24
 1 5 0 9.16 0.31
 -1 5 0 9.01 0.29
 -1 5 0 8.86 0.33
 2 -5 0 49.09 1.16
 -2 -5 0 49.22 1.19
 2 -5 0 51.47 1.06
 2 -5 0 49.26 1.18
 2 -5 0 50.06 1.17
 2 5 0 49.42 1.19
 2 5 0 49.55 1.22
 2 5 0 47.99 1.15
 -2 5 0 48 1.13
 2 5 0 50.46 1.18
 -2 5 0 49.37 1.2
 2 5 0 50.3 1.2
 -2 5 0 48.04 1.08
 -3 -5 0 25.13 0.77
 -3 -5 0 24.76 0.73
 3 -5 0 26.45 0.8
 3 -5 0 24.81 0.78
 3 -5 0 24.1 0.75
 3 -5 0 26.43 0.78
 -3 -5 0 24.25 0.68
 -3 5 0 24.96 0.77
 3 5 0 26.47 0.83
 3 5 0 25.44 0.78
 3 5 0 25.07 0.78
 -3 5 0 24.32 0.76
 -3 5 0 25.62 0.7
 3 5 0 25.69 0.76
 3 5 0 25.08 0.79
 4 -5 0 5.36 0.35
 4 -5 0 4.7 0.42
 -4 -5 0 5.38 0.5
 4 -5 0 4.44 0.38
 -4 -5 0 5.34 0.33
 4 -5 0 5.52 0.45
 -4 -5 0 4.55 0.29
 -4 -5 0 4.66 0.39
 4 -5 0 5.23 0.39
 -4 5 0 4.54 0.34
 4 5 0 4.33 0.39
 -4 5 0 4.74 0.4
 -4 5 0 5.1 0.32
 4 5 0 5.26 0.38
 4 5 0 5.02 0.4
 4 5 0 4.53 0.4
 -4 5 0 4.29 0.33
 -4 5 0 5.23 0.29
 4 5 0 4.78 0.34
 5 -5 0 0.13 0.21
 -5 -5 0 0.21 0.28
 -5 -5 0 0.18 0.17
 5 -5 0 0.18 0.24
 5 -5 0 0.4 0.24
 5 -5 0 0.22 0.2
 -5 -5 0 0.38 0.23
 -5 -5 0 0.33 0.15
 5 -5 0 0.22 0.2
 -5 5 0 0.03 0.23
 5 5 0 0.2 0.22
 -5 5 0 0.02 0.14
 -5 5 0 0.29 0.14
 -5 5 0 0.02 0.14
 5 5 0 -0.03 0.22
 -5 5 0 0.3 0.22
 5 5 0 0.3 0.21
 5 5 0 0.15 0.2
 6 -5 0 6.76 0.63
 -6 -5 0 6.82 0.72
 6 -5 0 8.48 0.71
 -6 -5 0 7.91 0.43
 6 -5 0 7.95 0.56
 6 -5 0 9.18 0.72
 -6 -5 0 7.29 0.65
 -6 5 0 8.28 0.74
 6 5 0 8.22 0.55
 -6 5 0 7.62 0.53
 6 5 0 8.33 0.7
 -6 5 0 7.72 0.41
 6 5 0 7.7 0.67
 -6 5 0 7.35 0.65
 7 -5 0 4.68 0.61
 7 -5 0 4.69 0.55
 -7 -5 0 4.76 0.62
 7 -5 0 4.9 0.6
 -7 -5 0 4.55 0.7
 -7 5 0 3.59 0.58
 7 5 0 4.64 0.61
 7 5 0 4 0.53
 7 5 0 4.56 0.59
 -7 5 0 4.92 0.62
 8 -5 0 0.91 0.39
 8 -5 0 0.84 0.44
 8 -5 0 0.79 0.38
 -8 -5 0 0.7 0.53
 -8 -5 0 1.09 0.44
 -8 5 0 1.04 0.5
 8 5 0 0.64 0.42
 -8 5 0 1.11 0.46
 8 5 0 0.98 0.44
 8 5 0 0.22 0.36
 -9 -5 0 0.68 0.57
 9 -5 0 -0.45 0.36
 9 -5 0 0.41 0.46
 -9 -5 0 0.42 0.44
 9 5 0 -0.29 0.34
 -9 5 0 0.4 0.5
 -9 5 0 0.26 0.43
 9 5 0 -0.29 0.39
 9 5 0 0.79 0.46
 0 -6 0 341.64 6.57
 0 -6 0 333.13 6.57
 0 -6 0 334.88 6.6
 0 6 0 347.63 6.57
 0 6 0 333.49 6.54
 0 6 0 323.84 6.59
 0 6 0 331.94 6.56
 1 -6 0 164.01 3.36
 1 -6 0 171.29 3.36
 -1 -6 0 166.38 3.4
 -1 -6 0 168.8 3.37
 -1 6 0 167.99 3.32
 -1 6 0 164.05 3.28
 1 6 0 166.1 3.37
 1 6 0 163.79 3.38
 -1 6 0 165.05 3.4
 1 6 0 165.19 3.38
 1 6 0 169.52 3.37
 2 -6 0 20.41 0.61
 -2 -6 0 20.02 0.62
 2 -6 0 20.57 0.47
 2 -6 0 19.62 0.61
 2 -6 0 20.53 0.61
 2 6 0 20.24 0.62
 -2 6 0 20.12 0.63
 2 6 0 20.64 0.62
 -2 6 0 19.92 0.58
 2 6 0 20.09 0.63
 2 6 0 21.84 0.66
 -2 6 0 20.13 0.53
 -3 -6 0 17.3 0.54
 -3 -6 0 17.26 0.62
 -3 -6 0 18.47 0.6
 3 -6 0 17.25 0.61
 3 -6 0 17.62 0.64
 3 -6 0 16.75 0.62
 -3 -6 0 18.32 0.64
 3 -6 0 18.16 0.62
 3 6 0 17.75 0.63
 3 6 0 16.93 0.63
 -3 6 0 18.06 0.55
 3 6 0 17.21 0.61
 -3 6 0 16.9 0.62
 3 6 0 17.17 0.63
 3 6 0 16.75 0.66
 -3 6 0 17.55 0.62
 -3 6 0 17.69 0.53
 4 -6 0 9.19 0.49
 -4 -6 0 9.22 0.51
 -4 -6 0 9.14 0.57
 4 -6 0 9.79 0.51
 4 -6 0 10.34 0.55
 4 -6 0 9.52 0.52
 4 -6 0 10.37 0.47
 -4 -6 0 10.08 0.45
 -4 -6 0 9.28 0.41
 4 6 0 9.67 0.51
 4 6 0 9.16 0.49
 4 6 0 9.19 0.53
 -4 6 0 9.43 0.43
 -4 6 0 9.21 0.48
 -4 6 0 9.61 0.4
 4 6 0 10.15 0.46
 -4 6 0 9.66 0.48
 -4 6 0 10.09 0.51
 4 6 0 9.47 0.52
 -5 -6 0 12.8 0.68
 5 -6 0 13.53 0.68
 5 -6 0 13.41 0.71
 5 -6 0 13.28 0.67
 5 -6 0 13.66 0.7
 -5 -6 0 14.82 0.8
 -5 -6 0 13.26 0.53
 5 -6 0 14.52 0.64
 -5 6 0 14.68 0.67
 5 6 0 14.46 0.73
 -5 6 0 13.63 0.73
 5 6 0 14.13 0.63
 5 6 0 13.45 0.66
 5 6 0 13.65 0.7
 -5 6 0 13.77 0.6
 -5 6 0 13.72 0.52
 -5 6 0 13.21 0.67
 6 -6 0 1.92 0.38
 -6 -6 0 2.41 0.45
 6 -6 0 1.96 0.37
 -6 -6 0 3.41 0.48
 6 -6 0 1.92 0.43
 6 -6 0 2.47 0.44
 -6 -6 0 1.67 0.25
 -6 6 0 2.31 0.28
 6 6 0 2.66 0.45
 6 6 0 2.79 0.4
 -6 6 0 2.36 0.36
 6 6 0 2.12 0.39
 -6 6 0 2.16 0.44
 -6 6 0 2.45 0.43
 -6 6 0 1.89 0.44
 -7 -6 0 0.32 0.33
 7 -6 0 0.28 0.3
 -7 -6 0 -0.03 0.34
 7 -6 0 0.09 0.29
 7 -6 0 0.39 0.34
 -7 6 0 -0.09 0.3
 7 6 0 0.46 0.3
 7 6 0 0.34 0.35
 -7 6 0 0.03 0.33
 7 6 0 0.1 0.31
 -8 -6 0 1.45 0.56
 -8 -6 0 0.71 0.45
 8 -6 0 1.21 0.46
 8 -6 0 0.85 0.41
 8 -6 0 0.6 0.36
 8 6 0 0.76 0.4
 -8 6 0 0.58 0.43
 8 6 0 0.55 0.41
 8 6 0 0.71 0.4
 -8 6 0 0.14 0.39
 9 -6 0 0.17 0.4
 -9 -6 0 0.12 0.53
 9 -6 0 -0.07 0.39
 9 -6 0 -0.22 0.4
 -9 -6 0 0.63 0.47
 9 6 0 0.44 0.46
 9 6 0 0.08 0.41
 -9 6 0 0.18 0.51
 9 6 0 0.2 0.4
 -9 6 0 0.08 0.42
 0 -7 0 0.1 0.1
 0 -7 0 -0.01 0.08
 0 -7 0 0.3 0.1
 0 7 0 0.03 0.09
 0 7 0 -0.03 0.08
 0 7 0 0.04 0.1
 0 7 0 0 0.09
 -1 -7 0 183.48 3.78
 -1 -7 0 184.48 3.74
 1 -7 0 182.79 3.74
 1 -7 0 191.86 3.75
 -1 7 0 185 3.67
 1 7 0 181.95 3.74
 -1 7 0 188.72 3.69
 -1 7 0 187 3.79
 1 7 0 181.24 3.74
 2 -7 0 14.25 0.5
 2 -7 0 14.45 0.49
 2 -7 0 14.79 0.5
 -2 -7 0 14.22 0.51
 -2 7 0 14.39 0.52
 2 7 0 14.61 0.53
 2 7 0 14.65 0.5
 2 7 0 11.82 0.59
 -2 7 0 14.16 0.43
 2 7 0 14.52 0.52
 2 7 0 13.88 0.5
 -2 7 0 13.72 0.47
 3 -7 0 14.3 0.54
 3 -7 0 13.19 0.55
 -3 -7 0 13.61 0.5
 3 -7 0 12.72 0.55
 3 -7 0 13.82 0.4
 -3 -7 0 14.48 0.52
 3 -7 0 13.64 0.54
 -3 -7 0 12.99 0.53
 -3 -7 0 13.41 0.47
 -3 7 0 13.09 0.45
 3 7 0 14.33 0.59
 3 7 0 12.99 0.56
 -3 7 0 13 0.53
 3 7 0 13.37 0.55
 -3 7 0 13.52 0.55
 -3 7 0 14.17 0.48
 -3 7 0 13.13 0.62
 3 7 0 13.47 0.54
 3 7 0 12.95 0.52
 -4 -7 0 29.43 0.85
 4 -7 0 31.3 0.96
 4 -7 0 29.33 0.98
 4 -7 0 30.54 0.9
 -4 -7 0 29.74 0.88
 4 -7 0 30.37 1
 4 -7 0 31.06 0.97
 -4 -7 0 31.49 1.06
 -4 -7 0 29.76 0.97
 -4 7 0 30.03 0.98
 4 7 0 29.21 0.89
 -4 7 0 29.46 0.94
 -4 7 0 30.64 0.88
 -4 7 0 29.02 0.82
 4 7 0 29.56 1
 4 7 0 31.87 0.96
 -4 7 0 28.92 0.96
 4 7 0 30.45 0.98
 4 7 0 30.8 1
 5 -7 0 1.48 0.33
 5 -7 0 1.3 0.29
 -5 -7 0 0.87 0.28
 -5 -7 0 1.4 0.37
 -5 -7 0 1.66 0.24
 -5 -7 0 1.29 0.25
 5 -7 0 0.8 0.27
 5 -7 0 0.76 0.3
 5 -7 0 1.25 0.27
 5 7 0 0.89 0.24
 -5 7 0 1.75 0.26
 -5 7 0 1.89 0.36
 -5 7 0 1.47 0.21
 5 7 0 1.55 0.33
 -5 7 0 1.42 0.31
 5 7 0 1.21 0.28
 -5 7 0 1.65 0.3
 5 7 0 1.47 0.33
 -6 -7 0 2.36 0.44
 -6 -7 0 2.59 0.51
 6 -7 0 2.76 0.48
 -6 -7 0 1.83 0.26
 6 -7 0 1.77 0.35
 6 -7 0 1.37 0.33
 6 -7 0 2.41 0.45
 -6 7 0 2.43 0.43
 6 7 0 1.38 0.36
 -6 7 0 2.26 0.36
 6 7 0 1.79 0.39
 -6 7 0 2.47 0.29
 -6 7 0 1.66 0.4
 6 7 0 2.49 0.39
 7 -7 0 22.09 1.05
 -7 -7 0 21.67 1.09
 7 -7 0 22.5 1.02
 -7 -7 0 21.82 1.25
 7 -7 0 24.13 1.13
 7 7 0 23.47 1.12
 -7 7 0 21.86 1.17
 -7 7 0 22.85 1.1
 7 7 0 22.97 1.01
 8 -7 0 0.93 0.44
 8 -7 0 0.69 0.39
 -8 -7 0 -0.18 0.44
 8 -7 0 0.64 0.39
 -8 -7 0 0.43 0.4
 8 7 0 0.64 0.36
 8 7 0 0.51 0.42
 -8 7 0 1.14 0.51
 -8 7 0 0.71 0.43
 8 7 0 0.9 0.41
 9 -7 0 1.11 0.51
 9 -7 0 0.9 0.46
 -9 -7 0 0.05 0.45
 9 -7 0 2.43 0.61
 -9 -7 0 1.8 0.68
 -9 7 0 1.72 0.58
 9 7 0 0.82 0.51
 9 7 0 1.1 0.49
 9 7 0 1.34 0.52
 -9 7 0 0.67 0.56
 0 -8 0 -0.07 0.09
 0 -8 0 0.07 0.11
 0 -8 0 0.04 0.1
 0 8 0 0.03 0.1
 0 8 0 0.09 0.09
 0 8 0 0.12 0.1
 1 -8 0 377.57 7.23
 -1 -8 0 379.19 7.28
 1 -8 0 362.29 7.22
 -1 -8 0 375.76 7.23
 1 8 0 310.16 7.24
 1 8 0 366.65 7.23
 -1 8 0 370.08 7.17
 1 8 0 369.55 7.25
 -1 8 0 377.42 7.17
 -1 8 0 358.57 7.27
 1 8 0 377.36 7.23
 -2 -8 0 -0.03 0.12
 2 -8 0 0.12 0.12
 2 -8 0 0.05 0.12
 2 8 0 0.33 0.14
 -2 8 0 0.21 0.1
 -2 8 0 0.1 0.11
 -2 8 0 0.06 0.1
 2 8 0 0.21 0.13
 2 8 0 0.08 0.11
 2 8 0 0.21 0.12
 -3 -8 0 13.31 0.5
 -3 -8 0 12.58 0.53
 3 -8 0 13.1 0.56
 -3 -8 0 13.08 0.48
 3 -8 0 13.41 0.55
 3 -8 0 12.1 0.34
 -3 -8 0 12.98 0.53
 3 -8 0 12.48 0.53
 3 -8 0 13.57 0.54
 -3 -8 0 13.04 0.47
 3 8 0 12.76 0.53
 -3 8 0 12.85 0.55
 3 8 0 12.63 0.56
 -3 8 0 12.67 0.54
 -3 8 0 13.41 0.47
 3 8 0 11.71 0.66
 -3 8 0 13.18 0.45
 3 8 0 12.65 0.55
 3 8 0 12.38 0.65
 3 8 0 12.61 0.52
 -3 8 0 12.51 0.52
 3 8 0 12.67 0.48
 4 -8 0 0.18 0.17
 4 -8 0 0.09 0.16
 4 -8 0 0.09 0.19
 -4 -8 0 -0.11 0.11
 -4 -8 0 0.46 0.24
 4 -8 0 0.1 0.2
 4 -8 0 0.14 0.16
 -4 -8 0 0.12 0.13
 -4 -8 0 0.16 0.18
 -4 8 0 -0.1 0.09
 -4 8 0 0.01 0.11
 -4 8 0 0.08 0.16
 -4 8 0 0 0.16
 4 8 0 0.02 0.17
 -4 8 0 0.05 0.14
 4 8 0 0.2 0.15
 4 8 0 -0.05 0.15
 4 8 0 0.15 0.17
 4 8 0 0.09 0.17
 5 -8 0 0.14 0.25
 5 -8 0 -0.12 0.18
 5 -8 0 0 0.23
 -5 -8 0 -0.12 0.24
 -5 -8 0 -0.32 0.19
 -5 -8 0 0.15 0.16
 -5 -8 0 0.04 0.17
 5 -8 0 0.19 0.2
 5 8 0 -0.33 0.19
 -5 8 0 0.05 0.12
 -5 8 0 0.18 0.18
 -5 8 0 0.2 0.23
 5 8 0 0.06 0.18
 -5 8 0 0.01 0.16
 5 8 0 -0.06 0.18
 -5 8 0 0.06 0.23
 5 8 0 -0.28 0.19
 -6 -8 0 2.72 0.31
 -6 -8 0 2.44 0.51
 6 -8 0 2.67 0.39
 -6 -8 0 3.18 0.48
 6 -8 0 3.17 0.48
 6 -8 0 2.71 0.42
 6 -8 0 2.07 0.42
 6 8 0 2.58 0.45
 -6 8 0 2.72 0.29
 6 8 0 2.62 0.4
 -6 8 0 3.31 0.47
 -6 8 0 1.97 0.42
 -6 8 0 2.71 0.39
 6 8 0 2.65 0.44
 7 -8 0 0.86 0.4
 -7 -8 0 2.34 0.58
 -7 -8 0 1.36 0.4
 7 -8 0 1.81 0.43
 7 -8 0 0.26 0.28
 7 8 0 1.08 0.37
 -7 8 0 1.28 0.4
 -7 8 0 1.72 0.46
 7 8 0 1.49 0.36
 8 -8 0 1.12 0.44
 8 -8 0 0.97 0.42
 -8 -8 0 0.2 0.39
 -8 -8 0 1.66 0.59
 8 -8 0 0.49 0.4
 -8 8 0 0.29 0.39
 8 8 0 0.8 0.41
 8 8 0 0.18 0.39
 -8 8 0 0.56 0.46
 8 8 0 1 0.41
 -9 -8 0 0.35 0.58
 9 -8 0 0.19 0.36
 9 -8 0 0.26 0.43
 -9 -8 0 -0.02 0.41
 9 8 0 -0.36 0.43
 9 8 0 0.45 0.43
 -9 8 0 0.2 0.44
 9 8 0 0.3 0.45
 -9 8 0 -0.17 0.45
 0 -9 0 0.01 0.1
 0 -9 0 -0.05 0.1
 0 -9 0 -0.09 0.09
 0 9 0 -0.07 0.1
 0 9 0 0.05 0.1
 0 9 0 -0.05 0.1
 1 -9 0 110.83 2.35
 -1 -9 0 110.12 2.35
 -1 -9 0 109.37 2.39
 1 -9 0 109.08 2.35
 -1 9 0 110.02 2.29
 -1 9 0 109.3 2.4
 1 9 0 110.18 2.36
 1 9 0 114.62 2.44
 1 9 0 112.73 2.38
 1 9 0 105.02 2.39
 -2 -9 0 1.14 0.19
 2 -9 0 0.94 0.17
 2 -9 0 1.16 0.18
 2 9 0 1 0.19
 -2 9 0 1.17 0.19
 2 9 0 1.59 0.23
 2 9 0 1.08 0.18
 2 9 0 0.94 0.16
 -2 9 0 0.49 0.12
 -2 9 0 1.11 0.15
 -3 -9 0 27.95 0.85
 3 -9 0 28.78 0.88
 -3 -9 0 25.27 0.83
 -3 -9 0 27.24 0.77
 -3 -9 0 25.39 0.79
 3 -9 0 26.23 0.83
 -3 -9 0 26.16 0.75
 3 -9 0 25.3 0.88
 -3 9 0 26.79 0.74
 -3 9 0 27.17 0.87
 3 9 0 26.91 0.85
 -3 9 0 26.64 0.87
 3 9 0 26.78 0.78
 -3 9 0 27.38 0.77
 3 9 0 27.06 0.81
 3 9 0 25.79 0.86
 -3 9 0 26.13 0.83
 3 9 0 26.43 0.86
 4 -9 0 -0.06 0.19
 -4 -9 0 0.13 0.14
 -4 -9 0 0.01 0.17
 4 -9 0 -0.12 0.14
 4 -9 0 0.04 0.17
 -4 -9 0 0.73 0.28
 4 -9 0 -0.23 0.16
 4 -9 0 0.3 0.19
 -4 -9 0 -0.02 0.12
 -4 9 0 -0.13 0.13
 4 9 0 -0.05 0.16
 4 9 0 -0.18 0.14
 -4 9 0 -0.12 0.17
 -4 9 0 -0.12 0.11
 -4 9 0 -0.13 0.1
 -4 9 0 -0.17 0.15
 4 9 0 0.02 0.16
 4 9 0 -0.06 0.18
 4 9 0 -0.04 0.18
 -5 -9 0 8.81 0.46
 5 -9 0 8.38 0.52
 5 -9 0 7.39 0.53
 -5 -9 0 8.73 0.51
 -5 -9 0 9.11 0.68
 5 -9 0 8.75 0.59
 -5 -9 0 8.43 0.59
 5 -9 0 8.28 0.6
 -5 9 0 7.98 0.57
 5 9 0 8.5 0.57
 -5 9 0 9.24 0.56
 5 9 0 8.53 0.55
 5 9 0 8.51 0.52
 -5 9 0 8.32 0.6
 -5 9 0 8.41 0.57
 -5 9 0 9.19 0.42
 5 9 0 8.83 0.61
 6 -9 0 0.33 0.27
 6 -9 0 0.75 0.34
 -6 -9 0 0.92 0.22
 -6 -9 0 0.82 0.34
 6 -9 0 0.66 0.34
 6 -9 0 0.2 0.27
 -6 -9 0 0.54 0.37
 6 9 0 0.93 0.39
 -6 9 0 0.57 0.19
 -6 9 0 0.67 0.32
 6 9 0 0.7 0.32
 6 9 0 0.59 0.28
 -6 9 0 0.42 0.31
 -6 9 0 0.35 0.23
 -7 -9 0 20.38 1.1
 7 -9 0 20.44 1.05
 -7 -9 0 20.77 1.2
 7 -9 0 22.09 1
 7 -9 0 17.95 1
 7 9 0 20.17 0.97
 -7 9 0 21.53 1.08
 7 9 0 21.05 1.08
 -7 9 0 21.23 1.12
 -8 -9 0 0.32 0.47
 8 -9 0 0.2 0.36
 -8 -9 0 0.42 0.41
 8 -9 0 -0.36 0.37
 8 -9 0 -0.48 0.29
 8 9 0 -0.42 0.3
 8 9 0 -0.57 0.33
 8 9 0 -0.21 0.35
 -8 9 0 0.18 0.34
 -8 9 0 0.22 0.43
 9 -9 0 0.33 0.45
 -9 -9 0 -0.14 0.52
 -9 -9 0 0.65 0.48
 9 -9 0 0.47 0.43
 9 9 0 0.16 0.45
 -9 9 0 -0.05 0.49
 9 9 0 0.73 0.43
 9 9 0 0.18 0.55
 -9 9 0 0.12 0.45
 0 -10 0 98.95 2.19
 0 -10 0 100.17 2.15
 0 10 0 98.65 2.09
 0 10 0 98.28 2.13
 0 10 0 99.2 2.16
 0 10 0 98.62 2.18
 1 -10 0 50.57 1.21
 -1 -10 0 49.44 1.21
 -1 -10 0 51.47 1.26
 1 10 0 50.73 1.27
 1 10 0 50.17 1.17
 -1 10 0 49.94 1.26
 1 10 0 49.43 1.23
 1 10 0 47.98 1.2
 -1 10 0 49.73 1.14
 -2 -10 0 19.35 0.66
 -2 -10 0 17.09 0.68
 2 -10 0 19.52 0.64
 -2 -10 0 18.64 0.58
 -2 -10 0 18.39 0.64
 2 -10 0 19.82 0.64
 -2 10 0 19 0.67
 2 10 0 18.36 0.64
 2 10 0 19.17 0.67
 -2 10 0 18.75 0.46
 2 10 0 18.31 0.94
 -2 10 0 19.12 0.61
 -2 10 0 19.43 0.62
 2 10 0 19.29 0.65
 -2 10 0 19.41 0.56
 -2 10 0 17.74 0.63
 -3 -10 0 5.52 0.32
 3 -10 0 4.97 0.39
 -3 -10 0 5.34 0.31
 3 -10 0 5.11 0.36
 3 -10 0 5.69 0.35
 -3 -10 0 5.72 0.37
 -3 -10 0 5.23 0.39
 -3 10 0 5.72 0.37
 3 10 0 5.58 0.38
 3 10 0 4.73 0.4
 -3 10 0 5.23 0.39
 -3 10 0 5.32 0.38
 -3 10 0 5.65 0.31
 3 10 0 5.59 0.34
 3 10 0 4.48 0.39
 -3 10 0 5.31 0.29
 3 10 0 5 0.36
 3 10 0 5.47 0.36
 -3 10 0 5.76 0.29
 -4 -10 0 0.27 0.15
 4 -10 0 0.25 0.21
 -4 -10 0 0.19 0.2
 -4 -10 0 0.47 0.18
 4 -10 0 0.29 0.19
 4 -10 0 0.65 0.21
 -4 -10 0 0.54 0.26
 4 -10 0 0.37 0.2
 -4 10 0 0.68 0.19
 4 10 0 0.29 0.21
 4 10 0 0.89 0.25
 4 10 0 0.26 0.21
 -4 10 0 0.22 0.17
 -4 10 0 0.61 0.16
 4 10 0 0.81 0.21
 -4 10 0 1.01 0.24
 -4 10 0 0.6 0.23
 4 10 0 0.32 0.18
 5 -10 0 1.02 0.3
 -5 -10 0 1.45 0.4
 5 -10 0 1.13 0.29
 -5 -10 0 0.75 0.21
 5 -10 0 0.58 0.28
 -5 -10 0 0.88 0.31
 5 -10 0 0.71 0.28
 -5 10 0 0.65 0.28
 -5 10 0 1.13 0.27
 5 10 0 0.48 0.23
 -5 10 0 0.64 0.17
 5 10 0 0.68 0.24
 -5 10 0 0.71 0.26
 5 10 0 0.42 0.26
 -5 10 0 0.89 0.23
 -5 10 0 0.74 0.27
 5 10 0 0.74 0.29
 6 -10 0 1.4 0.39
 6 -10 0 1.38 0.36
 -6 -10 0 2.09 0.29
 -6 -10 0 1.43 0.44
 -6 -10 0 2.26 0.44
 6 -10 0 1.95 0.38
 -6 10 0 2.28 0.27
 6 10 0 1.52 0.35
 -6 10 0 1.97 0.41
 -6 10 0 1.98 0.37
 6 10 0 1.82 0.41
 -6 10 0 1.72 0.43
 -7 -10 0 1.43 0.52
 7 -10 0 1.72 0.43
 -7 -10 0 1.9 0.47
 7 -10 0 2.16 0.47
 7 -10 0 2.17 0.45
 -7 10 0 1.59 0.44
 7 10 0 2.07 0.49
 7 10 0 1.84 0.42
 -7 10 0 2.13 0.51
 8 -10 0 4.53 0.66
 -8 -10 0 4.19 0.8
 -8 -10 0 2.93 0.61
 8 -10 0 3.78 0.6
 -8 10 0 3.29 0.6
 8 10 0 2.69 0.57
 -8 10 0 2.53 0.65
 8 10 0 2.5 0.53
 8 10 0 4.01 0.66
 -9 -10 0 -0.28 0.54
 9 -10 0 0.19 0.4
 -9 -10 0 0.11 0.44
 9 -10 0 0.26 0.44
 -9 10 0 0.33 0.43
 9 10 0 -0.41 0.45
 9 10 0 0.25 0.42
 -9 10 0 -0.51 0.47
 0 -11 0 0.04 0.11
 0 -11 0 0.02 0.12
 0 11 0 0.05 0.11
 0 11 0 0.1 0.1
 0 11 0 -0.04 0.11
 0 11 0 -0.05 0.1
 1 -11 0 12.08 0.47
 -1 -11 0 12.68 0.51
 -1 -11 0 11.76 0.46
 1 -11 0 12.2 0.47
 1 11 0 11.64 0.47
 1 11 0 11.51 0.43
 -1 11 0 12.58 0.42
 -1 11 0 10.96 0.5
 -1 11 0 11.85 0.5
 1 11 0 12.09 0.51
 1 11 0 11.8 0.48
 2 -11 0 54.37 1.33
 -2 -11 0 51.6 1.25
 2 -11 0 54.3 1.34
 -2 -11 0 56.07 1.38
 -2 -11 0 51.85 1.32
 -2 -11 0 53.43 1.34
 -2 11 0 54.85 1.14
 -2 11 0 52.64 1.39
 -2 11 0 50.33 1.31
 2 11 0 54.06 1.41
 2 11 0 51.61 1.33
 2 11 0 51.24 1.3
 -2 11 0 52.75 1.22
 2 11 0 50.5 1.34
 2 11 0 49.58 1.35
 -2 11 0 52.2 1.29
 2 11 0 51.34 1.4
 -2 11 0 53.62 1.24
 3 -11 0 9.59 0.49
 -3 -11 0 9.07 0.5
 -3 -11 0 9.52 0.49
 -3 -11 0 9.36 0.44
 -3 -11 0 8.93 0.41
 3 -11 0 9.75 0.45
 3 -11 0 8.73 0.48
 3 11 0 9.85 0.48
 -3 11 0 9.78 0.38
 3 11 0 9.44 0.44
 -3 11 0 10.11 0.43
 -3 11 0 8.82 0.48
 -3 11 0 9.69 0.4
 3 11 0 10.49 0.52
 -3 11 0 10.29 0.54
 3 11 0 9.98 0.48
 3 11 0 9.76 0.5
 -3 11 0 8.5 0.47
 3 11 0 9.18 0.5
 4 -11 0 1.98 0.3
 -4 -11 0 2.01 0.26
 4 -11 0 1.48 0.27
 -4 -11 0 1.74 0.25
 4 -11 0 1.92 0.28
 -4 -11 0 2.2 0.37
 4 -11 0 1.48 0.3
 -4 -11 0 1.66 0.3
 -4 11 0 2.23 0.33
 4 11 0 1.72 0.32
 -4 11 0 1.91 0.3
 4 11 0 2.41 0.31
 -4 11 0 1.84 0.32
 -4 11 0 2.06 0.24
 -4 11 0 2.38 0.3
 4 11 0 2 0.33
 4 11 0 1.99 0.31
 4 11 0 2.3 0.31
 -5 -11 0 0.18 0.24
 5 -11 0 -0.04 0.19
 5 -11 0 0.29 0.23
 -5 -11 0 0.47 0.31
 5 -11 0 -0.01 0.25
 -5 -11 0 0.35 0.18
 5 11 0 0.11 0.24
 -5 11 0 0.22 0.22
 -5 11 0 0.03 0.13
 -5 11 0 0.27 0.2
 5 11 0 -0.04 0.2
 5 11 0 0.03 0.22
 -5 11 0 -0.13 0.21
 5 11 0 -0.21 0.17
 -5 11 0 -0.07 0.22
 -5 11 0 0.02 0.16
 6 -11 0 0.45 0.29
 -6 -11 0 0.59 0.21
 6 -11 0 0.76 0.3
 -6 -11 0 -0.21 0.33
 -6 -11 0 0.38 0.33
 6 11 0 0.3 0.25
 6 11 0 0.25 0.26
 6 11 0 0.05 0.27
 -6 11 0 0.27 0.23
 -6 11 0 0.56 0.3
 -6 11 0 0.37 0.21
 -6 11 0 0.56 0.34
 7 -11 0 4.2 0.58
 7 -11 0 3.67 0.54
 -7 -11 0 3.27 0.68
 -7 -11 0 3.12 0.55
 7 11 0 3.68 0.56
 -7 11 0 3.19 0.55
 7 11 0 2.8 0.55
 -7 11 0 3.5 0.6
 8 -11 0 0.96 0.41
 8 -11 0 1.44 0.49
 -8 -11 0 0.17 0.39
 -8 -11 0 1.19 0.56
 8 11 0 0.66 0.38
 8 11 0 0.1 0.36
 -8 11 0 0.42 0.39
 8 11 0 1.01 0.45
 -8 11 0 1 0.52
 9 -11 0 1.25 0.54
 -9 -11 0 0.84 0.53
 -9 -11 0 1.7 0.71
 9 -11 0 0.27 0.42
 -9 11 0 0.88 0.5
 9 11 0 0.01 0.4
 9 11 0 0.63 0.5
 -9 11 0 0.31 0.54
 0 -12 0 2.76 0.29
 0 -12 0 2.33 0.24
 0 12 0 2.95 0.25
 0 12 0 2.97 0.27
 0 12 0 2.75 0.28
 0 12 0 2.54 0.26
 -1 -12 0 13.57 0.56
 1 -12 0 13.79 0.59
 -1 -12 0 13.49 0.52
 -1 -12 0 14.41 0.57
 1 -12 0 13.76 0.52
 -1 12 0 13.06 0.54
 1 12 0 13.49 0.52
 -1 12 0 13.83 0.52
 1 12 0 13.84 0.56
 1 12 0 14.24 0.54
 1 12 0 13.91 0.5
 -1 12 0 12.66 0.57
 -1 12 0 14.14 0.6
 -1 12 0 13.45 0.47
 2 -12 0 13.36 0.55
 2 -12 0 14.81 0.57
 -2 -12 0 14 0.57
 -2 -12 0 13.88 0.54
 -2 -12 0 13.57 0.58
 2 -12 0 14.16 0.55
 -2 -12 0 12.59 0.49
 2 12 0 13.87 0.57
 2 12 0 13.84 0.56
 2 12 0 13.79 0.6
 -2 12 0 14.12 0.48
 2 12 0 13.71 0.5
 -2 12 0 13.24 0.4
 -2 12 0 13.71 0.55
 -2 12 0 13.48 0.47
 -2 12 0 13.1 0.51
 2 12 0 13.77 0.54
 -2 12 0 14.74 0.57
 -2 12 0 14.12 0.59
 -3 -12 0 2.45 0.26
 -3 -12 0 2.3 0.27
 3 -12 0 2.28 0.29
 3 -12 0 2.71 0.31
 3 -12 0 1.84 0.26
 -3 -12 0 1.95 0.28
 3 -12 0 2.49 0.29
 -3 -12 0 2.55 0.32
 3 -12 0 2.31 0.28
 -3 12 0 2.67 0.35
 3 12 0 2.48 0.27
 -3 12 0 1.75 0.29
 -3 12 0 2.68 0.28
 3 12 0 1.65 0.26
 3 12 0 2.06 0.3
 -3 12 0 2.3 0.3
 -3 12 0 2.07 0.21
 3 12 0 2.32 0.31
 -3 12 0 2.28 0.24
 3 12 0 2.53 0.3
 3 12 0 2.01 0.28
 -4 -12 0 13.41 0.67
 -4 -12 0 13.5 0.58
 4 -12 0 11.99 0.66
 4 -12 0 13.19 0.65
 4 -12 0 15.17 0.63
 -4 -12 0 12.86 0.7
 -4 -12 0 12.79 0.54
 4 -12 0 12.49 0.64
 -4 12 0 13.01 0.56
 4 12 0 11.66 0.6
 -4 12 0 13.39 0.66
 -4 12 0 12.37 0.5
 4 12 0 13 0.67
 4 12 0 12.84 0.61
 4 12 0 13.18 0.58
 -4 12 0 13.2 0.68
 -4 12 0 11.77 0.62
 4 12 0 12.06 0.66
 -5 -12 0 7.5 0.44
 -5 -12 0 5.93 0.64
 -5 -12 0 7.56 0.64
 5 -12 0 5.99 0.56
 5 -12 0 6.12 0.53
 5 -12 0 7.58 0.65
 5 12 0 6.5 0.58
 5 12 0 7.05 0.62
 -5 12 0 7.03 0.61
 -5 12 0 7.11 0.55
 5 12 0 7.04 0.55
 -5 12 0 7.5 0.48
 -5 12 0 7.42 0.63
 5 12 0 6.48 0.61
 -5 12 0 6.95 0.6
 -5 12 0 6.79 0.38
 -6 -12 0 3.11 0.36
 -6 -12 0 3.05 0.54
 6 -12 0 2.73 0.41
 6 -12 0 2.55 0.45
 -6 -12 0 2.3 0.47
 6 12 0 3.16 0.46
 6 12 0 3.43 0.49
 -6 12 0 3.55 0.53
 6 12 0 3.16 0.44
 -6 12 0 2.96 0.46
 -6 12 0 2.43 0.41
 7 -12 0 2.02 0.47
 -7 -12 0 2.13 0.59
 7 -12 0 1.3 0.4
 -7 -12 0 1.12 0.43
 -7 12 0 1.24 0.43
 7 12 0 1.16 0.43
 7 12 0 1.06 0.37
 -7 12 0 1.49 0.47
 -8 -12 0 1.01 0.46
 8 -12 0 1.26 0.47
 8 -12 0 0.96 0.45
 -8 -12 0 0.42 0.52
 -8 12 0 1.18 0.55
 8 12 0 1.28 0.46
 8 12 0 0.84 0.42
 -8 12 0 0.86 0.45
 -9 -12 0 0.25 0.61
 -9 -12 0 -0.5 0.39
 9 -12 0 0.52 0.5
 9 -12 0 0.35 0.46
 9 12 0 0.25 0.42
 9 12 0 0.11 0.42
 -9 12 0 -0.18 0.41
 0 -13 0 0.09 0.13
 0 -13 0 -0.11 0.11
 0 13 0 0.14 0.13
 0 13 0 -0.11 0.11
 0 13 0 0.04 0.11
 0 13 0 -0.1 0.11
 0 13 0 0.03 0.13
 0 13 0 0.05 0.1
 -1 -13 0 1.07 0.21
 -1 -13 0 1.04 0.19
 1 -13 0 0.59 0.17
 -1 -13 0 0.99 0.18
 -1 13 0 0.6 0.17
 1 13 0 1.12 0.19
 1 13 0 0.84 0.18
 -1 13 0 0.74 0.17
 1 13 0 0.86 0.16
 -1 13 0 0.58 0.18
 -1 13 0 1.02 0.2
 1 13 0 1.11 0.22
 -1 13 0 0.8 0.15
 1 13 0 1.1 0.19
 1 13 0 0.53 0.16
 2 -13 0 6.94 0.4
 -2 -13 0 6.21 0.4
 -2 -13 0 6.44 0.35
 2 -13 0 6.67 0.37
 -2 -13 0 7.18 0.43
 -2 -13 0 5.9 0.37
 -2 13 0 6.09 0.32
 -2 13 0 6.67 0.37
 2 13 0 5.14 0.41
 2 13 0 5.79 0.37
 -2 13 0 6.27 0.28
 -2 13 0 6.3 0.33
 -2 13 0 6.7 0.4
 2 13 0 6.71 0.4
 2 13 0 6.16 0.35
 2 13 0 5.7 0.39
 -2 13 0 5.91 0.32
 -2 13 0 7.11 0.43
 3 -13 0 0.31 0.17
 -3 -13 0 0.21 0.21
 3 -13 0 0.22 0.16
 -3 -13 0 -0.09 0.12
 -3 -13 0 0.18 0.19
 3 -13 0 0.04 0.17
 -3 -13 0 0.27 0.15
 3 -13 0 0.15 0.17
 3 -13 0 -0.12 0.14
 3 13 0 0.14 0.15
 3 13 0 0.18 0.18
 -3 13 0 0.08 0.14
 -3 13 0 0.02 0.11
 3 13 0 -0.03 0.15
 3 13 0 0.18 0.19
 -3 13 0 0.09 0.19
 3 13 0 0.01 0.13
 3 13 0 -0.15 0.15
 -3 13 0 0.11 0.13
 -3 13 0 -0.09 0.1
 -3 13 0 0.13 0.18
 4 -13 0 0.23 0.22
 -4 -13 0 0.23 0.17
 -4 -13 0 -0.06 0.23
 4 -13 0 0.27 0.24
 -4 -13 0 0.53 0.22
 4 -13 0 0.44 0.2
 4 -13 0 0.18 0.21
 -4 -13 0 0.31 0.24
 4 13 0 0.07 0.19
 -4 13 0 0.22 0.17
 -4 13 0 0.35 0.14
 -4 13 0 0.16 0.21
 -4 13 0 0.27 0.17
 4 13 0 0.39 0.22
 -4 13 0 0.25 0.24
 4 13 0 0.19 0.22
 4 13 0 0.08 0.21
 4 13 0 0.1 0.17
 5 -13 0 0.13 0.24
 5 -13 0 0.46 0.26
 -5 -13 0 0.58 0.34
 -5 -13 0 0.31 0.18
 5 -13 0 -0.15 0.25
 -5 -13 0 0 0.27
 -5 13 0 0.39 0.28
 5 13 0 0.36 0.24
 -5 13 0 0.54 0.31
 -5 13 0 0.7 0.26
 -5 13 0 0.13 0.16
 5 13 0 -0.11 0.2
 -5 13 0 0.3 0.27
 -5 13 0 0.16 0.24
 5 13 0 0.02 0.22
 5 13 0 0.46 0.27
 -6 -13 0 8.97 0.79
 6 -13 0 8.37 0.7
 6 -13 0 8.91 0.75
 -6 -13 0 9.24 0.53
 -6 -13 0 10.6 0.84
 6 13 0 7.87 0.71
 -6 13 0 8.9 0.66
 -6 13 0 9.07 0.72
 -6 13 0 9.51 0.78
 6 13 0 8.02 0.67
 6 13 0 11.76 0.76
 7 -13 0 0.19 0.33
 7 -13 0 0.57 0.34
 -7 -13 0 0.02 0.41
 -7 -13 0 0.61 0.38
 -7 13 0 0.23 0.37
 7 13 0 0.45 0.33
 -7 13 0 0.28 0.37
 7 13 0 0.63 0.39
 8 -13 0 1.36 0.47
 -8 -13 0 1.44 0.5
 -8 -13 0 2.23 0.7
 8 -13 0 1.39 0.48
 8 13 0 2.37 0.57
 -8 13 0 1.18 0.48
 8 13 0 2.16 0.52
 9 -13 0 0.36 0.46
 -9 -13 0 -1.04 0.49
 -9 -13 0 -0.43 0.39
 9 -13 0 0.37 0.48
 -9 13 0 -0.05 0.42
 9 13 0 0.51 0.44
 9 13 0 -0.03 0.45
 0 -14 0 18.09 0.6
 0 -14 0 18.99 0.71
 0 -14 0 17.74 0.65
 0 14 0 18.49 0.59
 0 14 0 18.11 0.64
 0 14 0 18.74 0.66
 0 14 0 18.61 0.6
 0 14 0 20.38 0.7
 0 14 0 18.66 0.64
 1 -14 0 36.81 1.09
 1 -14 0 34.55 1.02
 1 -14 0 36.11 0.97
 -1 -14 0 34.91 1.01
 -1 -14 0 35.69 0.96
 -1 -14 0 37.49 1.09
 1 14 0 35.44 0.96
 -1 14 0 36.53 1.09
 1 14 0 36.35 1.03
 1 14 0 37.6 1.03
 -1 14 0 37.32 0.95
 1 14 0 37.3 0.98
 -1 14 0 35.61 0.95
 -1 14 0 37.6 1.34
 -1 14 0 36.78 1.03
 1 14 0 36.19 1.05
 1 14 0 36.05 1.08
 2 -14 0 29.01 0.89
 -2 -14 0 27.34 0.91
 -2 -14 0 26.54 0.82
 2 -14 0 29.16 0.91
 -2 -14 0 29.37 0.94
 2 -14 0 29.11 0.86
 2 14 0 28.67 0.9
 2 14 0 28.67 0.85
 -2 14 0 27.79 0.95
 2 14 0 30.21 0.99
 -2 14 0 29.07 0.83
 2 14 0 29.17 0.9
 2 14 0 30.24 0.93
 -2 14 0 28.91 0.81
 2 14 0 28.75 0.94
 -2 14 0 29.5 0.91
 -2 14 0 27.58 0.79
 -2 14 0 28.6 0.75
 3 -14 0 1.76 0.28
 3 -14 0 2.61 0.34
 3 -14 0 2.38 0.32
 3 -14 0 2.94 0.34
 -3 -14 0 2.65 0.31
 -3 -14 0 2.35 0.28
 -3 -14 0 2.64 0.34
 3 14 0 2.49 0.28
 -3 14 0 2.79 0.27
 3 14 0 2.8 0.37
 3 14 0 2.63 0.33
 -3 14 0 2.73 0.35
 3 14 0 2.78 0.35
 3 14 0 2.26 0.3
 -3 14 0 2.91 0.29
 3 14 0 2.64 0.36
 -3 14 0 2.76 0.25
 -3 14 0 2.01 0.29
 -3 14 0 2.37 0.36
 4 -14 0 2.08 0.32
 -4 -14 0 1.74 0.34
 -4 -14 0 2.61 0.4
 4 -14 0 2.16 0.34
 -4 -14 0 2.28 0.29
 4 -14 0 2.45 0.4
 -4 -14 0 2.23 0.36
 4 -14 0 2.13 0.33
 -4 14 0 2.06 0.33
 4 14 0 2.45 0.32
 4 14 0 1.74 0.32
 -4 14 0 2.51 0.31
 -4 14 0 1.8 0.33
 4 14 0 1.78 0.35
 -4 14 0 1.78 0.35
 4 14 0 1.93 0.34
 4 14 0 1.92 0.32
 -4 14 0 2.34 0.26
 5 -14 0 6.27 0.58
 5 -14 0 5.73 0.6
 5 -14 0 5.6 0.53
 -5 -14 0 6.01 0.47
 -5 -14 0 5.55 0.62
 -5 -14 0 4.48 0.52
 5 14 0 5.55 0.54
 -5 14 0 5.9 0.58
 -5 14 0 5.65 0.56
 5 14 0 6.8 0.64
 5 14 0 6.37 0.61
 5 14 0 5.85 0.53
 -5 14 0 5.81 0.38
 -5 14 0 5.33 0.55
 6 -14 0 0.71 0.32
 -6 -14 0 0.17 0.22
 6 -14 0 0.1 0.29
 -6 -14 0 0.86 0.42
 -6 -14 0 0.25 0.34
 -6 14 0 0.46 0.28
 6 14 0 0.72 0.33
 -6 14 0 0.47 0.34
 6 14 0 0.2 0.31
 6 14 0 0.17 0.27
 7 -14 0 2.65 0.53
 -7 -14 0 3.02 0.56
 -7 -14 0 1.9 0.6
 7 -14 0 2.05 0.47
 7 14 0 3 0.54
 7 14 0 2.48 0.53
 -7 14 0 1.63 0.46
 8 -14 0 0.78 0.43
 -8 -14 0 1.23 0.52
 8 -14 0 0.54 0.44
 -8 -14 0 0.63 0.59
 -8 14 0 1.05 0.47
 8 14 0 1.54 0.51
 8 14 0 1.12 0.47
 0 -15 0 -0.06 0.12
 0 -15 0 -0.07 0.14
 0 -15 0 0 0.12
 0 15 0 0.26 0.13
 0 15 0 0.1 0.13
 0 15 0 0.21 0.12
 0 15 0 0.22 0.13
 0 15 0 0.1 0.15
 0 15 0 -0.1 0.13
 -1 -15 0 20.36 0.66
 1 -15 0 20.6 0.78
 -1 -15 0 20.52 0.72
 1 -15 0 20.6 0.67
 1 -15 0 19.26 0.71
 -1 -15 0 20.98 0.77
 1 15 0 19.49 0.75
 1 15 0 19.77 0.7
 1 15 0 19.63 0.65
 1 15 0 20.59 0.74
 1 15 0 20.31 0.67
 -1 15 0 19.72 0.71
 -1 15 0 20.9 0.76
 -1 15 0 20.59 0.65
 1 15 0 20.97 0.72
 -1 15 0 20.08 0.65
 2 -15 0 8.91 0.53
 2 -15 0 9.17 0.49
 -2 -15 0 9.88 0.45
 -2 -15 0 10.16 0.6
 2 -15 0 9.02 0.46
 -2 -15 0 9.24 0.51
 2 -15 0 9.77 0.5
 2 15 0 9.55 0.49
 -2 15 0 9.45 0.43
 2 15 0 8.21 0.48
 -2 15 0 9.61 0.5
 2 15 0 9.33 0.5
 2 15 0 9.8 0.55
 2 15 0 9.12 0.47
 -2 15 0 9.45 0.52
 -2 15 0 9.39 0.42
 -2 15 0 9.71 0.42
 -2 15 0 9.71 0.38
 2 15 0 8.86 0.44
 2 15 0 9.47 0.5
 3 -15 0 -0.2 0.16
 -3 -15 0 0.01 0.15
 3 -15 0 0.02 0.16
 3 -15 0 -0.13 0.17
 3 -15 0 0.16 0.19
 -3 -15 0 -0.11 0.16
 -3 -15 0 -0.12 0.2
 -3 15 0 0.13 0.13
 -3 15 0 -0.24 0.19
 3 15 0 0 0.16
 3 15 0 0.25 0.2
 -3 15 0 0.04 0.18
 -3 15 0 0.01 0.15
 -3 15 0 0.06 0.13
 -3 15 0 -0.08 0.11
 3 15 0 -0.21 0.13
 3 15 0 0 0.18
 4 -15 0 7.95 0.52
 -4 -15 0 6.9 0.44
 -4 -15 0 8.63 0.69
 -4 -15 0 8.24 0.89
 -4 -15 0 6.28 0.56
 4 -15 0 6.99 0.56
 4 -15 0 7.1 0.5
 4 15 0 8.13 0.5
 -4 15 0 6.91 0.61
 4 15 0 6.76 0.54
 -4 15 0 7.83 0.55
 4 15 0 8.23 0.59
 -4 15 0 7.01 0.54
 -4 15 0 7.82 0.46
 4 15 0 7.76 0.62
 4 15 0 7.43 0.52
 -4 15 0 7.55 0.41
 -5 -15 0 0.89 0.37
 5 -15 0 0.49 0.26
 5 -15 0 0.53 0.28
 5 -15 0 0.57 0.27
 -5 -15 0 0.37 0.21
 5 -15 0 0.15 0.3
 -5 -15 0 0.42 0.3
 5 15 0 0.22 0.25
 -5 15 0 0.36 0.18
 5 15 0 0.31 0.25
 5 15 0 0.27 0.24
 5 15 0 0.78 0.32
 -5 15 0 0.28 0.3
 -5 15 0 0.06 0.21
 -5 15 0 0.04 0.25
 6 -15 0 1.73 0.43
 -6 -15 0 1.43 0.5
 6 -15 0 0.94 0.35
 -6 -15 0 1.24 0.42
 -6 -15 0 0.75 0.28
 6 15 0 2.65 0.49
 -6 15 0 1.67 0.37
 -6 15 0 1 0.39
 6 15 0 2.14 0.45
 6 15 0 0.86 0.33
 -7 -15 0 1.05 0.53
 7 -15 0 0.84 0.41
 7 -15 0 0.75 0.38
 -7 -15 0 1.1 0.44
 -7 15 0 0.75 0.4
 7 15 0 1.31 0.42
 7 15 0 1.88 0.51
 -8 -15 0 2.11 0.68
 8 -15 0 2.77 0.58
 8 -15 0 1.48 0.5
 8 -15 0 2.35 0.52
 -8 -15 0 2.1 0.55
 8 15 0 2.16 0.49
 -8 15 0 2.83 0.59
 8 15 0 2.94 0.62
 0 -16 0 175.68 3.73
 0 -16 0 184.06 3.92
 0 -16 0 180.04 3.82
 0 16 0 176.54 3.81
 0 16 0 178.65 3.72
 0 16 0 177.45 3.73
 0 16 0 171.4 3.79
 0 16 0 176.16 3.88
 0 16 0 181.09 3.85
 -1 -16 0 2.73 0.34
 -1 -16 0 3.11 0.3
 1 -16 0 2.7 0.35
 1 -16 0 3.73 0.35
 1 -16 0 2.57 0.28
 1 -16 0 2.89 0.3
 1 16 0 2.32 0.31
 1 16 0 2.62 0.3
 -1 16 0 2.35 0.25
 1 16 0 2.59 0.26
 -1 16 0 2.76 0.31
 1 16 0 2.28 0.27
 1 16 0 2.78 0.31
 -1 16 0 2.7 0.32
 1 16 0 2.61 0.34
 1 16 0 3 0.33
 -1 16 0 2.78 0.29
 2 -16 0 2.19 0.3
 -2 -16 0 1.8 0.25
 2 -16 0 2.47 0.29
 -2 -16 0 2.36 0.33
 2 -16 0 2.32 0.31
 2 -16 0 3.17 0.39
 -2 -16 0 2.31 0.31
 -2 16 0 2.45 0.34
 2 16 0 3 0.34
 2 16 0 2.08 0.3
 -2 16 0 2.22 0.25
 2 16 0 2.21 0.29
 2 16 0 2.56 0.3
 -2 16 0 2.13 0.25
 2 16 0 2.2 0.31
 -2 16 0 2.01 0.29
 -2 16 0 2.84 0.29
 -3 -16 0 0.07 0.16
 -3 -16 0 -0.1 0.22
 -3 -16 0 -0.09 0.23
 -3 -16 0 0.23 0.19
 3 -16 0 0.12 0.2
 3 -16 0 -0.01 0.18
 3 16 0 -0.15 0.16
 -3 16 0 0.11 0.15
 -3 16 0 -0.14 0.12
 -3 16 0 0.06 0.24
 3 16 0 0.19 0.16
 3 16 0 -0.01 0.18
 -3 16 0 0.06 0.16
 -3 16 0 -0.04 0.12
 -3 16 0 -0.09 0.18
 3 16 0 0.26 0.21
 4 -16 0 0.12 0.23
 -4 -16 0 0.09 0.28
 -4 -16 0 0.2 0.25
 4 -16 0 0.08 0.2
 -4 -16 0 -0.1 0.16
 -4 16 0 0.09 0.14
 4 16 0 0.49 0.25
 4 16 0 0.09 0.23
 -4 16 0 0.36 0.25
 4 16 0 0.04 0.19
 -4 16 0 0.1 0.22
 -4 16 0 0.02 0.19
 4 16 0 0.33 0.22
 4 16 0 -0.02 0.21
 -5 -16 0 0.39 0.2
 5 -16 0 0.34 0.26
 -5 -16 0 0.55 0.33
 5 -16 0 0.65 0.33
 5 -16 0 0.62 0.28
 5 -16 0 0.47 0.3
 -5 -16 0 0.31 0.35
 5 16 0 0.43 0.29
 -5 16 0 0.62 0.3
 -5 16 0 0.59 0.27
 -5 16 0 1.01 0.22
 5 16 0 0.5 0.27
 -5 16 0 0.63 0.33
 5 16 0 0.62 0.32
 5 16 0 0.58 0.26
 6 -16 0 1.36 0.39
 6 -16 0 1.07 0.4
 6 -16 0 1.11 0.35
 -6 -16 0 1.91 0.54
 -6 -16 0 1.64 0.45
 -6 -16 0 1.48 0.31
 -6 16 0 1.01 0.33
 6 16 0 1.85 0.41
 -6 16 0 1.14 0.4
 6 16 0 0.7 0.34
 6 16 0 1.39 0.41
 7 -16 0 -0.27 0.35
 -7 -16 0 0.95 0.55
 -7 -16 0 0.06 0.38
 7 -16 0 0.09 0.36
 7 -16 0 -0.06 0.3
 -7 16 0 0.1 0.36
 7 16 0 -0.02 0.36
 7 16 0 -0.08 0.38
 8 -16 0 0.49 0.42
 -8 -16 0 0.78 0.6
 8 -16 0 1.46 0.52
 8 -16 0 0.38 0.41
 -8 -16 0 1.02 0.47
 8 16 0 2.39 0.56
 8 16 0 0.5 0.45
 -8 16 0 1.74 0.55
 0 -17 0 0.77 0.19
 0 -17 0 0.54 0.18
 0 -17 0 0.44 0.18
 0 17 0 0.62 0.18
 0 17 0 0.36 0.15
 0 17 0 0.71 0.2
 0 17 0 0.65 0.19
 0 17 0 0.47 0.17
 -1 -17 0 8.43 0.44
 1 -17 0 8.35 0.49
 -1 -17 0 8.68 0.5
 1 -17 0 7.8 0.56
 1 -17 0 8.98 0.46
 -1 -17 0 8.53 0.48
 1 17 0 8.61 0.52
 -1 17 0 8.81 0.41
 -1 17 0 8.7 0.43
 1 17 0 7.44 0.47
 1 17 0 8.94 0.43
 1 17 0 9.9 0.48
 -1 17 0 8.34 0.5
 1 17 0 7.73 0.44
 -1 17 0 8.67 0.48
 1 17 0 8.52 0.48
 -2 -17 0 5.68 0.38
 2 -17 0 5.18 0.45
 -2 -17 0 5.62 0.47
 -2 -17 0 6.39 0.48
 2 -17 0 5.45 0.43
 2 -17 0 5.24 0.46
 2 -17 0 5.95 0.51
 -2 17 0 5.16 0.35
 2 17 0 5.48 0.44
 -2 17 0 5.36 0.35
 -2 17 0 5.28 0.34
 -2 17 0 4.76 0.46
 2 17 0 5.07 0.43
 2 17 0 6.1 0.49
 2 17 0 5.24 0.46
 2 17 0 5.16 0.4
 -2 17 0 5.91 0.44
 3 -17 0 1.93 0.32
 -3 -17 0 1.97 0.36
 -3 -17 0 2.85 0.38
 -3 -17 0 2.09 0.32
 -3 -17 0 1.93 0.36
 -3 -17 0 2.28 0.3
 3 -17 0 1.61 0.28
 3 17 0 2.44 0.33
 -3 17 0 2.07 0.24
 3 17 0 2.38 0.36
 -3 17 0 1.99 0.26
 -3 17 0 1.91 0.34
 -3 17 0 2.51 0.41
 -3 17 0 1.86 0.25
 3 17 0 1.68 0.32
 -3 17 0 1.84 0.32
 3 17 0 1.91 0.33
 -4 -17 0 0.19 0.25
 4 -17 0 0.16 0.22
 4 -17 0 -0.07 0.22
 -4 -17 0 0.35 0.29
 -4 -17 0 0.26 0.19
 4 17 0 -0.2 0.21
 -4 17 0 -0.01 0.19
 -4 17 0 0.35 0.25
 4 17 0 0.1 0.21
 4 17 0 0.1 0.19
 -4 17 0 0.15 0.27
 4 17 0 -0.23 0.2
 -4 17 0 0.38 0.16
 5 -17 0 1.99 0.35
 5 -17 0 1.82 0.38
 -5 -17 0 2.2 0.46
 -5 -17 0 1.61 0.44
 -5 -17 0 1.81 0.31
 -5 17 0 1.57 0.38
 -5 17 0 1.93 0.37
 5 17 0 1.83 0.35
 5 17 0 1.63 0.4
 -5 17 0 1.82 0.27
 5 17 0 1.36 0.34
 -5 17 0 2.09 0.44
 6 -17 0 1.95 0.45
 6 -17 0 2.12 0.45
 6 -17 0 1.4 0.38
 -6 -17 0 1.72 0.32
 -6 -17 0 1.87 0.48
 -6 -17 0 1.82 0.55
 -6 17 0 1.67 0.43
 6 17 0 1.74 0.43
 6 17 0 2.66 0.49
 6 17 0 1.39 0.39
 -7 -17 0 1.28 0.48
 7 -17 0 2.31 0.52
 7 -17 0 1.19 0.46
 7 -17 0 1.52 0.45
 -7 -17 0 1.4 0.57
 7 17 0 1.82 0.47
 -7 17 0 1.88 0.49
 7 17 0 0.64 0.43
 7 17 0 1.79 0.47
 8 -17 0 0.12 0.42
 -8 -17 0 -0.23 0.53
 8 -17 0 -0.15 0.44
 8 -17 0 0.54 0.41
 -8 -17 0 0.02 0.44
 8 17 0 0.11 0.46
 -8 17 0 0.32 0.43
 8 17 0 0.29 0.44
 0 -18 0 47.24 1.3
 0 -18 0 46.77 1.25
 0 -18 0 49.13 1.54
 0 18 0 46.59 1.32
 0 18 0 47.43 1.28
 0 18 0 47 1.23
 0 18 0 45.32 1.22
 0 18 0 44.63 1.32
 -1 -18 0 5.58 0.44
 1 -18 0 4.15 0.44
 -1 -18 0 4.95 0.39
 -1 -18 0 4.31 0.41
 1 -18 0 3.74 0.35
 1 -18 0 5.13 0.43
 -1 18 0 4.15 0.39
 1 18 0 4.37 0.41
 -1 18 0 3.73 0.33
 1 18 0 4.48 0.38
 1 18 0 4.16 0.38
 1 18 0 4.61 0.41
 -1 18 0 4.76 0.46
 -1 18 0 4.12 0.43
 1 18 0 4.67 0.41
 -1 18 0 3.79 0.34
 -2 -18 0 31 1.06
 2 -18 0 31.89 1.1
 2 -18 0 33.07 1.01
 -2 -18 0 31.02 0.96
 2 -18 0 30.97 1.03
 -2 -18 0 31.88 1.03
 -2 -18 0 31.63 1.24
 2 18 0 31.45 0.98
 -2 18 0 30.39 0.92
 -2 18 0 33.2 1.14
 -2 18 0 32.28 1.05
 -2 18 0 31.65 0.91
 2 18 0 33.45 1.05
 2 18 0 30.29 1.06
 -2 18 0 30.93 1.11
 2 18 0 30.7 0.98
 2 18 0 32.93 1.05
 -3 -18 0 3.51 0.37
 -3 -18 0 4.45 0.47
 -3 -18 0 3.5 0.46
 3 -18 0 3.76 0.4
 -3 -18 0 3.61 0.4
 -3 -18 0 3.72 0.47
 3 -18 0 3.26 0.41
 -3 18 0 3.17 0.4
 3 18 0 3.02 0.38
 3 18 0 3.93 0.44
 3 18 0 3.94 0.48
 -3 18 0 2.78 0.38
 -3 18 0 3.62 0.48
 -3 18 0 3.15 0.29
 3 18 0 2.88 0.37
 3 18 0 3.17 0.36
 -3 18 0 3.08 0.32
 -4 -18 0 1.01 0.33
 4 -18 0 0.77 0.29
 -4 -18 0 1.36 0.28
 -4 -18 0 1.27 0.36
 4 -18 0 1.3 0.3
 4 18 0 1.34 0.29
 -4 18 0 0.87 0.3
 -4 18 0 1.09 0.23
 4 18 0 0.98 0.32
 -4 18 0 1.06 0.36
 4 18 0 1.22 0.31
 -4 18 0 1.27 0.32
 4 18 0 0.9 0.3
 5 -18 0 4.98 0.56
 5 -18 0 4.57 0.49
 -5 -18 0 4.81 0.62
 -5 -18 0 4.38 0.44
 -5 -18 0 4.19 0.57
 5 18 0 4.89 0.56
 5 18 0 4.12 0.49
 5 18 0 5.06 0.6
 -5 18 0 4.46 0.58
 -5 18 0 4.52 0.56
 -5 18 0 4.86 0.57
 -5 18 0 4.86 0.41
 -6 -18 0 4.22 0.68
 6 -18 0 3.58 0.5
 6 -18 0 3.49 0.55
 -6 -18 0 3.8 0.43
 -6 -18 0 3.85 0.61
 6 18 0 2.89 0.49
 6 18 0 3.1 0.51
 -6 18 0 3.05 0.51
 6 18 0 5.06 0.67
 -7 -18 0 -0.2 0.37
 7 -18 0 0.3 0.38
 7 -18 0 0.4 0.37
 -7 -18 0 -0.02 0.49
 7 18 0 0.34 0.4
 7 18 0 0.42 0.37
 7 18 0 0.14 0.36
 -7 18 0 -0.36 0.34
 -8 -18 0 0.41 0.46
 8 -18 0 0.67 0.46
 -8 -18 0 0.24 0.56
 8 -18 0 0.13 0.39
 8 18 0 0.21 0.41
 -8 18 0 -0.42 0.38
 8 18 0 -0.39 0.39
 0 -19 0 0.12 0.17
 0 -19 0 0.19 0.22
 0 -19 0 0.16 0.19
 0 19 0 0.14 0.15
 0 19 0 0.37 0.17
 0 19 0 0.2 0.18
 0 19 0 0.27 0.18
 0 19 0 0.45 0.21
 1 -19 0 22.18 0.79
 -1 -19 0 21.51 0.77
 1 -19 0 22.04 0.89
 -1 -19 0 22.05 0.82
 1 -19 0 22.08 0.83
 -1 -19 0 21.36 0.84
 -1 -19 0 22.02 0.89
 -1 19 0 23.55 0.81
 -1 19 0 22.05 0.74
 -1 19 0 22.56 0.84
 1 19 0 19.95 0.74
 1 19 0 20.88 0.84
 1 19 0 22.1 0.78
 -1 19 0 23.15 0.9
 1 19 0 21.61 0.82
 1 19 0 23.14 0.81
 -1 19 0 22.84 0.74
 2 -19 0 6.5 0.49
 -2 -19 0 7.14 0.58
 -2 -19 0 6.45 0.44
 -2 -19 0 5.29 0.5
 2 -19 0 6.16 0.48
 2 -19 0 6.82 0.57
 -2 -19 0 6.57 0.48
 -2 19 0 6.51 0.57
 -2 19 0 6.35 0.4
 2 19 0 5.88 0.49
 2 19 0 6.39 0.48
 -2 19 0 6.35 0.52
 2 19 0 6.21 0.42
 2 19 0 6.93 0.51
 -2 19 0 6.44 0.44
 2 19 0 6.12 0.45
 -2 19 0 6.11 0.38
 3 -19 0 25.26 0.97
 -3 -19 0 26.54 1.05
 3 -19 0 25.39 0.92
 -3 -19 0 26.23 0.94
 -3 -19 0 26.1 1.02
 -3 -19 0 25.58 0.98
 -3 -19 0 24.54 0.87
 3 19 0 27.69 0.95
 -3 19 0 25.36 0.83
 -3 19 0 24.5 1.06
 3 19 0 24.74 1.01
 3 19 0 23.25 0.93
 -3 19 0 24.59 0.98
 3 19 0 24.05 0.94
 -3 19 0 25.61 1.05
 -3 19 0 25.38 0.78
 3 19 0 26.08 0.91
 4 -19 0 5.91 0.58
 -4 -19 0 6.25 0.51
 -4 -19 0 5.62 0.59
 4 -19 0 5.38 0.51
 -4 -19 0 5.46 0.58
 4 19 0 5.97 0.6
 4 19 0 6.64 0.58
 -4 19 0 7.38 0.65
 4 19 0 5.52 0.56
 4 19 0 6.93 0.59
 -4 19 0 6.22 0.64
 -4 19 0 5.09 0.53
 -4 19 0 6.47 0.42
 -5 -19 0 4.55 0.61
 5 -19 0 3.46 0.49
 -5 -19 0 4.49 0.63
 5 -19 0 2.37 0.41
 -5 -19 0 3.06 0.39
 5 19 0 4.07 0.51
 -5 19 0 4.33 0.4
 -5 19 0 4 0.54
 -5 19 0 3.61 0.55
 5 19 0 3.83 0.55
 5 19 0 4.32 0.56
 -5 19 0 2.73 0.46
 5 19 0 3.54 0.52
 -6 -19 0 5.23 0.77
 6 -19 0 3.02 0.5
 -6 -19 0 4.77 0.67
 -6 -19 0 3.6 0.43
 6 -19 0 3.63 0.57
 6 19 0 4.46 0.64
 -6 19 0 4.22 0.61
 6 19 0 4.1 0.58
 6 19 0 3.86 0.56
 -7 -19 0 1.66 0.54
 7 -19 0 2.05 0.48
 7 -19 0 1.89 0.5
 -7 -19 0 2.27 0.66
 7 19 0 2.01 0.5
 7 19 0 1.44 0.52
 7 19 0 1.88 0.51
 -7 19 0 2.37 0.54
 8 -19 0 -0.02 0.42
 -8 -19 0 -0.02 0.59
 -8 -19 0 0.13 0.47
 8 -19 0 0.01 0.37
 -8 19 0 0.42 0.43
 8 19 0 0.01 0.49
 8 19 0 0.15 0.46
 0 -20 0 1.9 0.34
 0 -20 0 1.71 0.31
 0 -20 0 1.85 0.3
 0 20 0 2.02 0.33
 0 20 0 1.81 0.31
 0 20 0 1.92 0.27
 0 20 0 2.35 0.34
 0 20 0 1.96 0.29
 0 20 0 2.09 0.34
 -1 -20 0 0.04 0.19
 -1 -20 0 0.64 0.26
 1 -20 0 0.14 0.2
 -1 -20 0 0.37 0.2
 1 -20 0 0.34 0.22
 -1 -20 0 0.62 0.26
 1 -20 0 0.64 0.26
 1 20 0 0.74 0.24
 1 20 0 0.46 0.19
 -1 20 0 0.81 0.21
 1 20 0 0.64 0.24
 -1 20 0 0.33 0.2
 -1 20 0 0.42 0.19
 1 20 0 0.36 0.22
 1 20 0 0.2 0.2
 -1 20 0 0.3 0.15
 -1 20 0 0.27 0.21
 1 20 0 0.38 0.18
 2 -20 0 0.21 0.25
 -2 -20 0 0.36 0.2
 -2 -20 0 0.18 0.21
 2 -20 0 0.56 0.25
 -2 -20 0 0.94 0.3
 -2 -20 0 0.53 0.27
 2 -20 0 0.31 0.22
 -2 20 0 0.52 0.23
 2 20 0 0.06 0.17
 2 20 0 0.27 0.21
 -2 20 0 0.09 0.16
 -2 20 0 0.25 0.16
 -2 20 0 0.02 0.19
 -2 20 0 0.45 0.2
 2 20 0 0.34 0.23
 2 20 0 0.24 0.21
 2 20 0 0.61 0.22
 -3 -20 0 0.41 0.29
 3 -20 0 0.68 0.28
 -3 -20 0 0.22 0.2
 -3 -20 0 0.26 0.24
 -3 -20 0 0.3 0.29
 3 -20 0 0.13 0.23
 3 20 0 0.55 0.28
 -3 20 0 0.27 0.18
 3 20 0 0.12 0.24
 -3 20 0 0.63 0.28
 3 20 0 0.61 0.24
 -3 20 0 0.14 0.28
 3 20 0 0.34 0.22
 3 20 0 0.46 0.26
 -3 20 0 0.19 0.23
 -3 20 0 0.31 0.18
 -4 -20 0 1.18 0.29
 4 -20 0 0.84 0.34
 -4 -20 0 1.95 0.41
 -4 -20 0 1.35 0.4
 4 -20 0 0.75 0.3
 -4 20 0 0.8 0.3
 -4 20 0 0.81 0.36
 -4 20 0 1.09 0.33
 4 20 0 0.74 0.3
 4 20 0 1.49 0.31
 4 20 0 0.83 0.3
 -4 20 0 1.35 0.26
 4 20 0 1 0.33
 5 -20 0 5.13 0.59
 -5 -20 0 5.62 0.68
 5 -20 0 4.57 0.53
 -5 -20 0 5.85 0.7
 -5 -20 0 6.28 0.54
 -5 20 0 4.98 0.6
 5 20 0 6.26 0.63
 -5 20 0 5.5 0.61
 5 20 0 5.51 0.66
 5 20 0 5.54 0.56
 -5 20 0 6.1 0.46
 -5 20 0 6.25 0.69
 -6 -20 0 0.43 0.49
 6 -20 0 0.95 0.38
 -6 -20 0 0.23 0.25
 -6 -20 0 0.81 0.45
 6 -20 0 0.58 0.35
 -6 20 0 0.24 0.34
 6 20 0 0.1 0.3
 6 20 0 0.33 0.35
 6 20 0 0.07 0.29
 -7 -20 0 0.88 0.58
 -7 -20 0 -0.28 0.42
 7 -20 0 0.51 0.39
 7 -20 0 0.75 0.44
 7 20 0 0.63 0.39
 7 20 0 0.26 0.36
 -7 20 0 0.9 0.47
 7 20 0 0.21 0.44
 8 -20 0 0.34 0.44
 -8 -20 0 1.5 0.7
 -8 -20 0 1.55 0.58
 8 -20 0 1.5 0.52
 8 20 0 1.19 0.55
 -8 20 0 1.56 0.56
 0 -21 0 -0.13 0.18
 0 -21 0 -0.13 0.21
 0 -21 0 -0.13 0.18
 0 21 0 0.06 0.19
 0 21 0 -0.04 0.19
 0 21 0 -0.24 0.14
 0 21 0 0.11 0.21
 0 21 0 0.1 0.16
 0 21 0 -0.26 0.17
 1 -21 0 2.25 0.36
 -1 -21 0 2.86 0.37
 1 -21 0 2.18 0.37
 1 -21 0 2.45 0.34
 -1 -21 0 2.99 0.43
 -1 -21 0 2.67 0.34
 -1 -21 0 2.74 0.39
 1 21 0 2.6 0.38
 -1 21 0 2.39 0.36
 1 21 0 2.36 0.31
 -1 21 0 2.89 0.35
 1 21 0 2.43 0.33
 -1 21 0 2.56 0.36
 1 21 0 3.39 0.42
 1 21 0 2.13 0.33
 -1 21 0 3.42 0.35
 1 21 0 3.2 0.38
 -1 21 0 2.29 0.37
 -1 21 0 2.43 0.36
 -1 21 0 2.24 0.29
 2 -21 0 0.77 0.28
 2 -21 0 0.81 0.25
 2 -21 0 0.52 0.29
 -2 -21 0 1.13 0.32
 -2 -21 0 0.85 0.28
 -2 -21 0 0.71 0.3
 -2 -21 0 1.16 0.26
 2 21 0 0.83 0.23
 2 21 0 0.68 0.24
 -2 21 0 0.94 0.28
 2 21 0 0.81 0.25
 -2 21 0 0.88 0.28
 -2 21 0 0.86 0.21
 -2 21 0 1.18 0.27
 -2 21 0 0.57 0.21
 2 21 0 0.7 0.28
 2 21 0 1.23 0.32
 3 -21 0 10.75 0.63
 -3 -21 0 9.35 0.74
 -3 -21 0 10.38 0.64
 -3 -21 0 9.21 0.55
 3 -21 0 8.94 0.63
 -3 -21 0 10.36 0.7
 3 21 0 10.36 0.67
 3 21 0 9.56 0.62
 -3 21 0 9.6 0.48
 -3 21 0 8.82 0.49
 3 21 0 9.29 0.57
 -3 21 0 8.94 0.7
 -3 21 0 8.53 0.63
 3 21 0 9.82 0.62
 -3 21 0 10.01 0.65
 3 21 0 11.02 0.67
 4 -21 0 0.59 0.3
 -4 -21 0 0.72 0.27
 -4 -21 0 -0.15 0.3
 4 -21 0 0.41 0.3
 -4 21 0 0.53 0.35
 -4 21 0 1.02 0.35
 4 21 0 0.98 0.34
 4 21 0 0.36 0.25
 -4 21 0 0.93 0.24
 4 21 0 0.86 0.33
 4 21 0 0.46 0.29
 -4 21 0 0.51 0.29
 4 21 0 0.2 0.28
 5 -21 0 1.01 0.35
 -5 -21 0 2.11 0.51
 5 -21 0 1.56 0.42
 -5 -21 0 1.45 0.46
 -5 -21 0 1.63 0.33
 -5 21 0 1.1 0.39
 5 21 0 2.12 0.42
 -5 21 0 1.15 0.42
 5 21 0 1.71 0.44
 -5 21 0 1.52 0.28
 5 21 0 1.48 0.36
 -6 -21 0 0.71 0.45
 -6 -21 0 -0.02 0.47
 6 -21 0 -0.68 0.29
 -6 -21 0 -0.17 0.24
 6 -21 0 0.23 0.36
 6 21 0 -0.14 0.29
 -6 21 0 0.45 0.36
 6 21 0 -0.28 0.31
 6 21 0 -0.34 0.28
 7 -21 0 0.13 0.39
 -7 -21 0 1.34 0.61
 -7 -21 0 1.16 0.53
 7 -21 0 1.14 0.46
 7 21 0 0.87 0.47
 -7 21 0 0.58 0.42
 7 21 0 1.68 0.51
 7 21 0 1.05 0.46
 8 -21 0 1.06 0.49
 -8 -21 0 1.01 0.56
 8 -21 0 0.97 0.49
 -8 -21 0 0.91 0.66
 -8 21 0 1.37 0.56
 8 21 0 0.83 0.51
 0 -22 0 0.16 0.21
 0 -22 0 0.04 0.23
 0 -22 0 0.05 0.22
 0 22 0 0.14 0.21
 0 22 0 0.25 0.21
 0 22 0 0.25 0.19
 0 22 0 -0.07 0.16
 0 22 0 0.19 0.22
 0 22 0 0.19 0.22
 1 -22 0 30.78 1.17
 -1 -22 0 31.94 1.18
 1 -22 0 30.45 1.09
 1 -22 0 32.15 1.04
 -1 -22 0 32.1 1.09
 -1 -22 0 30.31 1.1
 -1 -22 0 31.67 1.03
 1 22 0 30.9 1.02
 -1 22 0 32.16 1.13
 1 22 0 31.46 1.1
 -1 22 0 33.08 1.15
 1 22 0 32 1.16
 1 22 0 32.21 1.02
 -1 22 0 30.75 0.97
 -1 22 0 29.84 1.14
 -1 22 0 30.91 1.1
 -1 22 0 31.06 0.99
 -1 22 0 32.35 1.06
 1 22 0 30.2 1.13
 1 22 0 31.46 1.07
 -2 -22 0 8.22 0.64
 -2 -22 0 8.39 0.59
 2 -22 0 9.07 0.57
 2 -22 0 8.08 0.58
 -2 -22 0 7.29 0.62
 2 -22 0 8.18 0.68
 -2 -22 0 7.69 0.52
 -2 22 0 8.21 0.47
 2 22 0 7.96 0.55
 2 22 0 7.36 0.64
 -2 22 0 9.15 0.62
 2 22 0 8.01 0.58
 -2 22 0 9.95 0.66
 2 22 0 7.4 0.55
 2 22 0 8.93 0.54
 -2 22 0 10.7 0.98
 -2 22 0 8.09 0.47
 3 -22 0 5.64 0.52
 3 -22 0 4.9 0.54
 -3 -22 0 4.95 0.47
 -3 -22 0 6.21 0.66
 -3 -22 0 5.74 0.59
 -3 -22 0 5.65 0.54
 3 22 0 4.72 0.51
 -3 22 0 5.72 0.46
 -3 22 0 5.54 0.4
 -3 22 0 5.21 0.54
 3 22 0 5.78 0.58
 3 22 0 5.29 0.56
 -3 22 0 4.58 0.58
 3 22 0 4.92 0.47
 -3 22 0 4.9 0.54
 3 22 0 6.37 0.58
 4 -22 0 -0.02 0.26
 -4 -22 0 -0.25 0.29
 4 -22 0 0.72 0.33
 -4 -22 0 0.34 0.24
 4 22 0 0 0.24
 -4 22 0 0.32 0.36
 -4 22 0 0.24 0.25
 -4 22 0 0.49 0.32
 4 22 0 0.15 0.31
 4 22 0 0.05 0.28
 4 22 0 0.25 0.26
 -4 22 0 0.21 0.2
 4 22 0 0.79 0.3
 5 -22 0 1.67 0.44
 -5 -22 0 1.06 0.5
 -5 -22 0 1.6 0.33
 -5 -22 0 0.75 0.42
 5 -22 0 1.32 0.38
 -5 22 0 0.93 0.42
 5 22 0 1.27 0.39
 -5 22 0 1.34 0.41
 5 22 0 0.98 0.4
 5 22 0 1.19 0.36
 5 22 0 0.38 0.33
 -5 22 0 1.71 0.33
 -6 -22 0 0.42 0.27
 -6 -22 0 0.17 0.48
 6 -22 0 -0.05 0.35
 6 -22 0 0.04 0.35
 -6 -22 0 0.12 0.4
 -6 22 0 0.02 0.34
 6 22 0 0.34 0.35
 6 22 0 -0.42 0.31
 6 22 0 0.65 0.36
 7 -22 0 0.14 0.39
 7 -22 0 0.22 0.38
 -7 -22 0 0.23 0.45
 -7 -22 0 -0.56 0.46
 7 22 0 0.41 0.4
 7 22 0 0.48 0.42
 -7 22 0 0.14 0.4
 7 22 0 -0.01 0.4
 0 -23 0 0.05 0.27
 0 -23 0 -0.19 0.2
 0 -23 0 -0.26 0.22
 0 23 0 -0.11 0.21
 0 23 0 -0.26 0.14
 0 23 0 0.01 0.17
 0 23 0 0.01 0.2
 0 23 0 0.1 0.23
 0 23 0 -0.15 0.21
 -1 -23 0 2.79 0.37
 -1 -23 0 2.87 0.44
 1 -23 0 3.26 0.44
 -1 -23 0 3.2 0.43
 1 -23 0 3.57 0.43
 -1 -23 0 3.74 0.48
 1 -23 0 2.88 0.38
 -1 23 0 3.19 0.35
 1 23 0 2.76 0.4
 1 23 0 3.01 0.38
 1 23 0 3.12 0.44
 -1 23 0 3.69 0.47
 -1 23 0 3.27 0.43
 -1 23 0 3.15 0.36
 1 23 0 2.9 0.4
 -1 23 0 3.09 0.39
 -1 23 0 3.99 0.48
 1 23 0 3.36 0.46
 -1 23 0 3.3 0.44
 1 23 0 3.78 0.43
 2 -23 0 1.95 0.34
 -2 -23 0 2.31 0.35
 2 -23 0 1.46 0.36
 -2 -23 0 2.03 0.36
 2 -23 0 2.06 0.41
 -2 -23 0 2.26 0.41
 -2 -23 0 2.06 0.4
 2 23 0 2.09 0.33
 -2 23 0 1.81 0.36
 -2 23 0 2.44 0.4
 -2 23 0 2.04 0.3
 2 23 0 2.16 0.39
 2 23 0 2.24 0.39
 2 23 0 2.27 0.36
 2 23 0 3.15 0.44
 -2 23 0 2.33 0.31
 -3 -23 0 1.17 0.37
 -3 -23 0 0.79 0.27
 3 -23 0 0.68 0.31
 -3 -23 0 0.34 0.28
 3 -23 0 1.09 0.33
 3 23 0 0.87 0.29
 3 23 0 1.1 0.34
 3 23 0 1.09 0.29
 -3 23 0 1.21 0.26
 -3 23 0 1.01 0.31
 -3 23 0 1.19 0.25
 3 23 0 0.88 0.34
 3 23 0 0.97 0.32
 -3 23 0 0.76 0.33
 -3 23 0 2 0.46
 -4 -23 0 -0.12 0.21
 4 -23 0 -0.01 0.26
 4 -23 0 -0.01 0.3
 -4 -23 0 -0.01 0.31
 -4 23 0 -0.3 0.27
 4 23 0 -0.23 0.26
 4 23 0 -0.06 0.31
 4 23 0 0.28 0.24
 -4 23 0 -0.02 0.18
 4 23 0 0.19 0.28
 4 23 0 -0.22 0.23
 -4 23 0 0.07 0.31
 5 -23 0 -0.32 0.32
 5 -23 0 0.5 0.36
 -5 -23 0 -0.55 0.35
 -5 -23 0 0.26 0.24
 -5 23 0 -0.38 0.32
 5 23 0 -0.01 0.26
 -5 23 0 0.39 0.36
 5 23 0 0.19 0.33
 5 23 0 0.45 0.36
 5 23 0 0.21 0.33
 -6 -23 0 0.91 0.56
 -6 -23 0 -0.2 0.38
 6 -23 0 0.24 0.37
 6 -23 0 -0.02 0.38
 -6 -23 0 0.49 0.29
 6 23 0 0.54 0.48
 6 23 0 -0.06 0.31
 6 23 0 0.11 0.38
 6 23 0 0.94 0.44
 -6 23 0 0.66 0.41
 -7 -23 0 -0.45 0.41
 7 -23 0 -0.77 0.34
 7 -23 0 -0.28 0.37
 -7 -23 0 -0.63 0.51
 7 23 0 -0.26 0.37
 7 23 0 -0.33 0.36
 7 23 0 -0.2 0.35
 -7 23 0 -0.34 0.38
 0 -24 0 0.26 0.26
 0 -24 0 0.22 0.22
 0 -24 0 -0.23 0.24
 0 24 0 0.02 0.24
 0 24 0 -0.08 0.2
 0 24 0 0.05 0.19
 0 24 0 -0.19 0.22
 0 24 0 0.12 0.18
 0 24 0 0.44 0.25
 -1 -24 0 11.41 0.68
 -1 -24 0 11.55 0.64
 -1 -24 0 11.41 0.72
 1 -24 0 12.47 0.66
 1 -24 0 11.19 0.73
 -1 -24 0 12.94 0.77
 1 -24 0 11.7 0.7
 -1 24 0 11.89 0.64
 1 24 0 12.57 0.71
 -1 24 0 12.12 0.73
 1 24 0 12.01 0.62
 1 24 0 9.9 0.7
 1 24 0 10.75 0.69
 -1 24 0 11.42 0.69
 1 24 0 10.2 0.62
 1 24 0 12.08 0.67
 -1 24 0 11.27 0.59
 -1 24 0 12.34 0.6
 -1 24 0 12.43 0.75
 -1 24 0 11.37 0.71
 2 -24 0 0.41 0.26
 2 -24 0 0.61 0.33
 2 -24 0 0.95 0.31
 -2 -24 0 0.23 0.3
 -2 -24 0 0.55 0.33
 -2 -24 0 0.55 0.3
 -2 -24 0 0.51 0.25
 -2 24 0 0.53 0.28
 2 24 0 0.89 0.31
 -2 24 0 0.76 0.23
 -2 24 0 0.62 0.22
 -2 24 0 0.27 0.26
 2 24 0 0.52 0.26
 2 24 0 1.1 0.34
 2 24 0 1.16 0.33
 2 24 0 0.47 0.25
 -3 -24 0 3.44 0.53
 3 -24 0 4.66 0.52
 -3 -24 0 3.5 0.43
 3 -24 0 3.23 0.48
 -3 -24 0 4.6 0.54
 3 24 0 3.42 0.47
 -3 24 0 3.63 0.36
 -3 24 0 2.74 0.51
 3 24 0 3.65 0.47
 -3 24 0 3.59 0.38
 3 24 0 3.41 0.45
 3 24 0 3.06 0.48
 -3 24 0 3.6 0.51
 -3 24 0 3.39 0.49
 3 24 0 4.28 0.56
 4 -24 0 0.3 0.33
 -4 -24 0 -0.32 0.33
 4 -24 0 -0.04 0.28
 -4 -24 0 0.11 0.23
 4 24 0 0.2 0.31
 4 24 0 0.11 0.24
 -4 24 0 -0.32 0.27
 4 24 0 0.11 0.33
 4 24 0 0.1 0.34
 4 24 0 0.27 0.31
 -4 24 0 0.23 0.36
 -4 24 0 0.13 0.21
 5 -24 0 1.27 0.41
 -5 -24 0 1.49 0.35
 5 -24 0 1.81 0.44
 -5 -24 0 2.18 0.55
 -5 24 0 1.2 0.44
 5 24 0 1.62 0.45
 5 24 0 1.54 0.42
 5 24 0 1.59 0.47
 5 24 0 1.73 0.4
 -5 24 0 0.35 0.42
 6 -24 0 0.11 0.37
 6 -24 0 -0.09 0.37
 -6 -24 0 0.31 0.28
 -6 -24 0 0.63 0.47
 6 24 0 0.73 0.41
 6 24 0 0.27 0.37
 -6 24 0 0.02 0.39
 6 24 0 0.86 0.43
 -6 24 0 0.32 0.38
 6 24 0 -0.08 0.36
 7 -24 0 0.44 0.41
 7 -24 0 0.53 0.46
 -7 -24 0 -0.41 0.45
 7 24 0 0.13 0.4
 7 24 0 0.33 0.44
 7 24 0 0.43 0.46
 -7 24 0 -0.45 0.38
 0 -25 0 -0.03 0.26
 0 -25 0 0.05 0.29
 0 -25 0 0.03 0.24
 0 25 0 -0.01 0.22
 0 25 0 -0.13 0.18
 0 25 0 -0.19 0.24
 0 25 0 -0.29 0.15
 0 25 0 -0.01 0.23
 0 25 0 -0.22 0.22
 -1 -25 0 3.26 0.48
 -1 -25 0 3.75 0.48
 1 -25 0 3.54 0.43
 1 -25 0 4.74 0.52
 -1 -25 0 3.37 0.45
 -1 -25 0 3.45 0.43
 1 -25 0 3.73 0.52
 1 25 0 2.78 0.41
 -1 25 0 3.57 0.49
 1 25 0 3.26 0.46
 -1 25 0 3.51 0.39
 1 25 0 3.7 0.46
 1 25 0 3.46 0.41
 -1 25 0 3.26 0.48
 1 25 0 3.57 0.49
 -1 25 0 3.11 0.38
 1 25 0 2.95 0.47
 -1 25 0 2.96 0.4
 2 -25 0 0.35 0.28
 -2 -25 0 -0.17 0.27
 -2 -25 0 0.43 0.29
 -2 -25 0 -0.04 0.29
 2 -25 0 -0.23 0.28
 -2 -25 0 0.12 0.23
 2 -25 0 0.12 0.25
 -2 25 0 -0.11 0.18
 -2 25 0 0.48 0.24
 2 25 0 0.24 0.23
 -2 25 0 0.1 0.28
 2 25 0 0.3 0.27
 2 25 0 0.8 0.33
 2 25 0 0.58 0.3
 2 25 0 0.46 0.3
 -2 25 0 0.58 0.29
 -3 -25 0 2.8 0.49
 3 -25 0 3.23 0.47
 -3 -25 0 3.7 0.45
 3 -25 0 2.98 0.47
 -3 25 0 3.57 0.35
 3 25 0 2.93 0.44
 3 25 0 3.27 0.53
 -3 25 0 2.17 0.34
 -3 25 0 3.05 0.56
 -3 25 0 2.09 0.48
 3 25 0 2.8 0.45
 3 25 0 3.68 0.52
 3 25 0 2.55 0.46
 -3 25 0 2.14 0.44
 -4 -25 0 2.23 0.4
 4 -25 0 3.18 0.53
 4 -25 0 1.42 0.41
 -4 -25 0 2.09 0.49
 4 25 0 2.37 0.44
 -4 25 0 2.77 0.49
 -4 25 0 2.53 0.54
 4 25 0 3.22 0.54
 4 25 0 3.33 0.56
 -4 25 0 3.1 0.38
 4 25 0 2.64 0.5
 4 25 0 2.67 0.49
 5 -25 0 0.49 0.37
 -5 -25 0 -0.14 0.24
 -5 -25 0 0.24 0.42
 5 -25 0 -0.22 0.33
 -5 25 0 0.74 0.39
 5 25 0 0.33 0.38
 5 25 0 0.33 0.36
 5 25 0 0.3 0.33
 5 25 0 -0.32 0.3
 -5 25 0 0.54 0.39
 6 -25 0 0.07 0.38
 -6 -25 0 -0.18 0.34
 -6 -25 0 0.28 0.45
 6 -25 0 0.19 0.39
 6 25 0 0.05 0.36
 -6 25 0 -0.09 0.38
 6 25 0 -0.26 0.36
 6 25 0 -0.15 0.38
 6 25 0 0.2 0.38
 -6 25 0 0.46 0.42
 -7 -25 0 0.26 0.51
 7 -25 0 0.3 0.44
 7 -25 0 -0.42 0.39
 7 25 0 0.09 0.41
 7 25 0 0.8 0.56
 -7 25 0 0.07 0.44
 7 25 0 -0.29 0.41
 0 -26 0 -0.08 0.26
 0 -26 0 0.15 0.25
 0 -26 0 0.46 0.29
 0 -26 0 0.64 0.31
 0 26 0 -0.28 0.22
 0 26 0 0.3 0.27
 0 26 0 0.31 0.25
 0 26 0 0.13 0.22
 0 26 0 0.25 0.27
 0 26 0 0.68 0.24
 -1 -26 0 1.24 0.31
 -1 -26 0 1.51 0.39
 -1 -26 0 1.06 0.37
 1 -26 0 1.91 0.36
 1 -26 0 1.07 0.34
 1 -26 0 1.38 0.39
 -1 -26 0 1.67 0.38
 -1 26 0 1.4 0.36
 1 26 0 1.67 0.36
 -1 26 0 1.22 0.3
 -1 26 0 1.37 0.29
 1 26 0 1.85 0.39
 1 26 0 1.51 0.34
 1 26 0 1.64 0.33
 1 26 0 1.45 0.38
 -1 26 0 1.04 0.31
 1 26 0 1.01 0.36
 -1 26 0 1.33 0.36
 -2 -26 0 6.16 0.62
 2 -26 0 4.98 0.52
 2 -26 0 4.77 0.59
 -2 -26 0 4.14 0.6
 -2 -26 0 4.86 0.56
 2 -26 0 5.26 0.59
 -2 -26 0 4.62 0.51
 2 26 0 5.96 0.64
 2 26 0 4.91 0.57
 -2 26 0 5.88 0.61
 -2 26 0 5.36 0.6
 -2 26 0 5.19 0.49
 -2 26 0 5.98 0.48
 2 26 0 5.4 0.61
 2 26 0 5.05 0.53
 -2 26 0 5.39 0.62
 2 26 0 4.93 0.52
 2 26 0 6.82 0.68
 -3 -26 0 1.22 0.33
 -3 -26 0 1.82 0.47
 3 -26 0 0.91 0.36
 3 -26 0 1.58 0.4
 3 26 0 1.37 0.41
 -3 26 0 1.98 0.44
 -3 26 0 1.27 0.43
 3 26 0 2.18 0.43
 -3 26 0 2.09 0.31
 -3 26 0 2.01 0.33
 3 26 0 2.17 0.48
 3 26 0 1.61 0.35
 3 26 0 2.24 0.44
 4 -26 0 0.46 0.35
 4 -26 0 0.21 0.33
 -4 -26 0 0.52 0.39
 -4 -26 0 0.78 0.3
 4 26 0 0.38 0.36
 4 26 0 0.48 0.39
 -4 26 0 -0.62 0.31
 4 26 0 0.5 0.39
 -4 26 0 -0.08 0.35
 4 26 0 0.82 0.3
 -4 26 0 0.03 0.22
 4 26 0 0.05 0.32
 -5 -26 0 0.78 0.49
 5 -26 0 1.76 0.45
 5 -26 0 0.92 0.43
 -5 -26 0 0.64 0.32
 -5 26 0 1.74 0.55
 5 26 0 1.46 0.41
 5 26 0 0.62 0.38
 5 26 0 1.99 0.55
 -5 26 0 0.78 0.42
 5 26 0 1 0.46
 -6 -26 0 0.91 0.5
 6 -26 0 0.72 0.44
 6 -26 0 0.73 0.46
 6 26 0 1.51 0.51
 6 26 0 1.18 0.46
 6 26 0 1.33 0.52
 -6 26 0 1.66 0.54
 -6 26 0 1.1 0.47
 6 26 0 0.63 0.45
 -7 -26 0 4.17 0.78
 7 -26 0 4.02 0.69
 7 -26 0 3.08 0.65
 7 26 0 2.77 0.62
 7 26 0 4.93 0.79
 -7 26 0 3.54 0.72
 0 -27 0 0.19 0.3
 0 -27 0 0.08 0.29
 0 -27 0 -0.08 0.28
 0 -27 0 0.28 0.26
 0 27 0 0.05 0.24
 0 27 0 0.29 0.3
 0 27 0 0.09 0.24
 0 27 0 0.22 0.22
 0 27 0 0.2 0.26
 0 27 0 0.2 0.25
 1 -27 0 2.15 0.43
 -1 -27 0 2.57 0.44
 -1 -27 0 2.01 0.43
 1 -27 0 2.62 0.42
 -1 -27 0 2.71 0.49
 -1 -27 0 1.29 0.33
 1 -27 0 2.81 0.46
 1 27 0 2.7 0.45
 1 27 0 2.18 0.45
 1 27 0 2.79 0.44
 -1 27 0 1.89 0.41
 -1 27 0 2.72 0.48
 1 27 0 2.16 0.4
 1 27 0 2.02 0.41
 1 27 0 2.15 0.36
 -1 27 0 2.36 0.38
 -1 27 0 2.14 0.34
 -2 -27 0 0.36 0.33
 2 -27 0 0.45 0.31
 -2 -27 0 -0.01 0.24
 2 -27 0 0.32 0.33
 -2 -27 0 -0.27 0.3
 2 -27 0 -0.19 0.29
 -2 -27 0 0.01 0.3
 2 27 0 -0.12 0.3
 2 27 0 0.36 0.25
 2 27 0 0.26 0.31
 -2 27 0 0.21 0.24
 2 27 0 0.35 0.28
 -2 27 0 0.41 0.3
 -2 27 0 0.13 0.25
 2 27 0 0.48 0.34
 2 27 0 0.17 0.26
 -2 27 0 0.79 0.35
 3 -27 0 0.32 0.36
 3 -27 0 0.49 0.32
 -3 -27 0 0.76 0.31
 -3 -27 0 1.34 0.43
 3 27 0 1.1 0.34
 3 27 0 1.12 0.4
 -3 27 0 0.96 0.42
 3 27 0 0.89 0.37
 -3 27 0 1.27 0.4
 3 27 0 1.97 0.47
 -3 27 0 1.58 0.32
 3 27 0 1.2 0.39
 -3 27 0 1.09 0.26
 4 -27 0 1.1 0.44
 4 -27 0 0.12 0.35
 -4 -27 0 1.24 0.34
 -4 -27 0 0.69 0.42
 4 27 0 1.22 0.44
 4 27 0 0.89 0.43
 -4 27 0 1.06 0.5
 4 27 0 0.98 0.42
 -4 27 0 1.33 0.46
 4 27 0 0.46 0.36
 -4 27 0 0.89 0.29
 4 27 0 0.14 0.27
 5 -27 0 -0.07 0.36
 5 -27 0 0.26 0.38
 -5 -27 0 -0.15 0.41
 -5 -27 0 -0.5 0.24
 -5 27 0 0.47 0.41
 5 27 0 -0.41 0.38
 5 27 0 -0.52 0.33
 5 27 0 0.14 0.33
 -5 27 0 -0.03 0.37
 5 27 0 0.33 0.36
 6 -27 0 1.15 0.47
 -6 -27 0 0.89 0.51
 6 -27 0 1.34 0.51
 -6 27 0 1.62 0.56
 -6 27 0 1.15 0.54
 6 27 0 0.55 0.45
 6 27 0 0.25 0.41
 6 27 0 0.56 0.44
 0 -28 0 0.18 0.29
 0 -28 0 0.69 0.35
 0 -28 0 0.13 0.26
 0 -28 0 0.13 0.31
 0 28 0 0.05 0.22
 0 28 0 0.13 0.35
 0 28 0 0.4 0.28
 0 28 0 0.55 0.33
 0 28 0 0.46 0.3
 0 28 0 0.25 0.29
 1 -28 0 -0.36 0.26
 -1 -28 0 0.52 0.29
 -1 -28 0 0.3 0.32
 1 -28 0 0.53 0.34
 -1 -28 0 0.34 0.33
 1 -28 0 0.64 0.35
 -1 -28 0 0.33 0.31
 -1 28 0 0.46 0.25
 -1 28 0 0.09 0.27
 1 28 0 0.37 0.26
 1 28 0 -0.32 0.25
 1 28 0 0.34 0.31
 1 28 0 0.64 0.36
 -1 28 0 0.39 0.33
 1 28 0 0.16 0.27
 1 28 0 0.14 0.3
 -1 28 0 0.18 0.27
 -2 -28 0 4.23 0.6
 -2 -28 0 6.61 0.69
 2 -28 0 5.24 0.67
 2 -28 0 5 0.56
 -2 -28 0 4.84 0.53
 -2 -28 0 6.34 0.66
 2 -28 0 5.25 0.62
 2 28 0 6.12 0.65
 -2 28 0 4.85 0.48
 2 28 0 5.38 0.59
 -2 28 0 6.23 0.5
 2 28 0 5.54 0.62
 -2 28 0 5.56 0.64
 2 28 0 6.14 0.68
 2 28 0 5.65 0.65
 2 28 0 7.41 0.66
 -2 28 0 4.28 0.59
 3 -28 0 1.19 0.42
 3 -28 0 0.82 0.37
 -3 -28 0 1.07 0.45
 -3 -28 0 1.09 0.36
 -3 28 0 0.51 0.27
 3 28 0 1.24 0.39
 3 28 0 0.3 0.36
 -3 28 0 1.02 0.25
 -3 28 0 1.32 0.5
 -3 28 0 0.84 0.41
 3 28 0 1.29 0.45
 3 28 0 0.66 0.39
 3 28 0 0.82 0.32
 4 -28 0 3.49 0.6
 4 -28 0 4.92 0.62
 -4 -28 0 4.93 0.7
 -4 -28 0 3.51 0.5
 -4 28 0 4.89 0.69
 4 28 0 4.37 0.62
 -4 28 0 3.41 0.41
 -4 28 0 3.42 0.67
 4 28 0 3.83 0.56
 4 28 0 4.76 0.65
 4 28 0 4.7 0.67
 4 28 0 5.36 0.68
 5 -28 0 0.54 0.4
 -5 -28 0 -0.29 0.44
 5 -28 0 0.29 0.43
 -5 -28 0 0.36 0.3
 5 28 0 0.9 0.47
 5 28 0 0.16 0.44
 5 28 0 0.07 0.35
 -5 28 0 1.25 0.48
 5 28 0 0.78 0.41
 -5 28 0 1.11 0.53
 -6 -28 0 -0.27 0.43
 6 -28 0 0.68 0.5
 6 -28 0 0.63 0.45
 6 28 0 0.34 0.42
 6 28 0 0.74 0.43
 -6 28 0 1.45 0.57
 -6 28 0 -0.5 0.41
 6 28 0 0.14 0.45
 0 -29 0 -0.24 0.29
 0 -29 0 -0.13 0.24
 0 -29 0 -0.24 0.26
 0 -29 0 0.09 0.33
 0 29 0 -0.09 0.29
 0 29 0 0.48 0.25
 0 29 0 -0.36 0.3
 0 29 0 -0.19 0.25
 0 29 0 -0.17 0.26
 1 -29 0 2.9 0.47
 -1 -29 0 2.31 0.43
 -1 -29 0 2.69 0.48
 1 -29 0 1.98 0.45
 -1 -29 0 2.23 0.49
 1 -29 0 2.01 0.46
 -1 -29 0 2.54 0.48
 1 29 0 2.3 0.48
 1 29 0 3.74 0.57
 -1 29 0 2.1 0.45
 -1 29 0 3.21 0.41
 -1 29 0 2.54 0.4
 1 29 0 2.07 0.38
 1 29 0 3.1 0.47
 1 29 0 3.78 0.54
 -1 29 0 2.52 0.49
 1 29 0 2.71 0.5
 -2 -29 0 2.83 0.64
 -2 -29 0 3.26 0.54
 -2 -29 0 3.18 0.52
 2 -29 0 3.92 0.53
 2 -29 0 3.86 0.58
 -2 -29 0 2.71 0.43
 2 -29 0 4.26 0.64
 2 29 0 4.4 0.6
 2 29 0 3.5 0.52
 -2 29 0 3.39 0.55
 -2 29 0 3 0.41
 2 29 0 3.61 0.58
 -2 29 0 3.54 0.42
 2 29 0 3.64 0.58
 2 29 0 3.36 0.55
 2 29 0 3.67 0.49
 -3 -29 0 3.96 0.49
 3 -29 0 4.14 0.58
 -3 -29 0 6.13 0.73
 3 -29 0 5.51 0.67
 3 29 0 7.21 0.78
 -3 29 0 5.37 0.77
 -3 29 0 5.63 0.41
 3 29 0 6.28 0.72
 3 29 0 4.86 0.57
 -3 29 0 4.66 0.48
 -3 29 0 5.25 0.67
 3 29 0 4.58 0.67
 3 29 0 5.95 0.65
 -4 -29 0 0.63 0.45
 4 -29 0 0.78 0.43
 4 -29 0 0.62 0.39
 -4 -29 0 1.43 0.39
 -4 29 0 0.62 0.34
 -4 29 0 1.12 0.55
 4 29 0 0.88 0.44
 4 29 0 1.14 0.46
 -4 29 0 0.79 0.44
 4 29 0 1.19 0.47
 4 29 0 0.92 0.38
 5 -29 0 0.34 0.41
 -5 -29 0 0.9 0.51
 5 -29 0 0.75 0.49
 5 29 0 -0.03 0.34
 5 29 0 1.45 0.52
 5 29 0 -0.04 0.39
 5 29 0 0.5 0.42
 -5 29 0 0.2 0.42
 -5 29 0 0.4 0.48
 -6 -29 0 -0.08 0.47
 6 -29 0 -0.78 0.39
 6 -29 0 -0.04 0.44
 6 29 0 0.15 0.45
 -6 29 0 1.06 0.57
 6 29 0 -0.2 0.41
 -6 29 0 0.15 0.45
 6 29 0 0 0.41
 0 -30 0 0.01 0.35
 0 -30 0 0.78 0.38
 0 -30 0 1.28 0.44
 0 -30 0 0.71 0.32
 0 30 0 0.98 0.32
 0 30 0 0.48 0.33
 0 30 0 0.87 0.36
 0 30 0 0.61 0.39
 -1 -30 0 -0.2 0.33
 1 -30 0 -0.05 0.34
 -1 -30 0 -0.13 0.33
 1 -30 0 -0.34 0.3
 -1 -30 0 0.7 0.37
 -1 -30 0 -0.09 0.25
 1 -30 0 1.27 0.38
 1 30 0 0.3 0.32
 -1 30 0 -0.43 0.31
 1 30 0 0.06 0.31
 1 30 0 -0.31 0.23
 -1 30 0 -0.14 0.23
 1 30 0 -0.05 0.34
 -1 30 0 -0.02 0.29
 1 30 0 0.55 0.35
 1 30 0 -0.06 0.32
 -1 30 0 -0.34 0.25
 -2 -30 0 3.58 0.5
 2 -30 0 3.51 0.6
 -2 -30 0 3.94 0.6
 2 -30 0 4.32 0.56
 2 -30 0 4.6 0.63
 -2 -30 0 4.14 0.65
 -2 30 0 4.72 0.46
 2 30 0 4.1 0.51
 2 30 0 3.94 0.55
 2 30 0 4.1 0.55
 2 30 0 4.68 0.66
 -2 30 0 4.32 0.63
 -2 30 0 4.37 0.49
 2 30 0 4.79 0.68
 2 30 0 6.3 0.72
 3 -30 0 1.98 0.51
 -3 -30 0 1.25 0.36
 -3 -30 0 1.23 0.47
 3 -30 0 1.04 0.42
 3 30 0 1.31 0.46
 3 30 0 1.45 0.48
 -3 30 0 1.97 0.27
 -3 30 0 0.95 0.5
 -3 30 0 1.31 0.31
 3 30 0 1.17 0.46
 3 30 0 0.83 0.43
 -3 30 0 1.25 0.46
 3 30 0 1.56 0.46
 3 30 0 1.58 0.43
 4 -30 0 1.61 0.51
 -4 -30 0 1.87 0.43
 4 -30 0 1.77 0.49
 -4 -30 0 2.02 0.55
 4 30 0 1.8 0.54
 4 30 0 2.04 0.47
 -4 30 0 1.46 0.58
 4 30 0 2.28 0.56
 4 30 0 2.37 0.55
 -4 30 0 1.22 0.47
 5 -30 0 0.65 0.44
 -5 -30 0 0.16 0.3
 5 -30 0 0.22 0.43
 -5 -30 0 0.43 0.47
 -5 30 0 -0.61 0.43
 5 30 0 -0.81 0.37
 5 30 0 0.63 0.45
 -5 30 0 0.04 0.42
 5 30 0 0.29 0.41
 6 -30 0 0.09 0.47
 6 -30 0 -0.02 0.43
 -6 -30 0 -0.04 0.51
 6 30 0 0.59 0.5
 -6 30 0 1.36 0.57
 -6 30 0 0.25 0.54
 6 30 0 -0.47 0.41
 0 -31 0 0.15 0.35
 0 -31 0 0.04 0.31
 0 -31 0 -0.26 0.35
 0 -31 0 -0.67 0.28
 0 31 0 0.16 0.31
 0 31 0 0.2 0.32
 0 31 0 0.62 0.32
 0 31 0 -0.24 0.35
 1 -31 0 2.5 0.48
 -1 -31 0 4.26 0.52
 1 -31 0 3.77 0.55
 1 -31 0 1.82 0.48
 1 -31 0 3.43 0.56
 -1 -31 0 4.27 0.62
 -1 -31 0 3.17 0.56
 -1 -31 0 1.81 0.49
 -1 31 0 4.24 0.5
 1 31 0 3.63 0.6
 -1 31 0 3.43 0.58
 1 31 0 2.98 0.45
 -1 31 0 3.34 0.46
 1 31 0 3.66 0.57
 -1 31 0 3.63 0.6
 1 31 0 3.02 0.57
 1 31 0 3.03 0.49
 2 -31 0 -0.03 0.32
 2 -31 0 0.32 0.4
 2 -31 0 -0.31 0.35
 -2 -31 0 0.37 0.38
 -2 -31 0 0.48 0.33
 2 31 0 0.03 0.38
 2 31 0 0.28 0.37
 2 31 0 -0.22 0.31
 -2 31 0 0.23 0.27
 2 31 0 0.01 0.27
 -2 31 0 0.61 0.42
 2 31 0 0.27 0.38
 -2 31 0 -0.12 0.24
 2 31 0 -0.19 0.32
 -3 -31 0 0.28 0.44
 3 -31 0 0.17 0.41
 -3 -31 0 -0.36 0.25
 3 -31 0 0.02 0.34
 3 31 0 0.11 0.36
 -3 31 0 0.19 0.46
 3 31 0 -0.13 0.29
 3 31 0 0.14 0.34
 3 31 0 -0.15 0.38
 3 31 0 0.26 0.4
 -3 31 0 -0.2 0.24
 3 31 0 -0.53 0.32
 -3 31 0 0.22 0.38
 4 -31 0 1.02 0.47
 4 -31 0 0.32 0.42
 -4 -31 0 0 0.3
 -4 -31 0 0.57 0.47
 -4 31 0 0.26 0.44
 4 31 0 -0.06 0.39
 4 31 0 -0.48 0.31
 4 31 0 -0.16 0.43
 -4 31 0 0.21 0.47
 4 31 0 -0.13 0.36
 5 -31 0 2.02 0.59
 -5 -31 0 1.04 0.35
 -5 -31 0 0.83 0.53
 5 -31 0 1.02 0.49
 -5 31 0 2.26 0.63
 5 31 0 2.09 0.61
 5 31 0 0.87 0.46
 -5 31 0 1.36 0.58
 5 31 0 1.57 0.54
 0 -32 0 -0.03 0.3
 0 -32 0 -0.19 0.33
 0 -32 0 0.32 0.37
 0 -32 0 0.32 0.38
 0 32 0 -0.36 0.29
 0 32 0 -0.08 0.38
 0 32 0 0.34 0.31
 0 32 0 -0.09 0.3
 -1 -32 0 1.42 0.46
 1 -32 0 1.27 0.48
 -1 -32 0 2.23 0.54
 -1 -32 0 1.3 0.4
 1 -32 0 1.86 0.53
 -1 -32 0 0.07 0.37
 1 -32 0 0.97 0.4
 1 -32 0 1.08 0.39
 1 32 0 1.16 0.44
 1 32 0 1.23 0.35
 1 32 0 1.66 0.49
 -1 32 0 0.94 0.5
 -1 32 0 1.28 0.46
 -1 32 0 1.18 0.35
 -1 32 0 1.59 0.38
 1 32 0 0.78 0.39
 2 -32 0 2.12 0.55
 -2 -32 0 2.44 0.48
 2 -32 0 1.27 0.47
 2 -32 0 1.94 0.48
 -2 -32 0 1.56 0.5
 2 32 0 1.94 0.54
 -2 32 0 2.07 0.37
 -2 32 0 3.28 0.4
 2 32 0 2.59 0.55
 2 32 0 2.4 0.55
 2 32 0 3.19 0.57
 2 32 0 3.23 0.6
 -2 32 0 2.83 0.57
 2 32 0 2.61 0.46
 3 -32 0 -0.2 0.36
 -3 -32 0 0.69 0.46
 -3 -32 0 0.08 0.32
 3 -32 0 -0.28 0.39
 -3 32 0 -0.25 0.44
 3 32 0 -0.03 0.4
 3 32 0 0.54 0.41
 3 32 0 0.23 0.33
 -3 32 0 0.35 0.28
 3 32 0 0.23 0.42
 -3 32 0 0.67 0.45
 3 32 0 0.13 0.42
 3 32 0 0.34 0.42
 -4 -32 0 1.51 0.43
 4 -32 0 1.47 0.56
 4 -32 0 1.8 0.55
 -4 -32 0 2.4 0.59
 4 32 0 2.52 0.57
 -4 32 0 2.56 0.63
 4 32 0 1.79 0.55
 -4 32 0 1.75 0.64
 4 32 0 3.02 0.57
 -5 -32 0 0.04 0.33
 5 -32 0 0.5 0.49
 5 -32 0 0.31 0.46
 -5 -32 0 0.63 0.5
 -5 32 0 -0.7 0.4
 5 32 0 -0.11 0.39
 5 32 0 0.41 0.43
 5 32 0 0.39 0.49
 -5 32 0 -0.23 0.46
 0 -33 0 -0.08 0.34
 0 -33 0 0.62 0.42
 0 -33 0 -0.12 0.36
 0 -33 0 0.15 0.34
 0 33 0 -0.02 0.27
 0 33 0 -0.37 0.31
 0 33 0 -0.05 0.33
 0 33 0 0.15 0.4
 1 -33 0 0.06 0.39
 -1 -33 0 -0.53 0.34
 -1 -33 0 0.43 0.41
 -1 -33 0 -0.35 0.28
 1 -33 0 0.34 0.42
 1 -33 0 0.06 0.41
 1 -33 0 0.24 0.36
 -1 -33 0 0.15 0.43
 1 33 0 0.31 0.3
 1 33 0 -0.34 0.36
 -1 33 0 1.19 0.47
 1 33 0 -0.25 0.34
 -1 33 0 0.02 0.32
 -1 33 0 0.25 0.29
 1 33 0 0.77 0.42
 2 -33 0 0.07 0.41
 -2 -33 0 -0.26 0.37
 -2 -33 0 0.1 0.34
 2 -33 0 -0.42 0.37
 2 -33 0 0.29 0.36
 -2 33 0 0.31 0.47
 2 33 0 0.07 0.38
 2 33 0 -0.19 0.34
 -2 33 0 0.09 0.41
 2 33 0 0.06 0.28
 2 33 0 -0.5 0.38
 -2 33 0 0.27 0.29
 -2 33 0 0.14 0.25
 2 33 0 -0.32 0.34
 3 -33 0 1.66 0.49
 -3 -33 0 1.69 0.44
 -3 -33 0 1.14 0.5
 3 -33 0 2.09 0.57
 3 33 0 1.1 0.44
 -3 33 0 0.85 0.55
 3 33 0 1.74 0.52
 3 33 0 2.42 0.57
 3 33 0 1.64 0.51
 3 33 0 1.66 0.55
 -3 33 0 1.73 0.52
 -3 33 0 1.57 0.36
 3 33 0 2.24 0.61
 -4 -33 0 0.82 0.38
 4 -33 0 1.83 0.57
 4 -33 0 0.86 0.52
 -4 -33 0 0.51 0.5
 4 33 0 1.48 0.53
 4 33 0 0.24 0.42
 4 33 0 1.87 0.6
 -4 33 0 1.29 0.59
 5 -33 0 0.48 0.5
 -5 -33 0 1.9 0.46
 5 -33 0 2.27 0.64
 -5 -33 0 2.09 0.63
 5 33 0 1.72 0.59
 -5 33 0 2.13 0.64
 5 33 0 1.79 0.58
 -5 33 0 1.49 0.66
 0 -34 0 11.65 0.97
 0 -34 0 9.85 0.93
 0 -34 0 10.28 0.86
 0 -34 0 8.87 0.94
 0 34 0 11.45 0.79
 0 34 0 10.91 0.98
 0 34 0 11.57 1.05
 0 34 0 9.91 0.78
 -1 -34 0 1.99 0.55
 1 -34 0 1.16 0.49
 1 -34 0 2.41 0.58
 1 -34 0 1.72 0.5
 -1 -34 0 1.43 0.43
 -1 -34 0 2.24 0.6
 1 34 0 1.98 0.54
 1 34 0 1.18 0.52
 1 34 0 1.13 0.38
 -1 34 0 1.69 0.39
 -1 34 0 1.43 0.38
 1 34 0 1.69 0.47
 -1 34 0 1.36 0.5
 -2 -34 0 0.27 0.37
 2 -34 0 0.57 0.48
 2 -34 0 -0.45 0.43
 2 -34 0 0.6 0.4
 -2 -34 0 0.39 0.43
 -2 34 0 -0.23 0.43
 -2 34 0 0.5 0.32
 2 34 0 0.68 0.35
 2 34 0 1.42 0.47
 -2 34 0 0.56 0.47
 -2 34 0 0.62 0.27
 2 34 0 0.57 0.45
 2 34 0 0.53 0.48
 -3 -34 0 -0.16 0.43
 3 -34 0 0.94 0.46
 3 -34 0 -0.49 0.42
 -3 -34 0 -0.47 0.33
 -3 34 0 -0.03 0.46
 -3 34 0 0.56 0.52
 3 34 0 -0.44 0.37
 3 34 0 -0.12 0.37
 3 34 0 0.48 0.47
 3 34 0 0.32 0.46
 3 34 0 -0.15 0.35
 4 -34 0 0.03 0.48
 -4 -34 0 -0.28 0.45
 -4 -34 0 -0.34 0.32
 4 -34 0 -0.01 0.44
 4 34 0 0.09 0.45
 -4 34 0 -0.03 0.47
 4 34 0 -0.18 0.4
 -4 34 0 0.01 0.53
 4 34 0 -0.55 0.37
 4 34 0 0.52 0.45
 0 -35 0 -0.1 0.4
 0 -35 0 0.23 0.39
 0 -35 0 0.22 0.44
 0 -35 0 -0.07 0.35
 0 35 0 0.33 0.33
 0 35 0 -0.41 0.41
 0 35 0 0.23 0.34
 0 35 0 0.43 0.41
 1 -35 0 -0.14 0.4
 -1 -35 0 0.52 0.39
 -1 -35 0 0.63 0.45
 1 -35 0 -0.21 0.38
 1 -35 0 0.09 0.41
 1 35 0 0.57 0.41
 1 35 0 -0.47 0.27
 1 35 0 -0.71 0.38
 -1 35 0 0.39 0.3
 -1 35 0 -0.45 0.42
 -1 35 0 0.33 0.32
 1 35 0 -0.06 0.4
 2 -35 0 1.05 0.52
 -2 -35 0 1.28 0.5
 2 -35 0 1.39 0.55
 2 -35 0 0.73 0.49
 -2 -35 0 1.64 0.47
 2 35 0 0.61 0.47
 -2 35 0 1.32 0.53
 -2 35 0 0.66 0.34
 -2 35 0 0.39 0.5
 2 35 0 -0.09 0.44
 2 35 0 0.88 0.41
 -3 -35 0 0.03 0.35
 -3 -35 0 0.34 0.47
 3 -35 0 -0.27 0.43
 3 -35 0 0.69 0.5
 3 35 0 0.61 0.48
 -3 35 0 -0.35 0.48
 3 35 0 -0.13 0.35
 -3 35 0 0.66 0.5
 4 -35 0 -0.03 0.48
 4 -35 0 0.13 0.55
 -4 -35 0 1.01 0.53
 -4 -35 0 0.3 0.36
 4 35 0 1.1 0.66
 4 35 0 0.17 0.44
 4 35 0 -0.5 0.4
 -4 35 0 0.13 0.51
 -4 35 0 0.44 0.58
 0 -36 0 0.22 0.46
 0 -36 0 0.34 0.42
 0 -36 0 0.33 0.47
 0 36 0 1.08 0.38
 0 36 0 0.49 0.47
 -1 -36 0 -0.18 0.37
 1 -36 0 0.17 0.47
 1 -36 0 0.34 0.48
 1 -36 0 0.27 0.43
 -1 -36 0 0.26 0.41
 1 36 0 0.72 0.47
 -1 36 0 0.44 0.5
 -1 36 0 0.05 0.3
 1 36 0 0.49 0.49
 1 36 0 0.29 0.33
 -2 -36 0 2.13 0.6
 2 -36 0 1.97 0.61
 -2 -36 0 2.5 0.55
 2 -36 0 2.35 0.58
 2 -36 0 1.99 0.62
 -2 36 0 1.57 0.61
 -2 36 0 1.76 0.57
 -2 36 0 1.62 0.39
 2 36 0 2.17 0.6
 2 36 0 3.02 0.69
 2 36 0 1.71 0.47
 -3 -36 0 0.33 0.4
 3 -36 0 0.43 0.52
 3 -36 0 0.44 0.57
 -3 -36 0 0.37 0.5
 3 36 0 0.84 0.49
 -3 36 0 0.55 0.52
 3 36 0 -0.14 0.38
 -3 36 0 0.13 0.53
 0 -37 0 0.44 0.49
 0 -37 0 -0.57 0.45
 0 -37 0 -0.46 0.36
 0 37 0 -0.32 0.28
 0 37 0 -0.19 0.45
 1 -37 0 1.65 0.62
 1 -37 0 1.88 0.57
 -1 -37 0 0.56 0.46
 -1 -37 0 0.63 0.45
 1 -37 0 0.42 0.5
 -1 37 0 0.91 0.56
 -1 37 0 0.77 0.37
 1 37 0 0.02 0.45
 1 37 0 1.64 0.55
 1 37 0 0.66 0.37
 -2 -37 0 -0.4 0.4
 2 -37 0 0.16 0.5
 2 -37 0 0.25 0.53
 -2 -37 0 -0.41 0.44
 -2 37 0 -0.16 0.52
 2 37 0 -0.52 0.34
 -2 37 0 0.28 0.49
 2 37 0 0.32 0.49
 2 37 0 -1.22 0.35
 -2 37 0 -0.11 0.3
 -3 -37 0 1.97 0.6
 -3 -37 0 2.48 0.58
 3 -37 0 2.35 0.66
 3 -37 0 2.2 0.66
 3 37 0 2.14 0.55
 -3 37 0 2.24 0.7
 -3 37 0 2.12 0.62
 0 -38 0 0.9 0.49
 0 38 0 1.01 0.57
 0 38 0 1.3 0.42
 1 -38 0 1.19 0.56
 -1 -38 0 1.27 0.5
 1 -38 0 0.61 0.55
 1 -38 0 1.24 0.57
 -1 38 0 0.46 0.35
 -1 38 0 0.63 0.61
 1 38 0 0.5 0.4
 -1 38 0 0.84 0.54
 1 38 0 0.18 0.5
 2 -38 0 0.18 0.53
 -2 -38 0 -0.67 0.44
 2 -38 0 0.36 0.5
 -2 -38 0 0.6 0.47
 2 38 0 1.5 0.46
 2 38 0 0.52 0.57
 -2 38 0 -0.51 0.47
 2 38 0 0.09 0.48
 -2 38 0 0.26 0.53
 0 -39 0 -0.58 0.44
 0 39 0 0.42 0.36
 0 39 0 0.44 0.5
 -1 -39 0 -0.43 0.41
 1 -39 0 0.08 0.51
 1 -39 0 -0.25 0.46
 1 -39 0 0.45 0.53
 1 39 0 0.17 0.39
 1 39 0 0.47 0.53
 -1 39 0 -0.04 0.54
 -1 39 0 0.47 0.36
 -1 39 0 0.12 0.51
 -9 0 1 3.77 0.7
 -9 0 1 3.51 0.76
 9 0 -1 3.43 0.66
 9 0 -1 2.83 0.64
 -8 0 1 -0.22 0.32
 8 0 -1 0.15 0.32
 8 0 -1 -0.08 0.33
 -8 0 1 -0.38 0.35
 8 0 -1 0.22 0.39
 7 0 -1 0.51 0.32
 7 0 -1 -0.12 0.3
 -7 0 1 0.51 0.4
 7 0 -1 0.31 0.28
 -7 0 1 0.1 0.19
 -7 0 1 0.24 0.31
 6 0 -1 0.22 0.27
 -6 0 1 0.19 0.24
 6 0 -1 0.13 0.22
 6 0 -1 0.42 0.24
 6 0 -1 -0.27 0.23
 -6 0 1 0.18 0.16
 -6 0 1 0.11 0.28
 -5 0 1 2.09 0.26
 -5 0 1 1.72 0.31
 5 0 -1 1.78 0.3
 -5 0 1 2.19 0.29
 5 0 -1 1.77 0.32
 5 0 -1 1.7 0.28
 5 0 -1 1.89 0.33
 -5 0 1 1.65 0.33
 5 0 -1 2.46 0.55
 4 0 -1 -0.15 0.11
 4 0 -1 -0.22 0.15
 4 0 -1 -0.15 0.14
 4 0 -1 -0.18 0.12
 -4 0 1 -0.06 0.16
 -4 0 1 -0.09 0.1
 4 0 -1 -0.07 0.16
 -4 0 1 -0.06 0.1
 3 0 -1 26.21 0.81
 3 0 -1 27.6 0.79
 3 0 -1 26.77 0.79
 2 0 -1 -0.12 0.1
 2 0 -1 -0.04 0.09
 2 0 -1 0.05 0.09
 2 0 -1 0.03 0.05
 -2 0 1 0.01 0.09
 2 0 -1 -0.07 0.1
 -1 0 1 669.73 13.53
 1 0 -1 693.79 13.56
 -1 0 1 692.63 13.49
 1 0 -1 681.55 13.57
 1 0 -1 691.24 13.53
 -1 0 1 687.74 13.57
 0 0 -1 0 0.03
 1 0 1 0.27 0.08
 -1 0 -1 0.56 0.08
 1 0 1 0.44 0.07
 -1 0 -1 0.56 0.06
 1 0 1 0.47 0.07
 2 0 1 0.12 0.08
 2 0 1 0.03 0.1
 2 0 1 0.03 0.11
 2 0 1 -0.05 0.09
 3 0 1 3.12 0.28
 3 0 1 3.96 0.31
 3 0 1 3.43 0.26
 -3 0 -1 3.42 0.22
 3 0 1 3.49 0.27
 -4 0 -1 0.05 0.15
 4 0 1 0.05 0.16
 4 0 1 -0.15 0.13
 -4 0 -1 0.05 0.09
 -4 0 -1 -0.08 0.09
 4 0 1 -0.19 0.14
 5 0 1 26.27 0.95
 -5 0 -1 25.42 0.84
 -5 0 -1 26.4 0.95
 5 0 1 25.53 0.86
 5 0 1 26.11 0.92
 -5 0 -1 30.12 1.09
 5 0 1 26.01 0.94
 5 0 1 26.07 0.98
 -5 0 -1 26.95 0.73
 6 0 1 0.2 0.25
 -6 0 -1 0.07 0.25
 6 0 1 0.58 0.29
 -6 0 -1 -0.04 0.19
 6 0 1 0.37 0.24
 6 0 1 0.29 0.26
 -6 0 -1 0.28 0.31
 -7 0 -1 0.18 0.31
 7 0 1 -0.08 0.31
 -7 0 -1 0.49 0.38
 7 0 1 -0.57 0.25
 7 0 1 0.32 0.34
 8 0 1 -0.24 0.34
 8 0 1 0.21 0.36
 -8 0 -1 -0.09 0.33
 8 0 1 0.11 0.34
 -8 0 -1 0.32 0.42
 9 0 1 0.08 0.41
 -9 0 -1 -0.09 0.45
 9 0 1 -0.42 0.38
 -9 0 -1 -0.19 0.44
 9 0 1 0.08 0.41
 9 -1 -1 0.53 0.42
 9 -1 -1 1.2 0.46
 -9 -1 1 0.68 0.52
 -9 -1 1 -0.2 0.4
 9 -1 -1 1.05 0.49
 -9 1 1 0.35 0.49
 9 1 -1 0.41 0.43
 9 1 -1 0.76 0.46
 9 1 -1 0.34 0.42
 -9 1 1 1.28 0.55
 8 -1 -1 0.77 0.39
 -8 -1 1 1.07 0.43
 8 -1 -1 0.82 0.44
 -8 -1 1 0.64 0.44
 8 -1 -1 1.54 0.42
 8 1 -1 0.1 0.34
 -8 1 1 0.37 0.38
 -8 1 1 1.53 0.5
 8 1 -1 0.99 0.4
 8 1 -1 1.05 0.46
 -7 -1 1 0.25 0.22
 7 -1 -1 0.2 0.33
 7 -1 -1 0.42 0.32
 7 -1 -1 0.43 0.31
 -7 -1 1 0.82 0.41
 -7 -1 1 0.73 0.35
 7 1 -1 -0.15 0.28
 -7 1 1 0.28 0.34
 7 1 -1 0.08 0.32
 -7 1 1 -0.06 0.19
 7 1 -1 0.3 0.29
 -7 1 1 0.11 0.32
 -6 -1 1 0.13 0.15
 6 -1 -1 -0.08 0.22
 -6 -1 1 0.51 0.28
 6 -1 -1 -0.05 0.19
 6 -1 -1 -0.26 0.24
 6 -1 -1 -0.16 0.24
 -6 -1 1 -0.13 0.27
 -6 1 1 -0.12 0.28
 -6 1 1 0.71 0.3
 6 1 -1 0.19 0.26
 -6 1 1 0.09 0.16
 6 1 -1 -0.07 0.21
 6 1 -1 0.22 0.24
 6 1 -1 -0.18 0.22
 5 -1 -1 0.96 0.36
 -5 -1 1 1.22 0.27
 -5 -1 1 1.51 0.26
 5 -1 -1 1.6 0.33
 5 -1 -1 1.06 0.24
 5 -1 -1 0.99 0.29
 5 -1 -1 1.53 0.27
 -5 -1 1 1.32 0.35
 -5 -1 1 1.3 0.21
 5 1 -1 1.19 0.28
 -5 1 1 1.16 0.32
 5 1 -1 1.5 0.26
 -5 1 1 1.48 0.25
 5 1 -1 1.41 0.3
 -5 1 1 1.04 0.27
 -5 1 1 1.08 0.2
 5 1 -1 1 0.24
 -4 -1 1 0.34 0.17
 4 -1 -1 0.31 0.16
 -4 -1 1 0.07 0.12
 4 -1 -1 0.03 0.13
 -4 -1 1 0.12 0.11
 4 -1 -1 0.49 0.19
 4 -1 -1 0.2 0.16
 4 -1 -1 0.45 0.19
 -4 1 1 0.29 0.12
 -4 1 1 0.25 0.17
 4 1 -1 0.23 0.14
 -4 1 1 0.04 0.1
 4 1 -1 0.23 0.18
 4 1 -1 0.49 0.18
 4 1 -1 0.24 0.15
 3 -1 -1 6.55 0.35
 3 -1 -1 7.34 0.37
 3 -1 -1 6.32 0.36
 3 -1 -1 6.69 0.38
 3 1 -1 6.41 0.35
 3 1 -1 6.62 0.37
 3 1 -1 6.01 0.37
 3 1 -1 6.38 0.35
 2 -1 -1 0.2 0.1
 -2 -1 1 0.04 0.1
 2 -1 -1 0.16 0.12
 2 -1 -1 0.27 0.11
 2 -1 -1 0.28 0.13
 -2 1 1 0.17 0.1
 2 1 -1 0.02 0.09
 2 1 -1 0.09 0.13
 2 1 -1 0.01 0.04
 2 1 -1 0.09 0.1
 2 1 -1 0.33 0.13
 -1 -1 1 366.58 7.36
 1 -1 -1 380.54 7.22
 -1 -1 1 380.15 7.23
 -1 -1 1 363.63 7.21
 1 -1 -1 357.36 7.22
 -1 -1 1 376.76 7.32
 1 -1 -1 369.27 7.31
 1 1 -1 369.86 7.26
 -1 1 1 374.62 7.23
 1 1 -1 365.38 7.23
 -1 1 1 370.51 7.32
 -1 1 1 374.86 7.22
 1 1 -1 375.17 7.27
 -1 -1 -1 26.24 0.54
 1 -1 1 25.32 0.55
 -1 -1 -1 24.8 0.57
 1 -1 1 24.97 0.55
 -1 1 -1 24.61 0.57
 1 1 1 24.85 0.56
 -1 1 -1 26.29 0.53
 1 1 1 25.26 0.58
 1 1 1 24.9 0.56
 2 -1 1 23.44 0.63
 2 -1 1 22.85 0.6
 2 -1 1 22.28 0.62
 2 -1 1 23.03 0.61
 2 1 1 23.45 0.61
 2 1 1 23.32 0.61
 2 1 1 23.74 0.64
 2 1 1 23.88 0.64
 3 -1 1 39.78 1.01
 3 -1 1 40.3 1.04
 -3 -1 -1 39.59 0.95
 3 -1 1 39.19 1.02
 3 -1 1 39.4 1.04
 3 1 1 39.98 1.04
 3 1 1 39.53 1.02
 -3 1 -1 39.31 0.95
 3 1 1 39.59 1.05
 3 1 1 38.26 1
 4 -1 1 6.12 0.39
 4 -1 1 6.13 0.43
 -4 -1 -1 6.13 0.29
 4 -1 1 6.4 0.4
 -4 -1 -1 7.42 0.66
 -4 -1 -1 5.91 0.33
 -4 -1 -1 5.51 0.39
 -4 1 -1 5.59 0.32
 -4 1 -1 6.49 0.43
 -4 1 -1 6.42 0.28
 4 1 1 6.67 0.41
 4 1 1 6.1 0.4
 4 1 1 6.26 0.43
 -4 1 -1 5.34 0.38
 -5 -1 -1 1.16 0.28
 5 -1 1 1.17 0.29
 -5 -1 -1 1.29 0.24
 5 -1 1 0.81 0.25
 5 -1 1 0.56 0.26
 -5 -1 -1 0.56 0.29
 -5 -1 -1 0.97 0.17
 5 -1 1 0.67 0.24
 5 -1 1 0.88 0.24
 5 1 1 0.7 0.23
 -5 1 -1 0.82 0.21
 5 1 1 1.03 0.24
 5 1 1 0.69 0.26
 -5 1 -1 1.38 0.33
 -5 1 -1 1.16 0.17
 -5 1 -1 0.72 0.26
 5 1 1 0.75 0.25
 -5 1 -1 0.63 0.19
 -6 -1 -1 0.04 0.25
 6 -1 1 0.3 0.27
 -6 -1 -1 0.24 0.31
 6 -1 1 0.21 0.22
 6 -1 1 -0.08 0.25
 -6 -1 -1 0.21 0.19
 6 -1 1 0.23 0.27
 6 1 1 0.16 0.22
 6 1 1 -0.01 0.23
 6 1 1 0.03 0.26
 6 1 1 0.11 0.25
 -6 1 -1 0.87 0.3
 -6 1 -1 0.16 0.18
 -6 1 -1 0.34 0.3
 7 -1 1 0.29 0.31
 7 -1 1 -0.27 0.28
 -7 -1 -1 -0.21 0.31
 -7 -1 -1 0.29 0.31
 7 -1 1 -0.33 0.28
 7 1 1 0.4 0.32
 -7 1 -1 0.4 0.37
 7 1 1 0.39 0.35
 7 1 1 -0.08 0.27
 -7 1 -1 0.51 0.34
 8 -1 1 0.01 0.33
 8 -1 1 0.74 0.37
 8 -1 1 0.67 0.41
 -8 -1 -1 -0.32 0.45
 -8 -1 -1 0.32 0.37
 -8 1 -1 0.52 0.45
 8 1 1 0.12 0.31
 8 1 1 -0.16 0.35
 -8 1 -1 0.38 0.36
 8 1 1 0.66 0.4
 9 -1 1 0.3 0.41
 9 -1 1 0.35 0.45
 9 -1 1 0.99 0.46
 -9 -1 -1 -0.11 0.42
 -9 -1 -1 0.04 0.49
 9 1 1 -0.4 0.4
 -9 1 -1 -0.02 0.4
 -9 1 -1 0.15 0.49
 9 1 1 0.4 0.44
 9 1 1 -0.02 0.4
 -9 -2 1 1.63 0.58
 -9 -2 1 1.71 0.55
 9 -2 -1 2.89 0.6
 9 -2 -1 1.43 0.54
 9 -2 -1 1.83 0.52
 9 2 -1 1.43 0.55
 9 2 -1 1.92 0.54
 9 2 -1 1.94 0.57
 -9 2 1 1.69 0.56
 -9 2 1 1.91 0.63
 8 -2 -1 0.66 0.39
 -8 -2 1 1.34 0.46
 -8 -2 1 0.23 0.39
 8 -2 -1 0.75 0.43
 8 -2 -1 0.57 0.4
 -8 2 1 0.96 0.47
 -8 2 1 0.38 0.38
 8 2 -1 1.59 0.44
 8 2 -1 0.2 0.39
 8 2 -1 0.54 0.39
 -7 -2 1 1.04 0.43
 -7 -2 1 0.43 0.34
 7 -2 -1 0.44 0.31
 7 -2 -1 0.28 0.34
 7 -2 -1 0.39 0.33
 7 2 -1 0.59 0.33
 -7 2 1 0.03 0.3
 7 2 -1 0.64 0.3
 -7 2 1 0.3 0.36
 -7 2 1 0.42 0.22
 7 2 -1 0.1 0.31
 6 -2 -1 1.44 0.37
 6 -2 -1 1.28 0.36
 6 -2 -1 1.44 0.31
 -6 -2 1 1.51 0.4
 -6 -2 1 1.92 0.28
 6 -2 -1 2.1 0.37
 -6 -2 1 1.61 0.36
 6 2 -1 1.05 0.3
 -6 2 1 1.4 0.36
 6 2 -1 2.22 0.41
 -6 2 1 1.58 0.26
 6 2 -1 1.64 0.35
 6 2 -1 1.76 0.34
 -6 2 1 1.4 0.37
 -5 -2 1 7.79 0.67
 5 -2 -1 8.38 0.9
 -5 -2 1 6.68 0.51
 -5 -2 1 6.61 0.39
 5 -2 -1 6.96 0.5
 5 -2 -1 6.77 0.56
 -5 -2 1 7.57 0.43
 5 -2 -1 6.91 0.45
 5 -2 -1 6.47 0.48
 -5 2 1 7.16 0.43
 -5 2 1 6.61 0.57
 -5 2 1 7.11 0.39
 5 2 -1 7.23 0.53
 5 2 -1 7.29 0.49
 5 2 -1 7.02 0.56
 5 2 -1 6.82 0.44
 -5 2 1 6.24 0.51
 -4 -2 1 4.99 0.31
 4 -2 -1 4.47 0.38
 4 -2 -1 4.52 0.33
 -4 -2 1 4.57 0.39
 4 -2 -1 5.53 0.44
 4 -2 -1 5.13 0.37
 4 -2 -1 5.85 0.41
 -4 -2 1 4.74 0.32
 -4 2 1 5.38 0.32
 4 2 -1 4.91 0.42
 4 2 -1 4.94 0.41
 4 2 -1 4.7 0.32
 -4 2 1 5.72 0.31
 -4 2 1 4.82 0.37
 4 2 -1 4.96 0.4
 3 -2 -1 1.88 0.22
 3 -2 -1 1.93 0.22
 3 -2 -1 2.11 0.25
 3 -2 -1 2.07 0.25
 3 2 -1 2.46 0.25
 3 2 -1 1.59 0.23
 3 2 -1 2.26 0.25
 3 2 -1 2.01 0.25
 2 -2 -1 43.27 1.07
 2 -2 -1 44.84 1.06
 -2 -2 1 45.72 1.06
 2 -2 -1 44.77 1.07
 2 -2 -1 45.76 1.06
 2 2 -1 44.88 1.06
 -2 2 1 44.05 1.05
 2 2 -1 42.58 1.07
 2 2 -1 44.83 1.07
 -2 2 1 44.6 1.01
 2 2 -1 45.25 1.06
 1 -2 -1 196.23 3.81
 -1 -2 1 194.91 3.89
 -1 -2 1 191.49 3.87
 -1 -2 1 196.83 3.87
 1 -2 -1 195.62 3.87
 -1 -2 1 199.96 3.88
 1 -2 -1 199.29 3.87
 1 -2 -1 193.49 3.88
 1 2 -1 189.01 3.88
 1 2 -1 194.87 3.86
 -1 2 1 198.67 3.85
 -1 2 1 193.61 3.87
 -1 2 1 198.51 3.87
 1 2 -1 199.25 3.87
 0 -2 1 78.9 1.61
 0 2 1 85.7 1.62
 1 -2 1 242.53 4.76
 -1 -2 -1 243.74 4.75
 1 -2 1 243.52 4.73
 -1 -2 -1 255.46 4.73
 1 -2 1 241.53 4.77
 -1 2 -1 238.32 4.76
 1 2 1 241.42 4.76
 1 2 1 246.01 4.74
 1 2 1 238.51 4.74
 -1 2 -1 238.82 4.71
 2 -2 1 203.36 4.08
 2 -2 1 201.38 4.05
 2 -2 1 205.15 4.07
 2 -2 1 203.6 4.05
 2 2 1 203.04 4.09
 2 2 1 199.35 4.07
 2 2 1 203.46 4.06
 2 2 1 202.48 4.06
 -2 2 -1 199.78 4.06
 3 -2 1 0.37 0.16
 -3 -2 -1 0.26 0.11
 3 -2 1 0.26 0.13
 3 -2 1 0.28 0.14
 3 -2 1 0.55 0.17
 -3 2 -1 0.33 0.1
 3 2 1 0.43 0.13
 3 2 1 0.31 0.15
 3 2 1 0.38 0.15
 3 2 1 0.15 0.14
 3 2 1 0.53 0.15
 -4 -2 -1 2.09 0.24
 -4 -2 -1 2.5 0.22
 4 -2 1 1.93 0.29
 -4 -2 -1 2.46 0.29
 4 -2 1 1.58 0.24
 4 -2 1 2.4 0.28
 4 -2 1 1.97 0.27
 -4 -2 -1 2.25 0.35
 -4 2 -1 2.21 0.23
 4 2 1 2.61 0.32
 4 2 1 2.4 0.28
 4 2 1 2.5 0.3
 4 2 1 2.1 0.29
 -4 2 -1 2.68 0.29
 -4 2 -1 2.2 0.25
 -4 2 -1 2.47 0.21
 -4 2 -1 2.38 0.29
 4 2 1 2.11 0.33
 5 -2 1 28.26 1.02
 -5 -2 -1 29.5 0.8
 -5 -2 -1 28.52 1.01
 5 -2 1 28.18 0.98
 5 -2 1 30.5 1.06
 -5 -2 -1 28.24 1.11
 5 -2 1 30.77 1.03
 5 -2 1 30.25 0.94
 -5 -2 -1 30.21 0.93
 -5 2 -1 29.59 0.79
 -5 2 -1 30.26 1.12
 5 2 1 28.32 1.02
 -5 2 -1 29.09 0.94
 -5 2 -1 27.93 0.99
 5 2 1 29.59 1.01
 5 2 1 31.23 1.07
 -5 2 -1 30.19 0.93
 5 2 1 29.59 0.94
 6 -2 1 9.56 0.59
 -6 -2 -1 9.14 0.73
 6 -2 1 8.99 0.62
 6 -2 1 8.96 0.64
 -6 -2 -1 9.77 0.56
 6 -2 1 9.27 0.69
 -6 -2 -1 8.54 0.63
 6 2 1 9.82 0.58
 6 2 1 8.27 0.61
 -6 2 -1 8.24 0.75
 6 2 1 8.98 0.67
 -6 2 -1 9.37 0.66
 6 2 1 8.64 0.63
 -7 -2 -1 1.58 0.47
 7 -2 1 1.93 0.44
 7 -2 1 1.91 0.4
 7 -2 1 1.7 0.42
 -7 -2 -1 1.78 0.43
 7 2 1 1.61 0.4
 -7 2 -1 1.31 0.4
 7 2 1 1.89 0.45
 -7 2 -1 1.15 0.43
 7 2 1 1.67 0.39
 8 -2 1 0.27 0.36
 8 -2 1 0.06 0.37
 8 -2 1 -0.5 0.28
 -8 -2 -1 0.31 0.37
 -8 -2 -1 0.53 0.49
 8 2 1 0.27 0.37
 -8 2 -1 0.24 0.42
 -8 2 -1 0.2 0.36
 8 2 1 -0.6 0.3
 8 2 1 0.38 0.33
 9 -2 1 1.11 0.48
 9 -2 1 0.87 0.46
 -9 -2 -1 -0.38 0.39
 9 -2 1 0.35 0.43
 -9 -2 -1 1.24 0.59
 9 2 1 1.71 0.57
 9 2 1 0.34 0.42
 -9 2 -1 0.93 0.56
 9 2 1 0.47 0.43
 -9 2 -1 -0.27 0.43
 9 -3 -1 0.27 0.45
 -9 -3 1 1.73 0.55
 9 -3 -1 0.73 0.44
 9 -3 -1 1.2 0.5
 -9 -3 1 0.23 0.47
 -9 3 1 0.5 0.49
 -9 3 1 0.94 0.51
 9 3 -1 1.3 0.53
 9 3 -1 0.58 0.44
 9 3 -1 1.13 0.5
 -8 -3 1 1.35 0.48
 8 -3 -1 1.03 0.42
 -8 -3 1 0.3 0.42
 8 -3 -1 0.98 0.39
 8 -3 -1 2.22 0.52
 8 3 -1 1.9 0.45
 8 3 -1 0.53 0.44
 8 3 -1 1.27 0.44
 -8 3 1 1.33 0.47
 -8 3 1 0.57 0.46
 -7 -3 1 13.66 0.63
 -7 -3 1 14.19 0.88
 -7 -3 1 15.07 1
 7 -3 -1 13.94 0.88
 7 -3 -1 13.32 0.78
 7 -3 -1 13.65 0.85
 -7 3 1 14.31 0.97
 -7 3 1 16.45 0.93
 -7 3 1 14.29 0.63
 7 3 -1 14.03 0.79
 7 3 -1 14.77 0.87
 7 3 -1 12.58 0.84
 -6 -3 1 -0.09 0.15
 6 -3 -1 0.08 0.24
 6 -3 -1 0.21 0.22
 6 -3 -1 -0.05 0.25
 -6 -3 1 0.09 0.29
 6 -3 -1 0.08 0.28
 -6 -3 1 0.01 0.27
 -6 3 1 0.11 0.17
 6 3 -1 -0.09 0.21
 -6 3 1 -0.37 0.25
 6 3 -1 0.21 0.24
 -6 3 1 -0.08 0.15
 6 3 -1 0.14 0.26
 -6 3 1 -0.32 0.23
 6 3 -1 -0.06 0.26
 5 -3 -1 4.14 0.46
 5 -3 -1 4.76 0.46
 5 -3 -1 4.35 0.4
 -5 -3 1 4.57 0.37
 -5 -3 1 4.57 0.45
 -5 -3 1 4.72 0.39
 -5 -3 1 5.32 0.54
 5 -3 -1 5.1 0.45
 -5 3 1 4.85 0.46
 -5 3 1 4.43 0.5
 5 3 -1 4.88 0.48
 -5 3 1 4.75 0.37
 -5 3 1 5.57 0.43
 5 3 -1 5.19 0.5
 5 3 -1 5.05 0.43
 -4 -3 1 -0.02 0.16
 -4 -3 1 0.14 0.13
 -4 -3 1 0.06 0.12
 4 -3 -1 0.03 0.13
 4 -3 -1 0.18 0.14
 4 -3 -1 0.04 0.17
 4 -3 -1 0.24 0.18
 -4 -3 1 0.23 0.37
 4 -3 -1 0.04 0.15
 4 3 -1 -0.07 0.13
 4 3 -1 -0.13 0.14
 -4 3 1 0.39 0.18
 -4 3 1 0.26 0.13
 4 3 -1 0.25 0.14
 4 3 -1 -0.08 0.15
 -4 3 1 0.21 0.12
 3 -3 -1 4.32 0.31
 3 -3 -1 4.46 0.33
 3 -3 -1 4.48 0.35
 3 -3 -1 5.21 0.32
 3 3 -1 4.85 0.31
 3 3 -1 4.49 0.32
 3 3 -1 4.67 0.33
 3 3 -1 4.9 0.34
 2 -3 -1 18.27 0.57
 2 -3 -1 17.85 0.56
 2 -3 -1 18.9 0.55
 2 -3 -1 18.79 0.55
 -2 -3 1 18.48 0.54
 -2 -3 1 18.27 0.57
 2 3 -1 17.84 0.54
 -2 3 1 18.79 0.51
 2 3 -1 18.87 0.56
 2 3 -1 17.64 0.56
 2 3 -1 19.1 0.56
 -2 3 1 18.11 0.54
 1 -3 -1 33.31 0.77
 1 -3 -1 33.25 0.77
 -1 -3 1 33.96 0.78
 1 -3 -1 31.87 0.68
 -1 -3 1 33.1 0.77
 -1 -3 1 33.4 0.77
 1 3 -1 33.32 0.77
 -1 3 1 33.8 0.75
 -1 3 1 34.18 0.77
 -1 3 1 34.08 0.77
 1 3 -1 32.71 0.79
 1 3 -1 33.44 0.78
 1 3 -1 32.8 0.76
 0 -3 1 116.46 2.28
 0 -3 1 115.44 2.28
 0 -3 -1 113.17 2.3
 0 -3 -1 114.54 2.3
 0 3 1 113.43 2.3
 0 3 -1 117.64 2.36
 0 3 1 115.75 2.29
 0 3 1 119.33 2.29
 -1 -3 -1 685.34 13.34
 1 -3 1 683.41 13.43
 1 -3 1 673.84 13.4
 -1 -3 -1 677.67 13.27
 1 -3 1 694.4 13.31
 1 -3 1 684.51 13.33
 1 3 1 682.41 13.29
 -1 3 -1 670.38 13.51
 1 3 1 694.35 13.45
 -1 3 -1 673.4 13.18
 1 3 1 653.8 13.35
 1 3 1 668.43 13.29
 2 -3 1 3.68 0.25
 2 -3 1 3.9 0.23
 2 -3 1 3.69 0.24
 2 -3 1 3.27 0.22
 2 3 1 3.79 0.25
 2 3 1 3.7 0.24
 2 3 1 3.8 0.23
 -2 3 -1 3.92 0.23
 2 3 1 3.9 0.22
 2 3 1 3.61 0.25
 3 -3 1 22.07 0.67
 3 -3 1 20.6 0.68
 3 -3 1 20.86 0.65
 3 -3 1 20.95 0.67
 -3 -3 -1 21.04 0.6
 3 3 1 20.78 0.66
 3 3 1 20.8 0.7
 -3 3 -1 21.21 0.65
 3 3 1 21.21 0.69
 -3 3 -1 21.06 0.6
 3 3 1 20.46 0.65
 3 3 1 21.02 0.67
 4 -3 1 0.68 0.21
 4 -3 1 0.7 0.2
 -4 -3 -1 1.07 0.16
 -4 -3 -1 1.36 0.2
 4 -3 1 1.04 0.22
 -4 -3 -1 1.2 0.23
 4 -3 1 0.99 0.21
 -4 -3 -1 0.72 0.25
 4 3 1 0.88 0.22
 -4 3 -1 1.2 0.23
 4 3 1 0.69 0.2
 4 3 1 1.35 0.26
 -4 3 -1 0.9 0.2
 4 3 1 1.15 0.29
 -4 3 -1 1.06 0.15
 -4 3 -1 1.02 0.18
 4 3 1 1.12 0.2
 4 3 1 1.08 0.22
 -4 3 -1 1.03 0.19
 -5 -3 -1 1.87 0.27
 -5 -3 -1 1.5 0.34
 5 -3 1 2.11 0.34
 5 -3 1 1.9 0.3
 -5 -3 -1 1.77 0.21
 5 -3 1 1.65 0.31
 5 -3 1 2.36 0.33
 -5 -3 -1 1.69 0.32
 5 -3 1 1.8 0.33
 -5 3 -1 1.91 0.2
 5 3 1 1.43 0.3
 -5 3 -1 1.67 0.27
 5 3 1 1.6 0.3
 5 3 1 1.83 0.28
 -5 3 -1 2.92 0.43
 5 3 1 2.2 0.35
 -5 3 -1 1.54 0.31
 -5 3 -1 2 0.27
 -6 -3 -1 0.9 0.32
 6 -3 1 1.48 0.3
 -6 -3 -1 0.61 0.22
 6 -3 1 0.77 0.34
 -6 -3 -1 0.36 0.31
 6 -3 1 1.22 0.32
 6 -3 1 0.53 0.31
 -6 3 -1 0.83 0.24
 -6 3 -1 0.9 0.36
 6 3 1 1.11 0.28
 6 3 1 1.22 0.34
 -6 3 -1 0.54 0.29
 6 3 1 0.95 0.34
 7 -3 1 1.71 0.44
 -7 -3 -1 1.34 0.47
 7 -3 1 0.59 0.32
 7 -3 1 0.76 0.37
 -7 -3 -1 1.36 0.41
 7 3 1 0.67 0.34
 7 3 1 0.49 0.31
 -7 3 -1 0.82 0.4
 7 3 1 1.8 0.44
 -7 3 -1 0.73 0.36
 -8 -3 -1 0.73 0.5
 -8 -3 -1 1.08 0.43
 8 -3 1 0.95 0.41
 8 -3 1 1.08 0.39
 8 -3 1 1.39 0.48
 -8 3 -1 0.88 0.52
 -8 3 -1 0.89 0.43
 8 3 1 0.88 0.45
 8 3 1 0.76 0.39
 8 3 1 1.06 0.45
 -9 -3 -1 -0.3 0.4
 -9 -3 -1 -0.58 0.47
 9 -3 1 0.94 0.47
 9 -3 1 0.35 0.43
 9 -3 1 0.35 0.46
 9 3 1 0.1 0.41
 9 3 1 0.28 0.4
 9 3 1 0.63 0.49
 -9 3 -1 0.44 0.49
 -9 3 -1 0.19 0.44
 9 -4 -1 0.38 0.4
 9 -4 -1 0.09 0.42
 9 -4 -1 1.11 0.48
 -9 -4 1 0.21 0.53
 -9 -4 1 1.64 0.54
 9 4 -1 0.84 0.47
 -9 4 1 1.32 0.53
 9 4 -1 0.73 0.47
 -9 4 1 1.38 0.59
 9 4 -1 0.23 0.4
 -8 -4 1 13.16 0.95
 8 -4 -1 12.59 0.86
 8 -4 -1 11.22 0.96
 8 -4 -1 9.9 0.87
 -8 -4 1 10.67 1.01
 8 4 -1 12.66 0.86
 -8 4 1 13.24 0.97
 -8 4 1 10.57 1.05
 8 4 -1 13.31 0.93
 8 4 -1 11.88 0.99
 7 -4 -1 0.77 0.38
 7 -4 -1 0.77 0.33
 7 -4 -1 0.27 0.3
 -7 -4 1 0.52 0.23
 -7 -4 1 0.05 0.32
 -7 -4 1 0.07 0.31
 -7 4 1 0.69 0.23
 7 4 -1 0.72 0.34
 -7 4 1 0.7 0.38
 7 4 -1 0.9 0.37
 7 4 -1 0.13 0.28
 -7 4 1 1.11 0.38
 -6 -4 1 12.17 0.83
 6 -4 -1 11.2 0.75
 -6 -4 1 11.95 0.54
 6 -4 -1 11.34 0.73
 -6 -4 1 12.53 0.75
 6 -4 -1 10.92 0.63
 6 -4 -1 12.41 0.72
 -6 4 1 12.26 0.54
 -6 4 1 12.38 0.81
 -6 4 1 11.36 0.64
 6 4 -1 11.05 0.72
 -6 4 1 11.53 0.72
 6 4 -1 11.8 0.74
 6 4 -1 12.75 0.66
 6 4 -1 11.42 0.69
 5 -4 -1 0.22 0.22
 5 -4 -1 -0.01 0.18
 -5 -4 1 0.02 0.21
 -5 -4 1 0.16 0.25
 -5 -4 1 0.03 0.16
 -5 -4 1 0.09 0.13
 5 -4 -1 -0.11 0.17
 5 -4 -1 -0.28 0.2
 5 4 -1 0.2 0.22
 -5 4 1 0.24 0.22
 5 4 -1 0.67 0.21
 -5 4 1 0.07 0.16
 -5 4 1 0.05 0.21
 5 4 -1 0.1 0.21
 -5 4 1 0.09 0.14
 -4 -4 1 -0.35 0.17
 4 -4 -1 0.02 0.16
 -4 -4 1 0.08 0.16
 4 -4 -1 0.1 0.16
 4 -4 -1 -0.07 0.15
 4 -4 -1 0.1 0.14
 -4 -4 1 0.19 0.12
 -4 -4 1 -0.07 0.11
 4 -4 -1 -0.09 0.14
 -4 4 1 0.15 0.12
 4 4 -1 0.04 0.17
 4 4 -1 -0.03 0.16
 4 4 -1 -0.11 0.12
 -4 4 1 0.09 0.15
 4 4 -1 0.04 0.15
 -4 4 1 -0.15 0.08
 3 -4 -1 5.99 0.34
 3 -4 -1 6.14 0.36
 3 -4 -1 5.89 0.35
 -3 -4 1 5.99 0.3
 3 -4 -1 5.36 0.36
 -3 -4 1 5.75 0.35
 3 4 -1 5.94 0.34
 3 4 -1 5.39 0.34
 3 4 -1 5.29 0.35
 -3 4 1 5.7 0.35
 -3 4 1 5.69 0.31
 3 4 -1 5.21 0.35
 2 -4 -1 3.12 0.23
 2 -4 -1 2.86 0.24
 2 -4 -1 2.36 0.23
 2 -4 -1 2.53 0.22
 -2 -4 1 2.34 0.23
 -2 -4 1 2.87 0.22
 2 4 -1 2.14 0.2
 2 4 -1 2.41 0.22
 2 4 -1 2.32 0.21
 -2 4 1 2.66 0.19
 -2 4 1 2.92 0.22
 2 4 -1 2.37 0.24
 2 4 -1 2.24 0.22
 -1 -4 1 963.19 18.97
 1 -4 -1 1000 19
 -1 -4 1 937.96 18.93
 1 -4 -1 977.02 18.97
 -1 -4 1 976.19 18.9
 -1 -4 1 940.52 19.22
 1 4 -1 952.41 19.06
 -1 4 1 946.69 19.11
 1 4 -1 965.52 19.16
 -1 4 1 986 19.08
 1 4 -1 953.17 19.06
 -1 4 1 971.13 18.92
 -1 4 1 974.5 19.04
 1 4 -1 964.89 19
 0 -4 1 57.25 1.23
 0 -4 1 58.06 1.2
 0 -4 -1 56.55 1.22
 0 -4 -1 57.68 1.21
 0 -4 1 56.84 1.19
 0 -4 -1 58.04 1.2
 0 4 1 56.67 1.2
 0 4 1 57.21 1.22
 0 4 -1 57.64 1.16
 0 4 1 58.48 1.2
 0 4 1 58.89 1.21
 -1 -4 -1 9.95 0.3
 1 -4 1 8.8 0.31
 -1 -4 -1 9.22 0.31
 1 -4 1 10.36 0.31
 -1 -4 -1 10.06 0.31
 1 -4 1 9.63 0.3
 1 4 1 9.95 0.33
 1 4 1 10.26 0.31
 1 4 1 9.04 0.32
 -1 4 -1 8.96 0.31
 1 4 1 9.62 0.32
 -1 4 -1 9.67 0.28
 -1 4 -1 9.74 0.33
 2 -4 1 8.42 0.33
 2 -4 1 8.74 0.34
 -2 -4 -1 8.58 0.38
 2 -4 1 8.56 0.33
 2 -4 1 8.07 0.32
 2 4 1 8.24 0.35
 2 4 1 8.1 0.36
 2 4 1 7.85 0.35
 2 4 1 8.1 0.34
 -2 4 -1 8.03 0.33
 2 4 1 8.29 0.33
 3 -4 1 10.36 0.45
 3 -4 1 10.83 0.44
 3 -4 1 11.35 0.45
 3 -4 1 10.62 0.47
 -3 -4 -1 10.02 0.39
 3 4 1 10.75 0.45
 3 4 1 11.22 0.48
 -3 4 -1 10.52 0.38
 -3 4 -1 10.19 0.43
 3 4 1 11.33 0.45
 3 4 1 10.79 0.48
 3 4 1 10.8 0.46
 4 -4 1 12.19 0.54
 4 -4 1 11.82 0.53
 -4 -4 -1 11.72 0.42
 -4 -4 -1 11.51 0.54
 4 -4 1 12.26 0.58
 -4 -4 -1 11.59 0.48
 4 -4 1 11.05 0.54
 -4 -4 -1 12.09 0.63
 4 -4 1 10.85 0.53
 4 4 1 11.86 0.54
 4 4 1 11.47 0.49
 -4 4 -1 11.67 0.54
 4 4 1 11.7 0.58
 -4 4 -1 11.97 0.55
 -4 4 -1 12.21 0.52
 -4 4 -1 12.88 0.48
 4 4 1 11.29 0.55
 4 4 1 10.83 0.52
 -4 4 -1 12.44 0.41
 5 -4 1 75.79 1.86
 -5 -4 -1 74.4 1.95
 5 -4 1 74.86 1.96
 -5 -4 -1 75.22 2.09
 -5 -4 -1 73.93 1.83
 5 -4 1 72.66 1.93
 5 -4 1 79.26 2.02
 5 -4 1 74.62 1.92
 -5 -4 -1 75.52 1.7
 5 4 1 76.51 1.87
 -5 4 -1 74.34 1.89
 5 4 1 76.85 1.97
 -5 4 -1 74.91 1.84
 -5 4 -1 74.49 1.95
 -5 4 -1 76.68 2.06
 5 4 1 74.8 1.97
 5 4 1 76.52 1.99
 -5 4 -1 75.75 1.68
 6 -4 1 12.55 0.65
 6 -4 1 11.81 0.72
 -6 -4 -1 13.25 0.65
 -6 -4 -1 10.95 0.71
 6 -4 1 10.82 0.74
 -6 -4 -1 12.07 0.84
 6 -4 1 11.93 0.7
 -6 4 -1 12.72 0.73
 6 4 1 12.86 0.66
 -6 4 -1 11.4 0.62
 -6 4 -1 11.09 0.78
 6 4 1 12.43 0.75
 6 4 1 12.48 0.74
 7 -4 1 1.22 0.38
 -7 -4 -1 1.27 0.46
 -7 -4 -1 0.94 0.38
 7 -4 1 1.22 0.4
 7 -4 1 0.16 0.32
 -7 4 -1 1.49 0.42
 -7 4 -1 0.64 0.4
 7 4 1 1.47 0.41
 7 4 1 1.01 0.36
 8 -4 1 -0.08 0.36
 8 -4 1 0.35 0.36
 8 -4 1 0.22 0.36
 -8 -4 -1 0.04 0.35
 -8 -4 -1 0.92 0.54
 -8 4 -1 0.05 0.46
 -8 4 -1 0.23 0.38
 8 4 1 0.19 0.36
 8 4 1 0.04 0.38
 8 4 1 0 0.31
 -9 -4 -1 1.37 0.54
 9 -4 1 1.34 0.55
 9 -4 1 1.41 0.49
 9 -4 1 1.22 0.47
 -9 -4 -1 1.37 0.63
 9 4 1 0.98 0.5
 -9 4 -1 1.47 0.55
 9 4 1 1.21 0.48
 -9 4 -1 1.89 0.55
 9 4 1 1.79 0.52
 9 -5 -1 0.6 0.44
 9 -5 -1 -0.14 0.39
 -9 -5 1 0.47 0.53
 -9 -5 1 0.26 0.41
 9 -5 -1 0.24 0.39
 9 5 -1 0.13 0.39
 -9 5 1 0.54 0.46
 -9 5 1 2.66 0.66
 9 5 -1 0.21 0.45
 9 5 -1 -0.08 0.4
 -8 -5 1 7.34 0.78
 8 -5 -1 7.42 0.73
 -8 -5 1 6.34 0.84
 8 -5 -1 6.36 0.71
 8 -5 -1 7.12 0.78
 8 5 -1 6.53 0.78
 8 5 -1 6.28 0.71
 -8 5 1 7.86 0.91
 8 5 -1 7.39 0.76
 -8 5 1 6.64 0.75
 -7 -5 1 2.03 0.31
 -7 -5 1 1.21 0.46
 7 -5 -1 1.64 0.4
 7 -5 -1 1.66 0.44
 -7 -5 1 1.76 0.44
 7 -5 -1 2.03 0.43
 -7 5 1 1.11 0.43
 -7 5 1 2.64 0.5
 -7 5 1 2.2 0.32
 7 5 -1 1.82 0.42
 7 5 -1 1.27 0.37
 7 5 -1 1.6 0.43
 6 -5 -1 1.39 0.32
 -6 -5 1 1.4 0.34
 -6 -5 1 1.23 0.24
 6 -5 -1 1.52 0.38
 -6 -5 1 1.89 0.45
 6 -5 -1 2.02 0.36
 6 -5 -1 1.73 0.4
 -6 5 1 1.56 0.27
 -6 5 1 1.22 0.38
 -6 5 1 1.46 0.35
 6 5 -1 1.4 0.37
 6 5 -1 1.54 0.32
 6 5 -1 1.68 0.38
 -6 5 1 1.61 0.3
 5 -5 -1 3.28 0.41
 5 -5 -1 3.42 0.43
 5 -5 -1 2.69 0.33
 -5 -5 1 2.93 0.39
 -5 -5 1 3.41 0.37
 5 -5 -1 2.6 0.37
 -5 -5 1 2.96 0.31
 -5 -5 1 3.8 0.51
 5 5 -1 3.52 0.41
 -5 5 1 4 0.42
 -5 5 1 2.62 0.36
 5 5 -1 3.14 0.36
 -5 5 1 3.4 0.32
 -5 5 1 3.28 0.34
 -5 5 1 3.18 0.44
 5 5 -1 3.08 0.41
 -4 -5 1 3 0.33
 4 -5 -1 3.56 0.36
 4 -5 -1 3.06 0.35
 4 -5 -1 3.27 0.32
 4 -5 -1 2.73 0.31
 4 -5 -1 3.5 0.37
 -4 -5 1 3.9 0.32
 -4 -5 1 3.61 0.31
 -4 -5 1 3.43 0.4
 4 5 -1 3.44 0.35
 -4 5 1 3.21 0.28
 4 5 -1 2.9 0.3
 4 5 -1 2.78 0.31
 -4 5 1 3.35 0.34
 -4 5 1 2.9 0.28
 4 5 -1 3.47 0.38
 4 5 -1 3.67 0.38
 3 -5 -1 14.8 0.57
 -3 -5 1 13.19 0.54
 3 -5 -1 14.16 0.54
 3 -5 -1 14.23 0.57
 -3 -5 1 13.67 0.48
 3 -5 -1 14.92 0.55
 -3 5 1 13.99 0.54
 3 5 -1 13.95 0.64
 3 5 -1 14.61 0.55
 3 5 -1 13.75 0.56
 3 5 -1 14.74 0.57
 -3 5 1 14.71 0.48
 -2 -5 1 20 0.63
 2 -5 -1 20.33 0.43
 2 -5 -1 21.08 0.61
 2 -5 -1 19.96 0.61
 -2 -5 1 19.5 0.59
 2 -5 -1 19.92 0.62
 2 -5 -1 20.08 0.6
 2 5 -1 19.62 0.59
 -2 5 1 19.29 0.58
 2 5 -1 19.52 0.63
 -2 5 1 20.52 0.55
 -2 5 1 19.46 0.62
 2 5 -1 19.55 0.6
 2 5 -1 20.01 0.61
 2 5 -1 19.16 0.61
 1 -5 -1 252.03 5
 -1 -5 1 253.53 5
 -1 -5 1 257.29 5.01
 1 -5 -1 258.46 5
 1 -5 -1 251.63 5
 -1 -5 1 245.08 5.03
 -1 5 1 258.32 5
 -1 5 1 247.29 4.99
 1 5 -1 247.97 5.03
 1 5 -1 252.65 5
 -1 5 1 255.54 5.04
 1 5 -1 248.73 5.01
 -1 5 1 255.51 4.97
 1 5 -1 249.25 4.99
 0 -5 -1 35.96 0.84
 0 -5 1 34.63 0.79
 0 -5 1 35.47 0.79
 0 -5 -1 35.41 0.82
 0 -5 -1 34.17 0.8
 0 5 1 34.76 0.81
 0 5 -1 34.87 0.76
 0 5 1 34.21 0.8
 0 5 1 36.59 0.8
 -1 -5 -1 35.64 0.84
 -1 -5 -1 36.29 0.83
 -1 -5 -1 37.55 0.86
 1 -5 1 36.29 0.83
 1 -5 1 36.36 0.83
 -1 -5 -1 35.26 0.81
 1 -5 1 37.44 0.84
 -1 5 -1 36.11 0.84
 -1 5 -1 36.28 0.75
 1 5 1 36.73 0.86
 1 5 1 37.26 0.84
 -1 5 -1 35.87 0.81
 1 5 1 36.57 0.87
 1 5 1 35.26 0.9
 1 5 1 35.73 0.85
 -1 5 -1 36 0.87
 -2 -5 -1 18.06 0.52
 2 -5 1 18.35 0.54
 2 -5 1 18.42 0.52
 2 -5 1 17.88 0.54
 2 -5 1 17.68 0.55
 -2 5 -1 17.89 0.56
 2 5 1 17.86 0.56
 2 5 1 17.65 0.57
 2 5 1 17.72 0.58
 2 5 1 17.73 0.55
 2 5 1 18.69 0.55
 -3 -5 -1 0.86 0.15
 3 -5 1 1.07 0.19
 3 -5 1 1.11 0.18
 3 -5 1 0.78 0.16
 -3 -5 -1 0.71 0.18
 3 -5 1 0.57 0.17
 3 5 1 0.42 0.17
 3 5 1 0.66 0.15
 3 5 1 0.94 0.19
 3 5 1 0.7 0.16
 3 5 1 1.02 0.2
 -3 5 -1 0.75 0.14
 -3 5 -1 1.02 0.18
 -4 -5 -1 37.8 1.11
 4 -5 1 39.12 1.14
 -4 -5 -1 37.52 1.02
 -4 -5 -1 39.66 1.23
 4 -5 1 37.22 1.11
 -4 -5 -1 37.87 0.95
 4 -5 1 39.09 1.04
 4 -5 1 37.25 1.08
 4 -5 1 37.37 1.1
 4 5 1 38.28 1.04
 4 5 1 37.98 1.08
 -4 5 -1 38.25 1.1
 -4 5 -1 38.89 0.93
 4 5 1 37.51 1.13
 4 5 1 37.58 1.11
 4 5 1 38.33 1.14
 -4 5 -1 37.12 1.1
 -4 5 -1 38.6 1.02
 -4 5 -1 38.36 1.11
 -5 -5 -1 0.9 0.35
 5 -5 1 1.44 0.29
 5 -5 1 0.91 0.25
 -5 -5 -1 1.48 0.25
 -5 -5 -1 0.77 0.27
 5 -5 1 1.29 0.31
 5 -5 1 1.3 0.31
 5 -5 1 1.34 0.28
 -5 -5 -1 1.34 0.19
 -5 5 -1 1.14 0.22
 5 5 1 1.03 0.24
 5 5 1 0.81 0.26
 -5 5 -1 0.97 0.23
 -5 5 -1 1.24 0.18
 -5 5 -1 1.55 0.36
 5 5 1 0.96 0.28
 5 5 1 1.29 0.28
 5 5 1 1.24 0.27
 -5 5 -1 1.35 0.31
 -6 -5 -1 1.79 0.37
 -6 -5 -1 1.7 0.31
 6 -5 1 1.95 0.38
 -6 -5 -1 1.41 0.42
 6 -5 1 1.47 0.39
 6 -5 1 2.09 0.34
 6 -5 1 1.73 0.38
 6 5 1 2.23 0.42
 6 5 1 1.84 0.32
 6 5 1 1.58 0.36
 -6 5 -1 1.46 0.36
 -6 5 -1 1.35 0.28
 -6 5 -1 1.78 0.42
 7 -5 1 2.93 0.5
 7 -5 1 2.04 0.41
 -7 -5 -1 3.15 0.62
 7 -5 1 2.89 0.5
 -7 -5 -1 1.89 0.45
 7 5 1 1.36 0.4
 -7 5 -1 1.61 0.47
 7 5 1 2.29 0.43
 -7 5 -1 2.13 0.45
 7 5 1 2.09 0.45
 8 -5 1 1.17 0.43
 8 -5 1 1.02 0.45
 -8 -5 -1 1.41 0.57
 8 -5 1 1.83 0.45
 -8 -5 -1 1.44 0.48
 8 5 1 0.69 0.4
 8 5 1 0.81 0.39
 8 5 1 1.54 0.48
 -8 5 -1 1.52 0.55
 -8 5 -1 1.11 0.44
 -9 -5 -1 2.14 0.59
 9 -5 1 1.06 0.51
 9 -5 1 1.93 0.53
 -9 -5 -1 0.99 0.58
 9 -5 1 2.39 0.59
 -9 5 -1 1.18 0.53
 9 5 1 2.66 0.57
 -9 5 -1 2.53 0.66
 9 5 1 2.21 0.57
 9 5 1 2.25 0.58
 9 -6 -1 -0.07 0.37
 -9 -6 1 0.15 0.42
 -9 -6 1 0.16 0.51
 9 -6 -1 -0.07 0.4
 9 -6 -1 0.36 0.44
 9 6 -1 0.05 0.44
 -9 6 1 0.51 0.46
 9 6 -1 0.02 0.43
 9 6 -1 -0.02 0.41
 -9 6 1 -0.06 0.44
 -8 -6 1 6.84 0.76
 8 -6 -1 5.15 0.64
 8 -6 -1 5.28 0.69
 -8 -6 1 4.14 0.72
 8 -6 -1 5.87 0.71
 8 6 -1 5.84 0.67
 -8 6 1 6.8 0.88
 8 6 -1 5.29 0.69
 8 6 -1 5.28 0.7
 -8 6 1 7.53 0.82
 7 -6 -1 1.68 0.39
 7 -6 -1 0.21 0.35
 -7 -6 1 0.36 0.35
 -7 -6 1 0.37 0.22
 -7 -6 1 0.86 0.42
 7 -6 -1 0.25 0.3
 7 6 -1 0.43 0.32
 -7 6 1 0.49 0.22
 -7 6 1 1.01 0.38
 -7 6 1 0.47 0.35
 7 6 -1 0.65 0.36
 7 6 -1 0.87 0.34
 6 -6 -1 -0.13 0.22
 6 -6 -1 0.04 0.22
 6 -6 -1 0.06 0.27
 -6 -6 1 0.2 0.18
 -6 -6 1 -0.58 0.24
 6 -6 -1 0.13 0.29
 -6 -6 1 0.36 0.32
 6 6 -1 -0.23 0.21
 -6 6 1 -0.12 0.26
 6 6 -1 0.72 0.3
 -6 6 1 0.08 0.17
 -6 6 1 -0.22 0.25
 -6 6 1 -0.08 0.17
 6 6 -1 0.29 0.27
 -5 -6 1 0.64 0.28
 -5 -6 1 0.82 0.21
 5 -6 -1 0.7 0.22
 -5 -6 1 1.07 0.28
 5 -6 -1 0.51 0.27
 5 -6 -1 0.68 0.26
 5 -6 -1 0.62 0.25
 -5 6 1 0.67 0.26
 5 6 -1 0.6 0.25
 -5 6 1 0.69 0.2
 -5 6 1 0.56 0.29
 -5 6 1 0.57 0.17
 5 6 -1 0.98 0.23
 -5 6 1 0.86 0.24
 5 6 -1 0.35 0.24
 -4 -6 1 0.3 0.15
 4 -6 -1 0.44 0.19
 4 -6 -1 -0.13 0.17
 4 -6 -1 -0.08 0.13
 -4 -6 1 0.02 0.21
 -4 -6 1 -0.03 0.16
 4 -6 -1 0.18 0.16
 4 -6 -1 0.04 0.18
 -4 -6 1 0.08 0.12
 4 6 -1 -0.04 0.15
 -4 6 1 0.07 0.12
 -4 6 1 0.32 0.18
 4 6 -1 0.19 0.16
 -4 6 1 0.26 0.16
 4 6 -1 0.27 0.17
 4 6 -1 0.38 0.15
 -4 6 1 0.3 0.13
 4 6 -1 0.06 0.17
 -4 6 1 0.13 0.14
 -3 -6 1 2.33 0.25
 -3 -6 1 2.99 0.25
 3 -6 -1 2.46 0.28
 -3 -6 1 2.66 0.29
 3 -6 -1 2.41 0.25
 3 -6 -1 1.83 0.25
 3 -6 -1 2.42 0.26
 3 6 -1 2.39 0.29
 3 6 -1 1.84 0.26
 -3 6 1 2.53 0.22
 -3 6 1 2.49 0.22
 3 6 -1 2.56 0.28
 -3 6 1 2.35 0.27
 -3 6 1 2.88 0.29
 3 6 -1 2.88 0.28
 -2 -6 1 134.69 2.86
 -2 -6 1 136.33 2.92
 2 -6 -1 140.52 2.88
 2 -6 -1 137.06 2.89
 2 -6 -1 139.62 2.89
 -2 6 1 138.18 2.82
 2 6 -1 134.77 2.9
 2 6 -1 142 3.05
 -2 6 1 139.25 2.93
 2 6 -1 135.37 2.88
 2 6 -1 136.32 2.94
 2 6 -1 132.85 2.89
 -2 6 1 135.12 2.86
 -1 -6 1 186.81 3.75
 -1 -6 1 183.95 3.78
 1 -6 -1 183.31 3.75
 1 -6 -1 189.37 3.75
 -1 -6 1 186.88 3.74
 1 6 -1 186.23 3.74
 1 6 -1 181.72 3.77
 -1 6 1 184.8 3.71
 -1 6 1 192.23 3.81
 -1 6 1 185.29 3.74
 1 6 -1 182.89 3.76
 -1 6 1 187.82 3.79
 0 -6 1 18.98 0.53
 0 -6 1 19.15 0.51
 0 -6 -1 18.67 0.51
 0 -6 -1 19.05 0.53
 0 -6 1 19.21 0.51
 0 6 1 18.89 0.51
 0 6 1 19.13 0.52
 0 6 1 19.29 0.52
 0 6 -1 19.64 0.47
 0 6 1 19.32 0.52
 -1 -6 -1 61.25 1.36
 1 -6 1 61.06 1.33
 -1 -6 -1 55.83 1.35
 1 -6 1 62.96 1.34
 1 -6 1 60.42 1.33
 -1 -6 -1 62.24 1.36
 1 6 1 60.96 1.36
 -1 6 -1 62.04 1.39
 1 6 1 60.62 1.34
 -1 6 -1 60.71 1.34
 1 6 1 65.03 1.38
 1 6 1 61.62 1.39
 1 6 1 61.54 1.35
 -1 6 -1 61.88 1.26
 -1 6 -1 62.55 1.32
 2 -6 1 6.97 0.29
 2 -6 1 7.06 0.32
 -2 -6 -1 7.66 0.32
 2 -6 1 7.62 0.33
 -2 -6 -1 6.65 0.3
 2 6 1 7.46 0.35
 2 6 1 7.82 0.38
 2 6 1 7.38 0.36
 2 6 1 6.82 0.32
 -2 6 -1 7.4 0.34
 2 6 1 7.78 0.35
 3 -6 1 2.47 0.26
 -3 -6 -1 2.1 0.22
 -3 -6 -1 2.52 0.23
 3 -6 1 2.13 0.22
 3 -6 1 2.23 0.25
 3 -6 1 2.77 0.27
 3 -6 1 2.14 0.26
 -3 -6 -1 2.45 0.27
 3 6 1 1.76 0.24
 3 6 1 2.52 0.27
 -3 6 -1 2.46 0.28
 3 6 1 1.91 0.25
 3 6 1 2.44 0.27
 -3 6 -1 2.28 0.25
 -3 6 -1 2.14 0.24
 3 6 1 2.27 0.25
 -3 6 -1 2.13 0.22
 -4 -6 -1 3.53 0.35
 -4 -6 -1 3.58 0.31
 -4 -6 -1 2.49 0.37
 -4 -6 -1 3.34 0.27
 4 -6 1 3.58 0.37
 4 -6 1 3.44 0.37
 4 -6 1 3.79 0.34
 4 -6 1 3.58 0.35
 4 -6 1 3.94 0.37
 -4 6 -1 4.52 0.4
 4 6 1 3.58 0.34
 -4 6 -1 3.51 0.23
 4 6 1 3.51 0.33
 -4 6 -1 4.02 0.37
 4 6 1 2.64 0.31
 4 6 1 3.11 0.35
 -4 6 -1 3.31 0.33
 -4 6 -1 4.03 0.31
 4 6 1 3.74 0.38
 5 -6 1 8.55 0.55
 -5 -6 -1 8.14 0.48
 5 -6 1 8.13 0.5
 -5 -6 -1 8.83 0.39
 -5 -6 -1 8.17 0.71
 -5 -6 -1 9.28 0.58
 5 -6 1 8.38 0.59
 5 -6 1 7.94 0.56
 5 -6 1 8.94 0.57
 5 6 1 7.78 0.48
 -5 6 -1 8.75 0.57
 -5 6 -1 9.29 0.52
 -5 6 -1 9.08 0.6
 -5 6 -1 8.88 0.48
 -5 6 -1 8.26 0.36
 5 6 1 8.11 0.57
 5 6 1 8.95 0.55
 5 6 1 8.17 0.55
 -5 6 -1 7.83 0.51
 5 6 1 7.87 0.55
 6 -6 1 2.39 0.41
 -6 -6 -1 2.3 0.49
 -6 -6 -1 2.82 0.43
 6 -6 1 2.79 0.4
 6 -6 1 3.31 0.49
 -6 -6 -1 2.43 0.35
 6 -6 1 3.07 0.46
 6 6 1 2.76 0.39
 6 6 1 2.17 0.42
 -6 6 -1 2.5 0.35
 -6 6 -1 2.56 0.45
 6 6 1 2.25 0.41
 -6 6 -1 3.02 0.46
 -7 -6 -1 4.98 0.62
 -7 -6 -1 4.62 0.72
 7 -6 1 4.22 0.53
 7 -6 1 3.68 0.56
 7 -6 1 3.25 0.54
 -7 6 -1 3.88 0.55
 -7 6 -1 3.64 0.59
 7 6 1 3.51 0.49
 7 6 1 3.25 0.54
 8 -6 1 0.39 0.4
 -8 -6 -1 0.64 0.5
 8 -6 1 0.44 0.37
 8 -6 1 0.38 0.34
 -8 -6 -1 0.33 0.4
 -8 6 -1 0 0.35
 8 6 1 -0.02 0.33
 8 6 1 0.58 0.4
 -8 6 -1 0.23 0.42
 8 6 1 0.74 0.39
 -9 -6 -1 -0.33 0.49
 -9 -6 -1 0.38 0.44
 9 -6 1 0.39 0.44
 9 -6 1 -0.14 0.41
 9 -6 1 0.45 0.42
 -9 6 -1 -0.02 0.49
 9 6 1 0.32 0.42
 9 6 1 0.15 0.38
 9 6 1 0.39 0.47
 -9 6 -1 0.66 0.48
 9 -7 -1 0.15 0.41
 9 -7 -1 0.47 0.46
 -9 -7 1 1.47 0.63
 9 -7 -1 -0.06 0.41
 -9 -7 1 0.79 0.49
 9 7 -1 1.05 0.49
 9 7 -1 -0.06 0.42
 9 7 -1 -0.01 0.4
 -9 7 1 0.78 0.54
 -9 7 1 0.37 0.47
 8 -7 -1 0.34 0.38
 -8 -7 1 0.29 0.44
 8 -7 -1 0.26 0.35
 -8 -7 1 0.18 0.38
 8 -7 -1 0.38 0.4
 8 7 -1 -0.1 0.33
 -8 7 1 1.02 0.48
 8 7 -1 0.25 0.37
 -8 7 1 0.15 0.37
 8 7 -1 -0.09 0.33
 7 -7 -1 0.63 0.38
 -7 -7 1 0.08 0.34
 -7 -7 1 0.42 0.23
 -7 -7 1 0.13 0.39
 7 -7 -1 1.08 0.37
 7 -7 -1 0.3 0.32
 7 7 -1 0.47 0.37
 -7 7 1 0.55 0.38
 7 7 -1 0.15 0.31
 -7 7 1 0.81 0.38
 7 7 -1 0.31 0.3
 6 -7 -1 4.25 0.55
 6 -7 -1 3.56 0.47
 6 -7 -1 2.43 0.44
 -6 -7 1 3.16 0.54
 -6 -7 1 4.18 0.54
 6 -7 -1 3.63 0.44
 -6 -7 1 3.17 0.36
 6 7 -1 4.54 0.47
 -6 7 1 3.38 0.43
 -6 7 1 3.91 0.51
 -6 7 1 3.93 0.53
 6 7 -1 3.79 0.52
 6 7 -1 4.08 0.52
 -6 7 1 4.25 0.39
 5 -7 -1 10.76 0.6
 -5 -7 1 10.24 0.5
 5 -7 -1 11.22 0.56
 -5 -7 1 10.91 0.72
 5 -7 -1 10.16 0.63
 5 -7 -1 9.54 0.62
 -5 -7 1 10.31 0.62
 5 7 -1 10.38 0.56
 -5 7 1 10.02 0.47
 -5 7 1 10.95 0.66
 5 7 -1 11.83 0.67
 -5 7 1 10.22 0.52
 -5 7 1 10.45 0.61
 -5 7 1 10.05 0.58
 5 7 -1 10.45 0.64
 4 -7 -1 0.34 0.18
 -4 -7 1 0.27 0.15
 4 -7 -1 0.33 0.17
 -4 -7 1 0.05 0.2
 4 -7 -1 0.08 0.19
 -4 -7 1 0.42 0.15
 4 -7 -1 0.42 0.21
 4 -7 -1 0.37 0.17
 -4 -7 1 0 0.16
 -4 7 1 0.23 0.16
 -4 7 1 0.28 0.13
 4 7 -1 0.18 0.19
 4 7 -1 0.19 0.15
 -4 7 1 0.16 0.12
 -4 7 1 0.5 0.19
 4 7 -1 -0.04 0.16
 -4 7 1 0.33 0.16
 4 7 -1 -0.01 0.14
 4 7 -1 0.15 0.16
 -3 -7 1 0.31 0.15
 3 -7 -1 0.08 0.15
 3 -7 -1 -0.02 0.11
 3 -7 -1 0.3 0.17
 3 -7 -1 0.12 0.13
 -3 -7 1 0.33 0.17
 -3 -7 1 0.44 0.17
 -3 -7 1 0.04 0.11
 3 7 -1 0.12 0.14
 -3 7 1 0.14 0.13
 3 7 -1 0.23 0.14
 3 7 -1 0.41 0.16
 -3 7 1 0.02 0.14
 3 7 -1 0.1 0.12
 -3 7 1 0.27 0.13
 -3 7 1 0.35 0.12
 3 7 -1 0.13 0.12
 3 7 -1 0.23 0.15
 -2 -7 1 538.81 10.6
 2 -7 -1 538.57 10.55
 2 -7 -1 555.02 10.56
 -2 -7 1 530.93 10.54
 -2 7 1 530.14 10.47
 -2 7 1 527.26 10.53
 2 7 -1 536.63 10.58
 2 7 -1 534.92 10.61
 -2 7 1 546.84 10.61
 2 7 -1 538.03 10.55
 2 7 -1 525.39 10.56
 -1 -7 1 2.03 0.19
 -1 -7 1 2.2 0.2
 1 -7 -1 2.19 0.2
 -1 -7 1 1.93 0.21
 -1 7 1 2.01 0.17
 1 7 -1 1.93 0.21
 -1 7 1 1.69 0.17
 1 7 -1 2.05 0.19
 1 7 -1 1.98 0.19
 -1 7 1 1.8 0.19
 0 -7 -1 207.18 4.21
 0 -7 1 209.57 4.22
 0 -7 -1 202.22 4.18
 0 -7 1 210.37 4.18
 0 -7 1 213.8 4.18
 0 7 1 209.92 4.18
 0 7 1 210.24 4.18
 0 7 1 206.06 4.2
 0 7 1 210.57 4.15
 0 7 -1 212.11 4.13
 -1 -7 -1 15.46 0.49
 1 -7 1 15.39 0.46
 1 -7 1 15.37 0.46
 -1 7 -1 15.04 0.4
 -1 7 -1 15.91 0.51
 -1 7 -1 15.23 0.45
 1 7 1 14.79 0.5
 -1 7 -1 15.16 0.46
 1 7 1 15.61 0.48
 1 7 1 14.89 0.48
 1 7 1 16.61 0.48
 2 -7 1 29.71 0.75
 -2 -7 -1 31.37 0.8
 2 -7 1 29.97 0.81
 -2 -7 -1 31.13 0.82
 2 -7 1 30.49 0.81
 2 7 1 32.44 0.83
 2 7 1 30.49 0.84
 2 7 1 31.8 0.84
 2 7 1 30.14 0.87
 2 7 1 31.37 0.86
 -2 7 -1 30.09 0.85
 -3 -7 -1 0.1 0.1
 3 -7 1 0.15 0.12
 3 -7 1 0.1 0.12
 -3 -7 -1 0.32 0.16
 3 -7 1 0.23 0.15
 3 -7 1 0.18 0.1
 -3 -7 -1 0.31 0.12
 3 -7 1 0.18 0.14
 -3 7 -1 0.24 0.13
 -3 7 -1 0.22 0.16
 3 7 1 0.24 0.15
 3 7 1 0.17 0.14
 3 7 1 0.32 0.16
 -3 7 -1 0.39 0.12
 3 7 1 0.37 0.16
 3 7 1 0.1 0.11
 -3 7 -1 -0.08 0.13
 4 -7 1 37.01 1.1
 -4 -7 -1 36.27 1.02
 -4 -7 -1 36.56 1.22
 4 -7 1 38.55 1.15
 -4 -7 -1 37.64 0.96
 -4 -7 -1 36.98 1.11
 4 -7 1 37.12 1.04
 -4 -7 -1 38.12 1.04
 4 -7 1 36.04 1.11
 4 -7 1 37.54 1.09
 -4 7 -1 37.01 1.11
 -4 7 -1 37.51 0.92
 4 7 1 37.21 1.04
 -4 7 -1 35.77 1.01
 4 7 1 37.13 1.11
 4 7 1 37.39 1.13
 4 7 1 36.67 1.14
 -4 7 -1 38.85 1.14
 -4 7 -1 38.03 1.11
 4 7 1 36.83 1.09
 -5 -7 -1 5.27 0.56
 5 -7 1 5.86 0.52
 5 -7 1 5.2 0.52
 5 -7 1 5.98 0.52
 -5 -7 -1 5.43 0.33
 5 -7 1 5.86 0.47
 -5 -7 -1 6.13 0.53
 -5 -7 -1 5.89 0.47
 5 -7 1 5.11 0.48
 -5 7 -1 5.85 0.56
 5 7 1 4.96 0.46
 -5 7 -1 5.54 0.4
 5 7 1 4.61 0.45
 5 7 1 6.15 0.55
 -5 7 -1 5.27 0.49
 5 7 1 5.16 0.45
 -5 7 -1 5.6 0.48
 5 7 1 5.28 0.51
 -5 7 -1 4.54 0.28
 -5 7 -1 5.83 0.5
 -6 -7 -1 -0.1 0.2
 6 -7 1 0.46 0.31
 -6 -7 -1 0.66 0.3
 6 -7 1 0.31 0.28
 6 -7 1 0.02 0.25
 -6 -7 -1 0.62 0.37
 6 -7 1 0.59 0.32
 6 7 1 0.67 0.3
 -6 7 -1 0.84 0.27
 6 7 1 0.03 0.28
 6 7 1 0.43 0.28
 -6 7 -1 0.5 0.3
 -6 7 -1 0.88 0.35
 -7 -7 -1 3.39 0.54
 7 -7 1 3.11 0.47
 7 -7 1 3.18 0.5
 7 -7 1 3.06 0.52
 -7 -7 -1 2.16 0.6
 7 7 1 2.71 0.46
 -7 7 -1 2.52 0.48
 7 7 1 3.15 0.55
 -7 7 -1 2.19 0.5
 8 -7 1 1.51 0.46
 8 -7 1 1.83 0.49
 8 -7 1 0.69 0.42
 -8 -7 -1 0.23 0.48
 -8 -7 -1 0.93 0.46
 -8 7 -1 0.93 0.5
 8 7 1 0.9 0.44
 8 7 1 0.76 0.4
 8 7 1 0.73 0.38
 -8 7 -1 1.65 0.49
 -9 -7 -1 0.64 0.46
 9 -7 1 1.02 0.54
 9 -7 1 1.41 0.52
 9 -7 1 0.47 0.48
 -9 -7 -1 0.21 0.55
 9 7 1 0.67 0.47
 -9 7 -1 -0.2 0.41
 9 7 1 0.33 0.42
 -9 7 -1 0.38 0.5
 9 7 1 -0.42 0.45
 -9 -8 1 -0.29 0.43
 9 -8 -1 0 0.44
 9 -8 -1 0.34 0.46
 -9 -8 1 0.65 0.58
 9 -8 -1 -0.05 0.41
 -9 8 1 0.83 0.52
 9 8 -1 0.95 0.51
 -9 8 1 0.81 0.47
 9 8 -1 0.85 0.47
 9 8 -1 0.2 0.44
 8 -8 -1 0.05 0.37
 8 -8 -1 0.13 0.34
 -8 -8 1 0.74 0.46
 -8 -8 1 0.07 0.47
 8 -8 -1 0.32 0.38
 8 8 -1 0.77 0.39
 -8 8 1 -0.08 0.35
 -8 8 1 -0.19 0.41
 8 8 -1 0.58 0.42
 8 8 -1 0.53 0.42
 7 -8 -1 2.41 0.48
 -7 -8 1 1.78 0.51
 7 -8 -1 2.3 0.44
 -7 -8 1 1.83 0.31
 -7 -8 1 1.84 0.46
 7 -8 -1 2.32 0.5
 7 8 -1 1.49 0.38
 7 8 -1 2.49 0.51
 -7 8 1 2.44 0.5
 -7 8 1 1.99 0.49
 6 -8 -1 5.1 0.55
 6 -8 -1 4.01 0.53
 6 -8 -1 3.68 0.52
 -6 -8 1 4.33 0.41
 -6 -8 1 4.82 0.56
 6 -8 -1 4.08 0.48
 -6 -8 1 3.57 0.55
 -6 8 1 4.23 0.54
 -6 8 1 4.4 0.49
 -6 8 1 4.63 0.4
 6 8 -1 4.06 0.44
 6 8 -1 4.39 0.54
 -6 8 1 4.93 0.56
 6 8 -1 3.64 0.51
 -5 -8 1 0.29 0.26
 5 -8 -1 0.29 0.2
 5 -8 -1 0.15 0.23
 -5 -8 1 0.43 0.32
 5 -8 -1 0.19 0.25
 -5 -8 1 0.47 0.18
 5 -8 -1 0.25 0.23
 -5 8 1 0.13 0.23
 -5 8 1 0.54 0.17
 5 8 -1 0.06 0.22
 5 8 -1 0.67 0.24
 -5 8 1 0.15 0.16
 -5 8 1 0.38 0.22
 -5 8 1 -0.06 0.24
 5 8 -1 0.58 0.24
 5 8 -1 0.01 0.23
 4 -8 -1 1.33 0.24
 -4 -8 1 0.96 0.24
 4 -8 -1 1.05 0.24
 -4 -8 1 1.43 0.23
 4 -8 -1 1.85 0.27
 4 -8 -1 1.13 0.25
 -4 -8 1 0.94 0.19
 -4 -8 1 1.38 0.31
 4 -8 -1 1.29 0.27
 4 8 -1 1.38 0.28
 -4 8 1 1.39 0.25
 4 8 -1 1.47 0.28
 4 8 -1 1.58 0.24
 -4 8 1 1.8 0.27
 -4 8 1 1.57 0.22
 4 8 -1 1.54 0.28
 4 8 -1 1.45 0.26
 -4 8 1 1.32 0.21
 -4 8 1 1.34 0.24
 -3 -8 1 7.46 0.36
 3 -8 -1 7.92 0.42
 3 -8 -1 7.91 0.39
 3 -8 -1 8.7 0.45
 3 -8 -1 8.43 0.45
 3 -8 -1 7.53 0.44
 -3 -8 1 7.5 0.41
 -3 -8 1 8.73 0.45
 -3 -8 1 8.01 0.43
 -3 8 1 7.99 0.42
 3 8 -1 7.06 0.4
 -3 8 1 7.96 0.36
 3 8 -1 7.84 0.43
 -3 8 1 8.29 0.36
 -3 8 1 7.55 0.45
 -3 8 1 8.32 0.43
 3 8 -1 8.36 0.47
 3 8 -1 8.4 0.39
 3 8 -1 8.76 0.46
 3 8 -1 8.43 0.44
 2 -8 -1 13.55 0.5
 -2 -8 1 11.52 0.51
 2 -8 -1 13.58 0.5
 -2 -8 1 13.63 0.49
 -2 8 1 13.12 0.51
 2 8 -1 13.25 0.52
 2 8 -1 13.71 0.5
 2 8 -1 13.01 0.5
 2 8 -1 11.5 0.51
 -2 8 1 12.54 0.47
 -2 8 1 13.31 0.45
 -1 -8 1 202.63 4.07
 -1 -8 1 199.71 4.11
 -1 -8 1 199.61 4.07
 1 -8 -1 200.07 4.07
 -1 8 1 200.39 4.11
 1 8 -1 199.2 4.11
 -1 8 1 198.6 4.02
 1 8 -1 197.35 4.08
 1 8 -1 204.07 4.07
 1 8 -1 202.26 4.02
 -1 8 1 202.7 4.07
 0 -8 1 32.14 0.78
 0 -8 1 30.19 0.77
 0 -8 1 30.62 0.81
 0 -8 -1 30.28 0.8
 0 -8 -1 31.39 0.77
 0 8 1 28.32 0.78
 0 8 -1 29.94 0.72
 0 8 1 30.62 0.75
 0 8 -1 29.47 0.8
 0 8 1 29.7 0.77
 0 8 1 31.62 0.78
 1 -8 1 14.07 0.46
 1 -8 1 15.12 0.47
 -1 -8 -1 14.71 0.49
 -1 8 -1 14.11 0.46
 1 8 1 14.07 0.51
 1 8 1 14.2 0.48
 1 8 1 14.26 0.47
 -1 8 -1 15.55 0.45
 -1 8 -1 14.47 0.4
 -1 8 -1 14.57 0.51
 -2 -8 -1 36.06 0.93
 2 -8 1 34.2 0.91
 2 -8 1 34.29 0.84
 -2 -8 -1 36.31 0.91
 2 -8 1 35.27 0.92
 -2 8 -1 35.11 0.92
 2 8 1 35.75 0.93
 2 8 1 34.82 0.93
 -2 8 -1 34.85 0.97
 2 8 1 35.17 0.96
 2 8 1 34.56 0.95
 2 8 1 36.12 1
 3 -8 1 7.9 0.33
 -3 -8 -1 9.13 0.36
 -3 -8 -1 8.57 0.38
 3 -8 1 8.42 0.42
 3 -8 1 8.6 0.42
 -3 -8 -1 8.31 0.44
 -3 8 -1 9.02 0.44
 3 8 1 8.35 0.45
 3 8 1 8.36 0.45
 -3 8 -1 8.18 0.32
 3 8 1 8.41 0.44
 3 8 1 8.51 0.47
 -3 8 -1 8.51 0.36
 3 8 1 9.04 0.42
 -3 8 -1 7.65 0.41
 -3 8 -1 8.9 0.47
 4 -8 1 1.1 0.24
 4 -8 1 1.19 0.28
 4 -8 1 1.12 0.24
 -4 -8 -1 0.98 0.29
 -4 -8 -1 0.95 0.18
 4 -8 1 1.01 0.24
 -4 -8 -1 0.71 0.22
 -4 -8 -1 1.17 0.22
 4 -8 1 1.1 0.22
 -4 -8 -1 1.71 0.25
 -4 8 -1 1.02 0.24
 4 8 1 0.76 0.21
 4 8 1 1.37 0.25
 -4 8 -1 1.04 0.16
 4 8 1 1 0.24
 4 8 1 1.15 0.25
 -4 8 -1 1.06 0.23
 -4 8 -1 1.38 0.23
 -4 8 -1 1.34 0.24
 4 8 1 1.12 0.26
 -5 -8 -1 0.15 0.24
 -5 -8 -1 0.06 0.19
 -5 -8 -1 0.06 0.13
 5 -8 1 0.05 0.2
 5 -8 1 0.29 0.26
 5 -8 1 -0.4 0.18
 5 -8 1 0.04 0.2
 5 -8 1 0.17 0.24
 -5 -8 -1 0.38 0.31
 -5 8 -1 0.28 0.17
 5 8 1 -0.01 0.19
 5 8 1 0.05 0.18
 -5 8 -1 0.01 0.16
 -5 8 -1 0.14 0.23
 5 8 1 0.19 0.24
 5 8 1 -0.05 0.29
 -5 8 -1 0.11 0.11
 5 8 1 0.14 0.23
 -5 8 -1 0.05 0.2
 -5 8 -1 -0.07 0.2
 6 -8 1 1.46 0.35
 -6 -8 -1 1.64 0.37
 6 -8 1 1.52 0.33
 6 -8 1 1.69 0.4
 -6 -8 -1 1.68 0.45
 6 -8 1 1.79 0.41
 -6 8 -1 1.38 0.3
 6 8 1 1.93 0.36
 -6 8 -1 1.49 0.36
 6 8 1 1.77 0.4
 6 8 1 1.51 0.37
 -6 8 -1 1.82 0.42
 7 -8 1 4.11 0.54
 -7 -8 -1 3.07 0.63
 7 -8 1 4.52 0.6
 -7 -8 -1 4.15 0.58
 7 -8 1 4.15 0.56
 7 8 1 4.54 0.61
 -7 8 -1 3.82 0.56
 -7 8 -1 3.89 0.61
 7 8 1 4.12 0.54
 8 -8 1 -0.17 0.34
 -8 -8 -1 0.72 0.53
 8 -8 1 1.08 0.43
 -8 -8 -1 -0.21 0.37
 8 -8 1 0.11 0.36
 -8 8 -1 0.38 0.36
 8 8 1 0.35 0.37
 8 8 1 -0.2 0.37
 -8 8 -1 -0.24 0.41
 8 8 1 -0.43 0.31
 -9 -8 -1 0.44 0.45
 9 -8 1 -0.58 0.37
 9 -8 1 0.36 0.41
 -9 -8 -1 -0.18 0.55
 -9 8 -1 -0.13 0.47
 -9 8 -1 -0.02 0.42
 9 8 1 0.37 0.44
 9 8 1 0.47 0.41
 9 8 1 0.13 0.66
 -9 -9 1 0.67 0.61
 9 -9 -1 0.14 0.41
 9 -9 -1 -0.04 0.4
 -9 -9 1 -0.38 0.43
 9 9 -1 -0.03 0.43
 9 9 -1 0.1 0.4
 -9 9 1 0.16 0.43
 -9 9 1 0.34 0.49
 9 9 -1 0.41 0.49
 -8 -9 1 0.29 0.43
 8 -9 -1 0.44 0.33
 8 -9 -1 0.98 0.44
 8 -9 -1 -0.05 0.38
 -8 -9 1 0.76 0.54
 8 9 -1 0.44 0.38
 -8 9 1 0.16 0.42
 8 9 -1 1.12 0.5
 -8 9 1 0.35 0.39
 8 9 -1 0.77 0.42
 7 -9 -1 0.26 0.33
 -7 -9 1 0.28 0.4
 7 -9 -1 0.73 0.34
 7 -9 -1 0.07 0.32
 -7 -9 1 0.27 0.34
 -7 -9 1 0.47 0.23
 -7 9 1 0.9 0.38
 7 9 -1 0.69 0.38
 -7 9 1 0.62 0.38
 7 9 -1 0.57 0.32
 6 -9 -1 0.26 0.29
 6 -9 -1 0.1 0.29
 -6 -9 1 0.65 0.23
 -6 -9 1 0.29 0.3
 6 -9 -1 0.34 0.27
 6 -9 -1 -0.04 0.23
 -6 -9 1 0.15 0.32
 -6 9 1 0.04 0.15
 6 9 -1 0.62 0.27
 -6 9 1 0.24 0.23
 6 9 -1 0.34 0.28
 -6 9 1 0.05 0.26
 -6 9 1 0 0.27
 6 9 -1 0.1 0.28
 5 -9 -1 16.24 0.8
 -5 -9 1 15.95 0.78
 5 -9 -1 16.48 0.79
 -5 -9 1 16.08 0.87
 5 -9 -1 16.43 0.7
 5 -9 -1 16.05 0.75
 -5 -9 1 14.94 0.63
 -5 9 1 15.59 0.76
 5 9 -1 15.9 0.74
 -5 9 1 14.51 0.91
 5 9 -1 16.72 0.79
 -5 9 1 15.8 0.76
 5 9 -1 16.84 0.81
 5 9 -1 16.17 0.7
 -5 9 1 15.74 0.61
 -5 9 1 16.07 0.79
 -4 -9 1 2.84 0.31
 4 -9 -1 2.28 0.3
 4 -9 -1 2.59 0.37
 -4 -9 1 3 0.4
 -4 -9 1 2.84 0.29
 4 -9 -1 2.49 0.33
 4 -9 -1 2.48 0.32
 -4 -9 1 2.34 0.32
 4 -9 -1 3.07 0.32
 -4 9 1 2.52 0.32
 4 9 -1 2.3 0.32
 4 9 -1 2.25 0.31
 4 9 -1 2.09 0.29
 -4 9 1 2.55 0.27
 4 9 -1 2.32 0.33
 4 9 -1 2.47 0.31
 -4 9 1 1.81 0.23
 -4 9 1 2.64 0.32
 -4 9 1 2.43 0.34
 -3 -9 1 11.28 0.52
 3 -9 -1 9.96 0.52
 -3 -9 1 10.08 0.5
 3 -9 -1 10.92 0.46
 3 -9 -1 10.47 0.49
 -3 -9 1 10.16 0.47
 -3 -9 1 9.93 0.43
 3 9 -1 10.61 0.49
 -3 9 1 10.61 0.5
 -3 9 1 10.49 0.42
 3 9 -1 11.56 0.55
 -3 9 1 10.23 0.51
 3 9 -1 10.73 0.52
 3 9 -1 11.54 0.46
 3 9 -1 10.21 0.5
 -3 9 1 10.5 0.49
 -3 9 1 10.9 0.42
 3 9 -1 9.32 0.46
 2 -9 -1 342.35 6.8
 2 -9 -1 340.43 6.8
 -2 -9 1 343.24 6.86
 2 -9 -1 363.34 7.19
 -2 -9 1 334.06 6.79
 2 9 -1 333.7 6.86
 -2 9 1 335.88 6.77
 2 9 -1 340.47 6.83
 -2 9 1 333.97 6.85
 -2 9 1 334.49 6.72
 2 9 -1 331.91 6.79
 2 9 -1 332.8 6.82
 1 -9 -1 42.04 1.03
 -1 -9 1 41.97 1.07
 -1 -9 1 41.46 1.03
 1 9 -1 41.69 1.02
 1 9 -1 41.84 1.07
 1 9 -1 41.06 0.98
 -1 9 1 40.64 1.02
 -1 9 1 40.21 1.06
 -1 9 1 40.58 0.98
 1 9 -1 41.14 1.04
 0 -9 -1 22.55 0.63
 0 -9 1 21.17 0.62
 0 -9 -1 23.03 0.67
 0 -9 1 23.45 0.64
 0 -9 1 23 0.67
 0 9 1 24.28 0.61
 0 9 1 21.66 0.65
 0 9 1 19.15 0.64
 0 9 1 23.61 0.64
 0 9 -1 20.89 0.65
 0 9 1 21.65 0.63
 0 9 -1 22.08 0.58
 0 9 -1 22.26 0.63
 1 -9 1 15.65 0.51
 -1 -9 -1 17.03 0.55
 1 -9 1 15.59 0.51
 -1 9 -1 15.45 0.51
 1 9 1 15.93 0.53
 1 9 1 15.97 0.52
 1 9 1 16.17 0.51
 -1 9 -1 15.25 0.54
 -1 9 -1 15.84 0.44
 1 9 1 15.43 0.55
 -1 9 -1 15.75 0.49
 2 -9 1 0.22 0.12
 2 -9 1 0.16 0.12
 -2 -9 -1 0.19 0.12
 -2 -9 -1 0.18 0.11
 2 9 1 0.13 0.13
 -2 9 -1 0.12 0.08
 2 9 1 0.08 0.09
 -2 9 -1 0.17 0.08
 2 9 1 0.38 0.15
 2 9 1 0.17 0.14
 -2 9 -1 0.15 0.16
 -2 9 -1 0.16 0.13
 2 9 1 0.22 0.14
 -3 -9 -1 19.48 0.69
 3 -9 1 19.51 0.68
 3 -9 1 19.14 0.67
 -3 -9 -1 20.15 0.63
 -3 -9 -1 19.79 0.59
 3 -9 1 19.23 0.68
 3 -9 1 19.22 0.54
 3 9 1 20.07 0.75
 3 9 1 18.94 0.77
 3 9 1 19 0.71
 3 9 1 19.91 0.7
 -3 9 -1 19.54 0.56
 3 9 1 19.47 0.7
 -3 9 -1 19.47 0.7
 3 9 1 19.42 0.66
 -3 9 -1 19.29 0.68
 -3 9 -1 20.26 0.62
 -3 9 -1 18.97 0.73
 -4 -9 -1 1.59 0.21
 4 -9 1 2.14 0.31
 4 -9 1 1.69 0.27
 -4 -9 -1 2.08 0.36
 4 -9 1 1.62 0.31
 -4 -9 -1 2.4 0.27
 4 -9 1 1.96 0.28
 4 -9 1 1.89 0.28
 -4 -9 -1 1.67 0.3
 4 9 1 1.97 0.29
 -4 9 -1 2.27 0.22
 -4 9 -1 2.06 0.3
 4 9 1 1.97 0.3
 -4 9 -1 2.39 0.34
 -4 9 -1 2.12 0.3
 4 9 1 2.08 0.32
 -4 9 -1 1.66 0.23
 4 9 1 1.82 0.26
 4 9 1 1.93 0.31
 5 -9 1 0.08 0.2
 5 -9 1 -0.25 0.17
 -5 -9 -1 -0.01 0.23
 -5 -9 -1 -0.16 0.12
 5 -9 1 -0.26 0.18
 -5 -9 -1 0.16 0.28
 5 -9 1 -0.08 0.22
 -5 -9 -1 0.22 0.19
 5 -9 1 -0.14 0.22
 5 9 1 -0.04 0.18
 -5 9 -1 -0.03 0.1
 -5 9 -1 -0.14 0.14
 -5 9 -1 0.17 0.24
 5 9 1 0.14 0.21
 -5 9 -1 0.21 0.22
 -5 9 -1 -0.03 0.22
 5 9 1 -0.18 0.2
 -5 9 -1 -0.02 0.15
 5 9 1 0.02 0.22
 -6 -9 -1 5.16 0.58
 6 -9 1 5.45 0.56
 -6 -9 -1 5.31 0.66
 6 -9 1 5.46 0.52
 6 -9 1 5.52 0.7
 6 -9 1 5.37 0.57
 -6 9 -1 6.15 0.6
 -6 9 -1 5.43 0.5
 -6 9 -1 6.99 0.69
 6 9 1 4.92 0.54
 6 9 1 5.19 0.56
 6 9 1 4.74 0.52
 7 -9 1 3.45 0.55
 7 -9 1 4.06 0.57
 7 -9 1 2.92 0.5
 -7 -9 -1 2.66 0.59
 -7 -9 -1 3.91 0.58
 7 9 1 3.66 0.57
 -7 9 -1 3.49 0.56
 7 9 1 2.7 0.49
 -7 9 -1 3.19 0.57
 -8 -9 -1 0.46 0.42
 -8 -9 -1 0.71 0.51
 8 -9 1 0.84 0.42
 8 -9 1 0.83 0.42
 -8 9 -1 0.51 0.47
 8 9 1 0.61 0.43
 8 9 1 0.14 0.38
 -8 9 -1 0.58 0.42
 8 9 1 0.46 0.38
 9 -9 1 0.98 0.45
 -9 -9 -1 0.95 0.52
 9 -9 1 1.98 0.57
 -9 -9 -1 0.63 0.61
 -9 9 -1 1.28 0.6
 9 9 1 1.37 0.54
 9 9 1 1.63 0.53
 -9 9 -1 0.86 0.51
 9 -10 -1 -0.27 0.37
 -9 -10 1 0.18 0.55
 9 -10 -1 0.73 0.48
 -9 -10 1 -0.58 0.39
 -9 10 1 0.28 0.48
 -9 10 1 0.1 0.45
 9 10 -1 0.55 0.43
 9 10 -1 0.42 0.48
 8 -10 -1 4.59 0.64
 8 -10 -1 5.89 0.75
 -8 -10 1 5.19 0.85
 -8 -10 1 5.94 0.79
 -8 10 1 5.97 0.81
 8 10 -1 5.44 0.73
 8 10 -1 5.33 0.73
 8 10 -1 5.38 0.67
 -8 10 1 5.78 0.72
 7 -10 -1 12.43 0.85
 -7 -10 1 11.83 1.04
 -7 -10 1 12.31 0.87
 7 -10 -1 11.18 0.8
 7 -10 -1 11.17 0.78
 -7 -10 1 10.99 0.62
 7 10 -1 11.91 0.76
 -7 10 1 11.89 0.86
 -7 10 1 11.28 0.88
 7 10 -1 11.13 0.92
 6 -10 -1 0.39 0.3
 -6 -10 1 0.47 0.31
 -6 -10 1 -0.07 0.32
 -6 -10 1 0.07 0.18
 6 -10 -1 0.14 0.26
 6 -10 -1 -0.22 0.22
 -6 10 1 0.09 0.2
 -6 10 1 -0.18 0.26
 -6 10 1 -0.12 0.26
 -6 10 1 0.21 0.19
 6 10 -1 -0.1 0.22
 6 10 -1 0.35 0.31
 -5 -10 1 5.28 0.52
 -5 -10 1 5.26 0.43
 5 -10 -1 5.67 0.49
 5 -10 -1 5.02 0.49
 5 -10 -1 6.42 0.58
 -5 -10 1 6.14 0.62
 5 -10 -1 5.45 0.55
 -5 10 1 6.59 0.57
 5 10 -1 6.28 0.58
 -5 10 1 6.19 0.55
 5 10 -1 6.33 0.57
 -5 10 1 5.4 0.36
 5 10 -1 5.05 0.5
 -5 10 1 6.5 0.6
 5 10 -1 6.28 0.49
 -4 -10 1 7.91 0.51
 4 -10 -1 7.93 0.53
 4 -10 -1 8.11 0.46
 4 -10 -1 8.79 0.52
 4 -10 -1 7.81 0.49
 -4 -10 1 7.77 0.55
 -4 -10 1 8.06 0.43
 -4 10 1 9.68 0.53
 4 10 -1 9.38 0.48
 4 10 -1 8.46 0.54
 -4 10 1 9.34 0.46
 4 10 -1 8.86 0.53
 4 10 -1 8.43 0.5
 -4 10 1 9.13 0.53
 -4 10 1 8.96 0.42
 -4 10 1 8.74 0.51
 -3 -10 1 14.08 0.6
 3 -10 -1 14.53 0.6
 -3 -10 1 13.48 0.52
 3 -10 -1 14.03 0.54
 -3 -10 1 14.09 0.65
 -3 -10 1 14.42 0.6
 3 -10 -1 12.52 0.57
 3 10 -1 13.59 0.62
 -3 10 1 14.11 0.59
 3 10 -1 13.88 0.6
 3 10 -1 13.33 0.59
 3 10 -1 14.33 0.59
 -3 10 1 13.97 0.5
 -3 10 1 13.2 0.59
 -3 10 1 13.68 0.5
 -3 10 1 15.5 0.61
 3 10 -1 13.97 0.57
 3 10 -1 14.29 0.54
 -2 -10 1 5.6 0.32
 -2 -10 1 6.25 0.39
 -2 -10 1 6.09 0.36
 -2 -10 1 6.31 0.38
 2 -10 -1 6.12 0.36
 2 -10 -1 6.51 0.37
 -2 10 1 6.73 0.33
 -2 10 1 6.77 0.38
 -2 10 1 6.72 0.35
 -2 10 1 6.51 0.37
 -2 10 1 6.26 0.31
 2 10 -1 5.79 0.39
 2 10 -1 6.62 0.37
 2 10 -1 6.01 0.37
 2 10 -1 6.2 0.38
 -1 -10 1 -0.09 0.1
 1 -10 -1 -0.06 0.1
 -1 -10 1 -0.05 0.12
 -1 10 1 0 0.11
 -1 10 1 -0.08 0.09
 1 10 -1 -0.05 0.12
 -1 10 1 0.03 0.11
 1 10 -1 0.02 0.11
 1 10 -1 0 0.11
 1 10 -1 0.12 0.11
 0 -10 1 11.67 0.43
 0 -10 -1 11.22 0.46
 0 -10 1 12.3 0.44
 0 -10 -1 11.34 0.43
 0 -10 1 11.55 0.46
 0 10 -1 11.53 0.43
 0 10 -1 12.24 0.47
 0 10 1 11.42 0.44
 0 10 1 11.61 0.44
 0 10 1 12.84 0.62
 0 10 -1 10.87 0.38
 0 10 1 11.93 0.41
 1 -10 1 80.72 1.79
 -1 -10 -1 81.64 1.82
 1 -10 1 79.24 1.78
 -1 10 -1 77.3 1.84
 1 10 1 81.7 1.79
 -1 10 -1 78.05 1.68
 -1 10 -1 80.48 1.75
 1 10 1 81.69 1.8
 1 10 1 77.27 1.8
 -1 10 -1 78.56 1.78
 -2 -10 -1 1.15 0.17
 -2 -10 -1 1.32 0.19
 -2 -10 -1 1.3 0.2
 -2 -10 -1 1.25 0.22
 2 -10 1 1.07 0.18
 2 -10 1 0.9 0.18
 2 10 1 1.35 0.21
 -2 10 -1 0.9 0.18
 -2 10 -1 1.17 0.13
 2 10 1 1.05 0.21
 -2 10 -1 1.52 0.29
 -2 10 -1 1.36 0.16
 2 10 1 1.14 0.19
 -2 10 -1 1.16 0.15
 -2 10 -1 1.73 0.26
 2 10 1 1.14 0.2
 2 10 1 0.93 0.15
 3 -10 1 12.11 0.38
 3 -10 1 13.08 0.55
 -3 -10 -1 12.27 0.54
 3 -10 1 12.17 0.52
 -3 -10 -1 12.83 0.49
 3 -10 1 11.66 0.52
 -3 -10 -1 11.62 0.45
 3 10 1 12.01 0.55
 3 10 1 12.27 0.56
 -3 10 -1 12.23 0.55
 -3 10 -1 11.08 0.45
 -3 10 -1 12.21 0.42
 -3 10 -1 12.01 0.53
 3 10 1 12.58 0.51
 3 10 1 12.29 0.59
 3 10 1 12.29 0.53
 3 10 1 11.77 0.53
 3 10 1 11.95 0.48
 -3 10 -1 12.02 0.58
 -4 -10 -1 11.82 0.48
 -4 -10 -1 11.77 0.67
 -4 -10 -1 11.64 0.54
 -4 -10 -1 12.9 0.63
 4 -10 1 11.83 0.62
 4 -10 1 11.43 0.57
 4 -10 1 12.68 0.61
 4 -10 1 11.57 0.53
 4 10 1 13.11 0.56
 4 10 1 12.53 0.62
 -4 10 -1 11.89 0.51
 4 10 1 12.6 0.64
 4 10 1 12.77 0.62
 -4 10 -1 12.76 0.61
 -4 10 -1 12.29 0.44
 4 10 1 12.2 0.59
 -4 10 -1 11.57 0.62
 -4 10 -1 10.98 0.58
 5 -10 1 0.29 0.23
 -5 -10 -1 0.3 0.29
 -5 -10 -1 0.12 0.24
 5 -10 1 0.39 0.25
 -5 -10 -1 0.11 0.18
 5 -10 1 0.25 0.22
 -5 -10 -1 0.4 0.17
 5 -10 1 -0.05 0.24
 5 10 1 0.4 0.27
 -5 10 -1 0.17 0.22
 5 10 1 0.14 0.19
 5 10 1 0.05 0.24
 -5 10 -1 0.11 0.12
 5 10 1 0.1 0.2
 -5 10 -1 0.08 0.23
 -5 10 -1 0.23 0.18
 -5 10 -1 0.03 0.17
 -5 10 -1 0.54 0.27
 6 -10 1 0.25 0.25
 -6 -10 -1 -0.13 0.27
 6 -10 1 0.11 0.28
 -6 -10 -1 -0.2 0.31
 6 10 1 0.24 0.24
 -6 10 -1 -0.37 0.25
 -6 10 -1 0.19 0.2
 -6 10 -1 0.57 0.32
 6 10 1 0.19 0.29
 6 10 1 0 0.24
 7 -10 1 5.95 0.66
 -7 -10 -1 5.4 0.8
 7 -10 1 5.37 0.63
 -7 -10 -1 4.8 0.63
 -7 10 -1 5.3 0.64
 7 10 1 5.79 0.61
 7 10 1 3.78 0.57
 -7 10 -1 4.52 0.65
 -8 -10 -1 4.8 0.7
 8 -10 1 3.91 0.63
 -8 -10 -1 3.69 0.75
 8 -10 1 5 0.7
 8 10 1 5.1 0.67
 8 10 1 4.41 0.71
 -8 10 -1 6.45 0.78
 8 10 1 4.66 0.65
 -8 10 -1 4.84 0.76
 9 -10 1 0.99 0.49
 9 -10 1 1.08 0.52
 -9 -10 -1 1.97 0.75
 -9 -10 -1 1.57 0.58
 -9 10 -1 1.86 0.64
 9 10 1 0.97 0.48
 -9 10 -1 1.36 0.51
 9 10 1 1 0.49
 -9 -11 1 1.31 0.69
 -9 -11 1 1.46 0.58
 9 -11 -1 0.71 0.47
 9 -11 -1 0.34 0.45
 9 11 -1 1.06 0.49
 -9 11 1 0.83 0.56
 9 11 -1 0.43 0.5
 -9 11 1 1.02 0.52
 -8 -11 1 10.28 1.07
 -8 -11 1 7.66 0.86
 8 -11 -1 9.61 0.88
 8 -11 -1 9.11 0.86
 8 11 -1 8.84 0.85
 8 11 -1 9.57 0.94
 8 11 -1 9.37 0.9
 -8 11 1 9.44 0.98
 -8 11 1 7.2 0.81
 -7 -11 1 1.38 0.31
 -7 -11 1 1.7 0.46
 7 -11 -1 1.69 0.42
 -7 -11 1 1.25 0.51
 7 -11 -1 1.14 0.38
 7 11 -1 1.21 0.45
 -7 11 1 1.07 0.42
 7 11 -1 1.37 0.38
 -7 11 1 1.78 0.44
 -6 -11 1 0.2 0.19
 -6 -11 1 0.5 0.38
 6 -11 -1 -0.01 0.24
 -6 -11 1 0.39 0.31
 6 -11 -1 0.57 0.29
 6 11 -1 0.31 0.26
 -6 11 1 0.2 0.19
 -6 11 1 -0.05 0.21
 -6 11 1 0.56 0.3
 -6 11 1 0.39 0.3
 6 11 -1 0.09 0.29
 -5 -11 1 5.32 0.43
 -5 -11 1 4.76 0.51
 5 -11 -1 4.49 0.47
 5 -11 -1 4.87 0.47
 -5 -11 1 4.16 0.54
 5 -11 -1 4.78 0.54
 -5 11 1 5.82 0.56
 5 11 -1 5.1 0.47
 -5 11 1 6.08 0.58
 5 11 -1 4.35 0.49
 -5 11 1 4.86 0.49
 5 11 -1 5.49 0.52
 5 11 -1 4.94 0.53
 -5 11 1 4.91 0.35
 4 -11 -1 1.23 0.26
 -4 -11 1 2.39 0.34
 4 -11 -1 1.64 0.26
 4 -11 -1 1.49 0.27
 -4 -11 1 1.82 0.34
 -4 -11 1 1.5 0.25
 -4 -11 1 1.85 0.33
 4 -11 -1 1.31 0.29
 4 11 -1 1.51 0.3
 4 11 -1 1.72 0.28
 4 11 -1 1.72 0.31
 -4 11 1 1.84 0.31
 -4 11 1 1.42 0.23
 -4 11 1 2.07 0.32
 4 11 -1 2.1 0.33
 4 11 -1 1.2 0.24
 -4 11 1 1.38 0.27
 -4 11 1 1.72 0.23
 3 -11 -1 0.02 0.16
 -3 -11 1 -0.12 0.15
 -3 -11 1 0.08 0.13
 3 -11 -1 0.21 0.14
 3 -11 -1 0.3 0.16
 3 -11 -1 0.13 0.15
 -3 -11 1 -0.02 0.14
 3 11 -1 0.1 0.16
 3 11 -1 0.11 0.17
 -3 11 1 -0.07 0.16
 3 11 -1 0.32 0.19
 3 11 -1 0.05 0.13
 3 11 -1 0.05 0.14
 -3 11 1 0.13 0.13
 -3 11 1 0.15 0.15
 -3 11 1 0.11 0.11
 3 11 -1 -0.14 0.12
 -3 11 1 0.09 0.16
 3 11 -1 0.29 0.15
 -3 11 1 0.13 0.11
 2 -11 -1 64.75 1.59
 -2 -11 1 65.71 1.59
 -2 -11 1 63.94 1.58
 2 -11 -1 65.87 1.55
 2 -11 -1 68.57 1.62
 -2 -11 1 64.59 1.53
 -2 -11 1 68.33 1.66
 -2 11 1 65.48 1.31
 2 11 -1 65.71 1.58
 -2 11 1 65.26 1.52
 2 11 -1 66.04 1.62
 -2 11 1 66.87 1.58
 2 11 -1 66.97 1.54
 -2 11 1 66.91 1.52
 2 11 -1 65.34 1.65
 2 11 -1 68.29 1.6
 -2 11 1 65.29 1.59
 -2 11 1 67.7 1.67
 2 11 -1 65.96 1.63
 -1 -11 1 53.48 1.33
 1 -11 -1 51.1 1.27
 -1 -11 1 50.79 1.27
 1 11 -1 51.58 1.28
 1 11 -1 51.09 1.21
 -1 11 1 50.86 1.26
 1 11 -1 52.43 1.27
 1 11 -1 52.52 1.32
 -1 11 1 50.09 1.31
 -1 11 1 52.62 1.22
 0 -11 1 35.26 0.92
 0 -11 -1 34.1 0.96
 0 -11 -1 34.26 0.91
 0 -11 1 34.46 0.91
 0 -11 1 34.87 0.97
 0 11 1 33.51 0.92
 0 11 -1 34.67 0.93
 0 11 1 34.68 0.88
 0 11 -1 34.9 0.85
 0 11 1 35.28 0.94
 1 -11 1 0.6 0.15
 -1 -11 -1 0.42 0.14
 1 -11 1 0.46 0.14
 1 11 1 0.46 0.15
 1 11 1 0.81 0.17
 -1 11 -1 0.45 0.12
 -1 11 -1 0.61 0.16
 -1 11 -1 0.33 0.14
 -1 11 -1 0.63 0.14
 1 11 1 0.58 0.15
 1 11 1 0.64 0.14
 -2 -11 -1 2.66 0.28
 -2 -11 -1 3.14 0.3
 2 -11 1 2.85 0.27
 -2 -11 -1 3.19 0.26
 2 -11 1 3.23 0.3
 -2 -11 -1 3.1 0.27
 -2 11 -1 2.89 0.29
 2 11 1 2.71 0.3
 2 11 1 2.75 0.28
 2 11 1 3.25 0.32
 -2 11 -1 2.85 0.21
 2 11 1 2.77 0.27
 2 11 1 2.74 0.29
 -2 11 -1 2.75 0.19
 -2 11 -1 2.95 0.33
 -2 11 -1 3.02 0.22
 -2 11 -1 2.87 0.27
 -2 11 -1 3.19 0.25
 3 -11 1 0.35 0.16
 -3 -11 -1 0.27 0.18
 3 -11 1 0.73 0.19
 3 -11 1 0.72 0.2
 3 -11 1 0.25 0.15
 -3 -11 -1 0.35 0.15
 -3 -11 -1 0.42 0.14
 -3 -11 -1 0.27 0.14
 -3 11 -1 0.32 0.2
 3 11 1 0.72 0.21
 -3 11 -1 0.31 0.12
 3 11 1 0.4 0.18
 3 11 1 0.34 0.17
 3 11 1 0.2 0.26
 -3 11 -1 0.4 0.18
 -3 11 -1 0.35 0.13
 3 11 1 0.19 0.14
 3 11 1 0.74 0.19
 -3 11 -1 0.73 0.2
 3 11 1 0.43 0.17
 -4 -11 -1 33.88 1.02
 4 -11 1 33.55 1.07
 -4 -11 -1 35.58 0.95
 4 -11 1 33.17 1.09
 -4 -11 -1 33.78 1.18
 4 -11 1 35.07 1.14
 4 -11 1 34.45 1.03
 -4 -11 -1 33.55 1.11
 4 11 1 35.73 1.1
 4 11 1 33.59 1.12
 4 11 1 34.09 1.11
 4 11 1 35.26 1.03
 4 11 1 33.33 1.13
 -4 11 -1 35.45 1.13
 -4 11 -1 33.15 1.08
 -4 11 -1 34.14 1.15
 -4 11 -1 35.84 1.01
 -4 11 -1 34.08 0.9
 -5 -11 -1 7.66 0.62
 5 -11 1 7.07 0.51
 5 -11 1 7.32 0.55
 5 -11 1 8.69 0.63
 -5 -11 -1 8.63 0.68
 -5 -11 -1 8.14 0.42
 -5 -11 -1 8.28 0.51
 -5 11 -1 7.84 0.37
 -5 11 -1 7.9 0.58
 -5 11 -1 8.4 0.49
 5 11 1 8.94 0.61
 -5 11 -1 7.96 0.54
 5 11 1 8.13 0.52
 5 11 1 7.91 0.6
 -5 11 -1 7.46 0.58
 -5 11 -1 7.75 0.58
 5 11 1 8.25 0.56
 -6 -11 -1 0.38 0.32
 6 -11 1 0.37 0.29
 -6 -11 -1 0.04 0.35
 6 -11 1 -0.11 0.26
 -6 11 -1 -0.52 0.23
 6 11 1 0.3 0.26
 6 11 1 0.03 0.24
 -6 11 -1 0.16 0.19
 6 11 1 1.1 0.34
 -6 11 -1 -0.12 0.27
 7 -11 1 1.34 0.4
 -7 -11 -1 1.14 0.53
 7 -11 1 1.52 0.42
 -7 -11 -1 1.46 0.46
 -7 11 -1 1.94 0.45
 7 11 1 1.38 0.43
 7 11 1 1.39 0.4
 -7 11 -1 1.2 0.46
 8 -11 1 -0.05 0.34
 -8 -11 -1 0.97 0.56
 8 -11 1 0.16 0.37
 -8 -11 -1 0.24 0.4
 8 11 1 -0.17 0.31
 -8 11 -1 0.23 0.43
 8 11 1 -0.17 0.37
 -8 11 -1 0.63 0.41
 -9 -11 -1 0.19 0.44
 -9 -11 -1 1.07 0.67
 9 -11 1 0.53 0.5
 9 -11 1 0.65 0.48
 -9 11 -1 0.13 0.47
 9 11 1 0.01 0.45
 9 11 1 0.41 0.43
 9 -12 -1 -0.01 0.43
 -9 -12 1 -0.21 0.58
 -9 -12 1 0.37 0.49
 9 -12 -1 0.72 0.47
 9 12 -1 0.24 0.49
 9 12 -1 -0.21 0.4
 -9 12 1 -0.25 0.45
 -9 12 1 0.43 0.48
 -8 -12 1 2.91 0.71
 -8 -12 1 3.77 0.68
 8 -12 -1 1.97 0.52
 8 -12 -1 2.46 0.53
 8 12 -1 1.86 0.5
 -8 12 1 2 0.56
 -8 12 1 2.28 0.59
 8 12 -1 2.29 0.58
 8 12 -1 2.01 0.49
 -7 -12 1 4.28 0.7
 7 -12 -1 3.4 0.56
 -7 -12 1 4.21 0.62
 7 -12 -1 3.72 0.55
 -7 -12 1 4.28 0.45
 7 12 -1 4.37 0.64
 7 12 -1 3.83 0.54
 -7 12 1 3.93 0.62
 -7 12 1 3.92 0.62
 6 -12 -1 1.13 0.34
 -6 -12 1 1.14 0.4
 -6 -12 1 0.86 0.42
 6 -12 -1 0.4 0.3
 -6 -12 1 0.55 0.24
 -6 12 1 1.3 0.39
 6 12 -1 1.45 0.39
 -6 12 1 0.89 0.34
 6 12 -1 0.77 0.3
 -6 12 1 0.93 0.24
 -6 12 1 0.74 0.29
 6 12 -1 0.76 0.33
 5 -12 -1 -0.11 0.21
 -5 -12 1 0.09 0.31
 -5 -12 1 0.26 0.26
 5 -12 -1 0.18 0.23
 5 -12 -1 -0.05 0.25
 -5 -12 1 0.34 0.19
 -5 12 1 0.07 0.15
 -5 12 1 -0.14 0.17
 -5 12 1 -0.13 0.22
 5 12 -1 -0.13 0.18
 -5 12 1 0.38 0.26
 5 12 -1 0.11 0.23
 5 12 -1 0.48 0.27
 5 12 -1 -0.03 0.22
 -5 12 1 0.01 0.24
 -4 -12 1 1.62 0.33
 -4 -12 1 1.02 0.28
 -4 -12 1 1.17 0.23
 -4 -12 1 1.13 0.26
 4 -12 -1 0.65 0.22
 4 -12 -1 1.06 0.28
 4 -12 -1 0.85 0.26
 -4 12 1 1.27 0.29
 -4 12 1 1.06 0.21
 4 12 -1 0.97 0.26
 -4 12 1 0.67 0.18
 -4 12 1 1.27 0.28
 4 12 -1 1.08 0.27
 4 12 -1 0.92 0.28
 4 12 -1 1.1 0.25
 -4 12 1 1.27 0.28
 4 12 -1 0.91 0.24
 3 -12 -1 1.08 0.24
 3 -12 -1 0.96 0.21
 -3 -12 1 1.12 0.2
 3 -12 -1 0.48 0.19
 -3 -12 1 1.03 0.26
 3 -12 -1 0.68 0.18
 -3 -12 1 0.43 0.18
 3 12 -1 0.65 0.18
 3 12 -1 1 0.22
 -3 12 1 0.64 0.15
 3 12 -1 0.64 0.2
 -3 12 1 0.8 0.21
 3 12 -1 0.84 0.24
 3 12 -1 0.89 0.22
 3 12 -1 0.98 0.22
 -3 12 1 1.23 0.25
 3 12 -1 0.51 0.2
 -3 12 1 0.66 0.17
 -3 12 1 0.98 0.17
 -2 -12 1 2.6 0.29
 -2 -12 1 2.33 0.28
 2 -12 -1 2.45 0.26
 2 -12 -1 2.26 0.27
 -2 -12 1 2.4 0.26
 -2 -12 1 2.36 0.29
 2 12 -1 3.3 0.31
 -2 12 1 1.71 0.23
 2 12 -1 2.59 0.3
 -2 12 1 2.46 0.25
 2 12 -1 2.25 0.29
 -2 12 1 2.04 0.13
 2 12 -1 2.18 0.25
 2 12 -1 2.38 0.27
 -2 12 1 1.96 0.24
 -2 12 1 2.43 0.24
 -2 12 1 1.75 0.25
 1 -12 -1 34.16 0.95
 -1 -12 1 35.22 1.01
 -1 -12 1 34.27 0.95
 1 -12 -1 34.5 1.01
 1 12 -1 34.6 0.94
 -1 12 1 36.33 0.98
 1 12 -1 33.79 0.89
 1 12 -1 34.24 1.03
 1 12 -1 33.28 0.92
 -1 12 1 35.39 1
 -1 12 1 34.39 0.9
 1 12 -1 34.42 0.97
 1 12 -1 32.83 0.98
 -1 12 1 34.37 1.03
 -1 12 1 33.96 0.94
 0 -12 -1 33.73 0.94
 0 -12 -1 31.52 0.88
 0 -12 1 31.56 0.88
 0 -12 1 32.21 0.93
 0 -12 1 30.56 0.88
 0 12 1 32.01 0.89
 0 12 -1 31.67 0.82
 0 12 1 30.38 0.84
 0 12 1 32.53 0.92
 0 12 -1 32.13 0.9
 -1 -12 -1 0.01 0.12
 1 -12 1 -0.09 0.11
 1 -12 1 0.11 0.11
 -1 -12 -1 0.23 0.15
 -1 -12 -1 0.14 0.12
 -1 12 -1 -0.02 0.13
 -1 12 -1 0.1 0.1
 -1 12 -1 0.25 0.1
 -1 12 -1 0.14 0.16
 1 12 1 0 0.12
 -1 12 -1 0.08 0.13
 1 12 1 0.02 0.12
 1 12 1 0.03 0.12
 -2 -12 -1 27.53 0.79
 -2 -12 -1 25.42 0.79
 2 -12 1 27.7 0.83
 2 -12 1 26.65 0.83
 -2 -12 -1 27.92 0.85
 -2 -12 -1 26.22 0.75
 -2 -12 -1 26.69 0.84
 -2 12 -1 27.38 0.83
 2 12 1 27.13 0.81
 -2 12 -1 27.18 0.91
 -2 12 -1 26.02 0.87
 -2 12 -1 27.58 0.73
 2 12 1 27.32 0.84
 -2 12 -1 27.18 0.69
 -2 12 -1 26.57 0.72
 2 12 1 26.38 0.78
 -2 12 -1 27.73 0.76
 2 12 1 26.55 0.86
 3 -12 1 15.24 0.64
 -3 -12 -1 15.44 0.55
 -3 -12 -1 15.61 0.62
 3 -12 1 15.05 0.62
 -3 -12 -1 15.85 0.58
 3 -12 1 15.66 0.63
 -3 -12 -1 15.66 0.66
 3 -12 1 15.53 0.59
 -3 12 -1 15.09 0.66
 -3 12 -1 15.38 0.7
 3 12 1 15.53 0.67
 -3 12 -1 15.65 0.51
 -3 12 -1 15.46 0.64
 3 12 1 15.65 0.62
 3 12 1 15.5 0.59
 3 12 1 16.5 0.68
 -3 12 -1 15.85 0.57
 3 12 1 14.64 0.6
 3 12 1 15.87 0.65
 4 -12 1 15.14 0.7
 4 -12 1 15.08 0.69
 4 -12 1 14.55 0.73
 -4 -12 -1 15.81 0.73
 -4 -12 -1 14.54 0.61
 -4 -12 -1 14.97 0.78
 4 -12 1 16.12 0.66
 -4 -12 -1 15.79 0.57
 -4 12 -1 15.12 0.7
 4 12 1 14.41 0.67
 4 12 1 15.17 0.71
 4 12 1 16.07 0.73
 -4 12 -1 14.82 0.74
 4 12 1 15.14 0.63
 -4 12 -1 14.67 0.7
 4 12 1 15.55 0.73
 -4 12 -1 15.99 0.62
 -4 12 -1 14.07 0.51
 -5 -12 -1 11.07 0.79
 5 -12 1 11.25 0.66
 5 -12 1 12.28 0.73
 -5 -12 -1 12.06 0.71
 -5 -12 -1 12.29 0.64
 5 -12 1 12.73 0.64
 -5 -12 -1 11.43 0.51
 -5 12 -1 12.35 0.6
 5 12 1 11.73 0.63
 -5 12 -1 11.65 0.69
 -5 12 -1 10.66 0.67
 5 12 1 11.05 0.69
 -5 12 -1 10.29 0.63
 5 12 1 11.7 0.66
 5 12 1 12.55 0.74
 -5 12 -1 11.32 0.46
 -5 12 -1 12.26 0.68
 6 -12 1 0.49 0.31
 -6 -12 -1 0.62 0.41
 -6 -12 -1 0.75 0.36
 6 -12 1 0.86 0.32
 6 12 1 0.28 0.28
 -6 12 -1 0.76 0.35
 6 12 1 0.84 0.34
 -6 12 -1 0.3 0.3
 6 12 1 0.46 0.27
 7 -12 1 4.41 0.62
 -7 -12 -1 3.4 0.7
 -7 -12 -1 5.45 0.67
 7 -12 1 5.07 0.61
 7 12 1 4.19 0.64
 -7 12 -1 5.32 0.66
 -7 12 -1 3.49 0.61
 7 12 1 4.81 0.62
 -8 -12 -1 2.09 0.66
 8 -12 1 2.02 0.52
 -8 -12 -1 2.62 0.58
 8 -12 1 3.35 0.59
 -8 12 -1 2.65 0.57
 8 12 1 2.19 0.49
 8 12 1 2.41 0.59
 -9 -12 -1 0.35 0.62
 -9 -12 -1 0.07 0.44
 9 -12 1 0.15 0.43
 9 -12 1 -0.21 0.43
 -9 12 -1 -0.36 0.41
 9 12 1 0.68 0.48
 9 12 1 0.31 0.44
 9 -13 -1 0.14 0.47
 -9 -13 1 0.2 0.57
 -9 -13 1 0.17 0.47
 9 -13 -1 0.44 0.48
 -9 13 1 0.44 0.46
 9 13 -1 -0.06 0.43
 9 13 -1 0.43 0.44
 -8 -13 1 3.01 0.74
 -8 -13 1 3.94 0.68
 8 -13 -1 4.02 0.66
 8 -13 -1 2.83 0.59
 8 13 -1 3.91 0.62
 -8 13 1 3.92 0.69
 -8 13 1 4.63 0.69
 8 13 -1 3.16 0.63
 8 13 -1 3.57 0.61
 -7 -13 1 2.8 0.39
 -7 -13 1 2.12 0.52
 7 -13 -1 2.35 0.51
 -7 -13 1 2.85 0.64
 7 -13 -1 3.14 0.54
 7 13 -1 3.24 0.62
 7 13 -1 2.3 0.47
 -7 13 1 2.77 0.55
 -7 13 1 3.11 0.58
 -6 -13 1 3.49 0.6
 -6 -13 1 3.64 0.54
 6 -13 -1 3.03 0.48
 -6 -13 1 3.04 0.39
 6 -13 -1 3.47 0.49
 6 13 -1 2.66 0.41
 -6 13 1 2.97 0.34
 6 13 -1 3.32 0.52
 -6 13 1 3.31 0.47
 -6 13 1 3.37 0.52
 6 13 -1 1.99 0.43
 -6 13 1 3.45 0.52
 -5 -13 1 0.19 0.19
 5 -13 -1 0.16 0.23
 -5 -13 1 0.23 0.28
 5 -13 -1 0.36 0.25
 -5 -13 1 0.2 0.32
 5 -13 -1 0.3 0.28
 -5 13 1 0.05 0.25
 -5 13 1 0.07 0.26
 5 13 -1 0.12 0.22
 5 13 -1 0 0.21
 -5 13 1 0.28 0.21
 -5 13 1 0.55 0.28
 5 13 -1 0.2 0.27
 5 13 -1 0.21 0.25
 -5 13 1 0.07 0.15
 -4 -13 1 8.9 0.48
 -4 -13 1 8.87 0.53
 -4 -13 1 8.33 0.58
 4 -13 -1 9 0.52
 4 -13 -1 9.3 0.52
 4 -13 -1 8.33 0.54
 -4 -13 1 8.9 0.58
 4 -13 -1 8.23 0.57
 -4 13 1 9.67 0.59
 -4 13 1 6.99 0.52
 -4 13 1 8.92 0.44
 -4 13 1 9.16 0.58
 4 13 -1 7.51 0.52
 4 13 -1 7.95 0.55
 4 13 -1 7.89 0.56
 -4 13 1 8.34 0.53
 -4 13 1 7.95 0.56
 4 13 -1 9.03 0.51
 4 13 -1 7.42 0.51
 3 -13 -1 0.74 0.21
 -3 -13 1 0.53 0.22
 3 -13 -1 0.3 0.18
 3 -13 -1 0.45 0.18
 -3 -13 1 0.56 0.25
 -3 -13 1 0.25 0.16
 -3 13 1 0.61 0.16
 -3 13 1 0.37 0.19
 3 13 -1 0.83 0.22
 3 13 -1 0.79 0.21
 3 13 -1 0.82 0.2
 -3 13 1 0.54 0.16
 -3 13 1 0.52 0.15
 3 13 -1 0.33 0.18
 -3 13 1 0.67 0.22
 3 13 -1 0.66 0.22
 2 -13 -1 31.75 0.95
 -2 -13 1 31.17 0.93
 -2 -13 1 32.28 0.94
 -2 -13 1 30.36 0.98
 2 -13 -1 32.3 0.89
 -2 -13 1 30.57 0.87
 -2 13 1 31.53 0.86
 -2 13 1 31.98 0.92
 -2 13 1 30.43 0.72
 -2 13 1 30.43 0.86
 2 13 -1 30.82 0.94
 2 13 -1 30.3 0.99
 -2 13 1 31.72 0.95
 -2 13 1 29.31 0.97
 2 13 -1 29.95 0.93
 2 13 -1 31.67 0.89
 2 13 -1 31.89 0.88
 2 13 -1 30.71 0.96
 1 -13 -1 58.12 1.44
 -1 -13 1 58.23 1.5
 -1 -13 1 57.92 1.44
 -1 -13 1 59.43 1.38
 1 -13 -1 56.66 1.49
 1 -13 -1 56.68 1.37
 -1 -13 1 57.89 1.43
 -1 13 1 58.04 1.43
 1 13 -1 57.18 1.46
 1 13 -1 58.17 1.49
 -1 13 1 56.32 1.43
 -1 13 1 58.19 1.37
 -1 13 1 58.82 1.38
 1 13 -1 57.5 1.37
 1 13 -1 55.91 1.41
 1 13 -1 61.07 1.38
 -1 13 1 59.46 1.5
 1 13 -1 57 1.43
 0 -13 1 0.72 0.18
 0 -13 1 0.49 0.16
 0 -13 -1 0.15 0.13
 0 -13 1 0.69 0.19
 0 -13 -1 0.67 0.15
 0 -13 -1 0.45 0.17
 0 13 1 0.46 0.13
 0 13 1 0.89 0.18
 0 13 1 0.44 0.16
 0 13 1 0.47 0.16
 0 13 -1 0.39 0.14
 0 13 1 0.5 0.21
 0 13 -1 0.27 0.14
 0 13 -1 0.34 0.12
 0 13 1 0.55 0.17
 0 13 -1 0.52 0.16
 -1 -13 -1 0.56 0.17
 1 -13 1 0.78 0.17
 -1 -13 -1 0.58 0.15
 1 -13 1 0.59 0.17
 -1 -13 -1 0.44 0.14
 -1 13 -1 0.79 0.18
 -1 13 -1 1.09 0.2
 -1 13 -1 0.85 0.15
 1 13 1 0.5 0.15
 -1 13 -1 0.51 0.13
 -1 13 -1 0.98 0.17
 -1 13 -1 0.62 0.15
 1 13 1 0.91 0.18
 1 13 1 0.55 0.14
 1 13 1 0.85 0.19
 1 13 1 0.66 0.18
 -1 13 -1 0.27 0.15
 1 13 1 0.91 0.18
 -2 -13 -1 30.61 0.86
 2 -13 1 31.71 0.95
 2 -13 1 32.92 1.04
 -2 -13 -1 32.15 0.88
 -2 -13 -1 32.04 0.96
 2 -13 1 31.09 0.9
 -2 -13 -1 32.48 0.97
 2 13 1 31.62 0.93
 -2 13 -1 32.32 0.95
 -2 13 -1 31.79 0.84
 2 13 1 30.47 0.96
 2 13 1 31.37 1.04
 -2 13 -1 32.17 1.01
 -2 13 -1 32.55 0.87
 -2 13 -1 31.37 0.79
 2 13 1 32.82 0.9
 2 13 1 32.21 0.97
 -2 13 -1 31.88 1.03
 -2 13 -1 32.27 0.85
 -3 -13 -1 19.39 0.67
 3 -13 1 18.48 0.72
 -3 -13 -1 18.2 0.69
 -3 -13 -1 18.34 0.73
 3 -13 1 18.8 0.67
 3 -13 1 19.36 0.68
 3 -13 1 17.74 0.7
 -3 -13 -1 17.48 0.61
 -3 13 -1 18.1 0.58
 3 13 1 17.14 0.69
 3 13 1 18.57 0.75
 -3 13 -1 17.35 0.71
 3 13 1 19.97 0.76
 3 13 1 19.05 0.7
 -3 13 -1 18.65 0.64
 3 13 1 19.21 0.67
 -3 13 -1 19.38 0.77
 -3 13 -1 19.04 0.8
 3 13 1 18.71 0.73
 4 -13 1 17.52 0.7
 -4 -13 -1 16.16 0.66
 4 -13 1 17.17 0.75
 -4 -13 -1 15.66 0.75
 4 -13 1 16.57 0.73
 -4 -13 -1 15.91 0.83
 -4 -13 -1 16.67 0.61
 -4 13 -1 16.42 0.74
 -4 13 -1 17.15 0.66
 4 13 1 16.02 0.76
 4 13 1 15.06 0.7
 -4 13 -1 16.11 0.78
 -4 13 -1 16.06 0.75
 -4 13 -1 16.62 0.55
 4 13 1 16.31 0.77
 4 13 1 15.32 0.65
 5 -13 1 10.2 0.61
 -5 -13 -1 10.11 0.76
 5 -13 1 10.01 0.65
 -5 -13 -1 10.96 0.7
 5 -13 1 11.9 0.73
 -5 -13 -1 10.53 0.5
 5 13 1 10.71 0.7
 5 13 1 9.96 0.6
 -5 13 -1 10.86 0.7
 -5 13 -1 10.05 0.56
 5 13 1 10.86 0.67
 5 13 1 9.35 0.62
 -5 13 -1 10.38 0.64
 -5 13 -1 11.01 0.54
 -5 13 -1 10.53 0.69
 6 -13 1 1.81 0.41
 -6 -13 -1 1.7 0.42
 6 -13 1 1.86 0.38
 -6 -13 -1 1.74 0.53
 -6 13 -1 1.46 0.41
 6 13 1 1.67 0.44
 -6 13 -1 1.29 0.4
 6 13 1 1.07 0.33
 6 13 1 1.25 0.35
 7 -13 1 0.9 0.38
 -7 -13 -1 0.36 0.49
 -7 -13 -1 0.88 0.41
 7 -13 1 0.47 0.36
 7 13 1 0.53 0.35
 7 13 1 0.5 0.38
 -7 13 -1 0.16 0.36
 8 -13 1 0.73 0.45
 8 -13 1 1.25 0.44
 -8 -13 -1 1.25 0.49
 -8 -13 -1 1.03 0.61
 -8 13 -1 0.95 0.46
 8 13 1 1.1 0.47
 8 13 1 1.93 0.5
 8 -14 -1 0.31 0.4
 -8 -14 1 -0.1 0.52
 -8 -14 1 0.92 0.49
 8 -14 -1 0.45 0.44
 8 14 -1 0.97 0.4
 8 14 -1 1.1 0.5
 -8 14 1 0.23 0.41
 7 -14 -1 -0.18 0.33
 -7 -14 1 0.46 0.41
 7 -14 -1 0.15 0.33
 -7 -14 1 -0.31 0.4
 -7 -14 1 0.18 0.24
 -7 14 1 0.16 0.37
 -7 14 1 -0.49 0.3
 7 14 -1 0.19 0.3
 7 14 -1 -0.05 0.32
 -6 -14 1 0.35 0.39
 6 -14 -1 0.73 0.32
 6 -14 -1 0.96 0.38
 -6 -14 1 0.7 0.27
 -6 -14 1 0.98 0.4
 -6 14 1 1.19 0.34
 -6 14 1 1.65 0.42
 -6 14 1 0.5 0.22
 6 14 -1 1.57 0.43
 6 14 -1 0.82 0.31
 -6 14 1 1.14 0.38
 6 14 -1 0.97 0.36
 5 -14 -1 1.74 0.36
 5 -14 -1 1.79 0.33
 5 -14 -1 1.5 0.31
 5 -14 -1 0.86 0.33
 -5 -14 1 1.25 0.36
 -5 -14 1 1.1 0.27
 -5 -14 1 1.45 0.4
 5 14 -1 1.3 0.34
 -5 14 1 1.8 0.26
 5 14 -1 1.47 0.32
 -5 14 1 0.87 0.26
 -5 14 1 0.42 0.29
 -5 14 1 1.03 0.31
 -5 14 1 1.25 0.33
 5 14 -1 1.37 0.32
 5 14 -1 1.4 0.36
 -4 -14 1 0.35 0.25
 4 -14 -1 0.02 0.18
 4 -14 -1 0.52 0.24
 -4 -14 1 0.43 0.19
 -4 -14 1 0.5 0.29
 4 -14 -1 0.36 0.25
 -4 -14 1 0.31 0.25
 -4 -14 1 0.35 0.22
 4 14 -1 0.31 0.24
 -4 14 1 0.19 0.22
 -4 14 1 0.54 0.18
 -4 14 1 0.25 0.19
 4 14 -1 0.56 0.22
 4 14 -1 0.62 0.26
 4 14 -1 0.34 0.23
 -4 14 1 0.84 0.19
 -4 14 1 0.72 0.27
 4 14 -1 0.3 0.19
 -3 -14 1 25.75 0.9
 -3 -14 1 25.4 0.81
 3 -14 -1 26.33 0.88
 3 -14 -1 24.06 0.88
 -3 -14 1 26.56 0.88
 3 -14 -1 25.21 0.83
 -3 14 1 23.8 0.88
 -3 14 1 24.17 0.91
 3 14 -1 24.63 0.87
 3 14 -1 25.2 0.92
 -3 14 1 25.61 0.78
 -3 14 1 24.69 0.79
 3 14 -1 25.51 0.82
 3 14 -1 25.54 0.87
 -3 14 1 24.49 0.76
 3 14 -1 22.9 0.9
 -2 -14 1 50.74 1.41
 -2 -14 1 50.13 1.28
 2 -14 -1 51.28 1.33
 2 -14 -1 49.2 1.35
 2 -14 -1 50.15 1.29
 -2 -14 1 49.43 1.34
 2 14 -1 50.11 1.28
 2 14 -1 47.98 1.27
 -2 14 1 49.84 1.35
 2 14 -1 50.58 1.35
 -2 14 1 49.37 1.41
 -2 14 1 51.69 1.26
 2 14 -1 51.19 1.38
 2 14 -1 52.07 1.43
 2 14 -1 49.27 1.34
 -2 14 1 51.66 1.27
 -2 14 1 53.36 1.14
 1 -14 -1 0.15 0.13
 1 -14 -1 0.19 0.15
 1 -14 -1 0.28 0.14
 -1 -14 1 0.39 0.15
 -1 -14 1 0.24 0.17
 -1 -14 1 0.21 0.15
 -1 -14 1 0.35 0.15
 1 14 -1 0.22 0.12
 -1 14 1 0.28 0.15
 -1 14 1 0.26 0.13
 1 14 -1 0.41 0.15
 1 14 -1 0.31 0.16
 1 14 -1 0.46 0.17
 -1 14 1 0.07 0.11
 -1 14 1 0.34 0.16
 1 14 -1 0.23 0.15
 1 14 -1 0.29 0.16
 -1 14 1 0.39 0.15
 0 -14 -1 0.33 0.15
 0 -14 -1 0.47 0.15
 0 -14 1 0.6 0.18
 0 -14 -1 0.78 0.19
 0 -14 1 0.73 0.18
 0 -14 1 0.5 0.16
 0 14 1 0.69 0.16
 0 14 1 0.85 0.17
 0 14 1 0.48 0.13
 0 14 -1 0.46 0.16
 0 14 1 0.81 0.19
 0 14 -1 0.67 0.14
 0 14 1 0.79 0.18
 0 14 -1 0.66 0.16
 0 14 1 0.8 0.18
 0 14 -1 0.69 0.18
 -1 -14 -1 51.52 1.32
 -1 -14 -1 54.72 1.4
 1 -14 1 53.91 1.34
 -1 -14 -1 52.36 1.27
 1 -14 1 51.08 1.33
 1 -14 1 51.84 1.29
 1 14 1 50.8 1.4
 -1 14 -1 53.21 1.36
 1 14 1 51.1 1.36
 1 14 1 50.46 1.32
 1 14 1 53.48 1.35
 -1 14 -1 51.26 1.25
 -1 14 -1 52.63 1.24
 -1 14 -1 52.57 1.34
 -1 14 -1 51.19 1.29
 -1 14 -1 51.12 1.22
 1 14 1 53.02 1.29
 1 14 1 54.49 1.3
 -1 14 -1 48.95 1.39
 2 -14 1 8.5 0.46
 -2 -14 -1 7.92 0.39
 -2 -14 -1 7.52 0.45
 -2 -14 -1 8.2 0.41
 -2 -14 -1 8.65 0.46
 2 -14 1 7.24 0.4
 2 -14 1 8.43 0.45
 -2 14 -1 8.1 0.38
 2 14 1 8.56 0.44
 -2 14 -1 8.45 0.45
 -2 14 -1 8.34 0.34
 -2 14 -1 8.19 0.38
 -2 14 -1 8.15 0.48
 2 14 1 8.48 0.87
 2 14 1 8.95 0.47
 2 14 1 8.02 0.46
 2 14 1 7.25 0.42
 -2 14 -1 8.12 0.36
 2 14 1 7.93 0.4
 -3 -14 -1 11.96 0.56
 3 -14 1 12.15 0.55
 -3 -14 -1 12.74 0.51
 3 -14 1 12.27 0.58
 -3 -14 -1 11.23 0.59
 -3 -14 -1 12.41 0.65
 -3 -14 -1 13.53 0.55
 3 -14 1 12.6 0.6
 -3 14 -1 12.16 0.67
 3 14 1 11.47 0.56
 3 14 1 12.55 0.61
 -3 14 -1 11.9 0.62
 -3 14 -1 12.13 0.51
 3 14 1 13.55 0.59
 -3 14 -1 11.81 0.58
 3 14 1 12.67 0.62
 3 14 1 11.25 0.61
 -3 14 -1 11.6 0.45
 3 14 1 11.31 0.53
 -4 -14 -1 5.74 0.43
 4 -14 1 6.31 0.51
 -4 -14 -1 6.1 0.58
 4 -14 1 6.04 0.48
 -4 -14 -1 5.31 0.51
 4 -14 1 5.75 0.5
 -4 -14 -1 6.02 0.39
 4 14 1 6.37 0.57
 4 14 1 6.29 0.48
 -4 14 -1 5.91 0.33
 4 14 1 5.9 0.53
 -4 14 -1 5.08 0.51
 4 14 1 5.44 0.46
 -4 14 -1 6.06 0.41
 -4 14 -1 6.34 0.54
 -4 14 -1 5.76 0.56
 4 14 1 5.57 0.49
 -5 -14 -1 6.68 0.69
 -5 -14 -1 6.54 0.42
 5 -14 1 7.19 0.64
 -5 -14 -1 6.73 0.63
 5 -14 1 7.61 0.67
 5 -14 1 8.3 0.57
 5 14 1 7.49 0.63
 5 14 1 8.43 0.61
 5 14 1 7.9 0.69
 -5 14 -1 6.63 0.64
 -5 14 -1 7.47 0.57
 5 14 1 7.43 0.53
 -5 14 -1 7.24 0.51
 -5 14 -1 7.07 0.64
 -6 -14 -1 0.49 0.34
 6 -14 1 0.28 0.31
 6 -14 1 0 0.28
 -6 -14 -1 -0.13 0.4
 6 14 1 0.05 0.26
 6 14 1 -0.09 0.24
 6 14 1 -0.13 0.27
 -6 14 -1 -0.14 0.23
 -6 14 -1 0.48 0.33
 -7 -14 -1 -0.43 0.43
 -7 -14 -1 0 0.35
 7 -14 1 0.64 0.36
 7 -14 1 0.16 0.32
 7 14 1 0.08 0.34
 7 14 1 0.09 0.36
 -7 14 -1 0.32 0.34
 8 -14 1 0.1 0.38
 8 -14 1 -0.05 0.39
 -8 -14 -1 -0.64 0.44
 -8 -14 -1 -0.4 0.37
 8 14 1 0.01 0.4
 -8 14 -1 -0.42 0.34
 8 14 1 0.27 0.41
 8 -15 -1 -0.37 0.35
 8 -15 -1 0.94 0.43
 -8 -15 1 0.15 0.54
 -8 -15 1 1.14 0.49
 8 -15 -1 0.2 0.4
 8 15 -1 0.98 0.44
 -8 15 1 0.04 0.4
 8 15 -1 0.98 0.51
 7 -15 -1 2.67 0.49
 7 -15 -1 1.97 0.46
 7 -15 -1 2.8 0.54
 -7 -15 1 2.21 0.37
 -7 -15 1 2.37 0.54
 -7 -15 1 2.21 0.6
 -7 15 1 2.44 0.53
 7 15 -1 2.62 0.49
 7 15 -1 1.39 0.48
 -6 -15 1 1.76 0.44
 -6 -15 1 2.17 0.36
 -6 -15 1 1.61 0.49
 6 -15 -1 2.18 0.41
 6 -15 -1 1.26 0.39
 6 -15 -1 1.77 0.39
 -6 15 1 1.71 0.43
 6 15 -1 1.79 0.41
 -6 15 1 2 0.31
 6 15 -1 2.43 0.48
 -6 15 1 1.88 0.39
 6 15 -1 2.41 0.43
 5 -15 -1 5.42 0.52
 -5 -15 1 5.17 0.61
 -5 -15 1 5.61 0.47
 -5 -15 1 5.68 0.6
 5 -15 -1 5.58 0.55
 5 -15 -1 4.71 0.55
 5 -15 -1 5 0.53
 -5 15 1 5.28 0.43
 5 15 -1 4.49 0.53
 -5 15 1 5.97 0.59
 -5 15 1 5.53 0.57
 5 15 -1 4.69 0.49
 -5 15 1 5.05 0.71
 -5 15 1 4.8 0.54
 5 15 -1 5.1 0.56
 5 15 -1 4.75 0.51
 -4 -15 1 1.56 0.3
 -4 -15 1 1.81 0.36
 -4 -15 1 1.25 0.33
 4 -15 -1 1.72 0.31
 -4 -15 1 1.39 0.27
 4 -15 -1 1.89 0.33
 4 -15 -1 1.04 0.32
 -4 -15 1 1.12 0.32
 -4 15 1 1.52 0.25
 4 15 -1 1.73 0.31
 4 15 -1 0.98 0.27
 -4 15 1 1.22 0.3
 -4 15 1 1.6 0.24
 4 15 -1 1.58 0.34
 4 15 -1 1.42 0.32
 -4 15 1 1.21 0.3
 -4 15 1 1.11 0.32
 4 15 -1 1 0.27
 -3 -15 1 49.64 1.35
 3 -15 -1 49.15 1.36
 -3 -15 1 45.96 1.27
 3 -15 -1 48.44 1.31
 -3 -15 1 47.1 1.38
 -3 15 1 46.09 1.24
 3 15 -1 46.64 1.28
 -3 15 1 48.5 1.23
 -3 15 1 48.9 1.45
 3 15 -1 49.52 1.42
 3 15 -1 47.27 1.36
 -3 15 1 45.08 1.35
 2 -15 -1 14.18 0.62
 2 -15 -1 13.65 0.56
 -2 -15 1 14.72 0.57
 -2 -15 1 13.39 0.61
 2 -15 -1 14.58 0.61
 -2 -15 1 14.64 0.62
 2 15 -1 12.41 0.62
 -2 15 1 14.08 0.54
 2 15 -1 13.98 0.63
 2 15 -1 14.99 0.6
 -2 15 1 15.02 0.63
 -2 15 1 13.21 0.46
 2 15 -1 14.52 0.55
 -2 15 1 13.77 0.53
 2 15 -1 13.19 0.59
 -2 15 1 14.97 0.66
 2 15 -1 13.37 0.56
 1 -15 -1 85.01 2.06
 1 -15 -1 82.93 1.91
 -1 -15 1 84.55 1.97
 -1 -15 1 84.9 1.98
 -1 -15 1 84.04 2.05
 -1 -15 1 82.33 1.9
 1 -15 -1 81.79 1.98
 1 15 -1 83.48 2.01
 -1 15 1 82.7 1.9
 -1 15 1 83.05 1.97
 1 15 -1 83.61 1.98
 1 15 -1 80.43 1.89
 1 15 -1 85.75 1.97
 -1 15 1 85.63 2.06
 1 15 -1 81.32 2.02
 1 15 -1 84.63 1.9
 -1 15 1 83.32 1.9
 -1 15 1 81.07 1.96
 0 -15 -1 3.57 0.36
 0 -15 1 3.55 0.3
 0 -15 1 3.19 0.34
 0 -15 -1 3.18 0.31
 0 -15 -1 3.26 0.29
 0 -15 1 4.23 0.37
 0 15 1 3.47 0.33
 0 15 1 3.35 0.33
 0 15 -1 3.19 0.31
 0 15 1 3 0.28
 0 15 -1 3.83 0.35
 0 15 1 3.82 0.32
 0 15 -1 3.72 0.3
 0 15 -1 3.06 0.26
 0 15 1 3.78 0.35
 0 15 1 4.25 0.36
 -1 -15 -1 3.74 0.34
 1 -15 1 3.68 0.33
 1 -15 1 4.62 0.32
 1 -15 1 4.52 0.37
 -1 -15 -1 3.91 0.37
 -1 -15 -1 3.96 0.32
 -1 15 -1 4.23 0.36
 -1 15 -1 3.84 0.27
 -1 15 -1 4.38 0.27
 -1 15 -1 4.05 0.28
 1 15 1 4.21 0.3
 1 15 1 4.3 0.32
 1 15 1 4.12 0.35
 1 15 1 4.45 0.34
 -1 15 -1 4.08 0.35
 -1 15 -1 3.69 0.37
 1 15 1 3.74 0.37
 1 15 1 3.5 0.36
 -2 -15 -1 1.57 0.26
 -2 -15 -1 1.37 0.22
 -2 -15 -1 1.36 0.26
 2 -15 1 1.77 0.25
 2 -15 1 1.26 0.24
 2 -15 1 1.79 0.26
 2 -15 1 1.12 0.25
 -2 -15 -1 1.54 0.23
 -2 15 -1 1.58 0.21
 -2 15 -1 1.46 0.18
 -2 15 -1 1.72 0.23
 -2 15 -1 1.34 0.2
 -2 15 -1 1.06 0.23
 -2 15 -1 1.71 0.27
 2 15 1 1.45 0.26
 2 15 1 1.02 0.22
 2 15 1 1.21 0.21
 2 15 1 1.44 0.24
 2 15 1 1.56 0.27
 -3 -15 -1 19.67 0.67
 3 -15 1 18.73 0.77
 -3 -15 -1 20.05 0.71
 3 -15 1 20.44 0.73
 3 -15 1 18.9 0.76
 -3 -15 -1 19.43 0.81
 -3 -15 -1 19.03 0.79
 -3 15 -1 19.71 0.63
 3 15 1 21 0.82
 3 15 1 19.97 0.76
 -3 15 -1 19.1 0.78
 3 15 1 18.75 0.71
 3 15 1 19.6 0.75
 -3 15 -1 19.08 0.68
 -3 15 -1 19.26 0.86
 3 15 1 20.21 0.81
 -3 15 -1 19.22 0.81
 4 -15 1 0.78 0.27
 4 -15 1 0.98 0.27
 -4 -15 -1 1.16 0.22
 -4 -15 -1 1.71 0.35
 4 -15 1 1.35 0.29
 -4 -15 -1 1.05 0.35
 -4 15 -1 1.45 0.35
 4 15 1 1.59 0.32
 4 15 1 1.12 0.26
 -4 15 -1 1.35 0.21
 -4 15 -1 1.12 0.26
 4 15 1 1.46 0.34
 -4 15 -1 1.33 0.27
 4 15 1 0.97 0.27
 4 15 1 1.14 0.31
 -4 15 -1 1.06 0.29
 -5 -15 -1 0.27 0.29
 -5 -15 -1 0.23 0.17
 5 -15 1 0.09 0.28
 5 -15 1 0.68 0.29
 -5 -15 -1 0.27 0.33
 5 -15 1 0.34 0.27
 -5 15 -1 -0.18 0.15
 5 15 1 -0.16 0.25
 5 15 1 0.2 0.24
 -5 15 -1 0.27 0.28
 -5 15 -1 -0.03 0.2
 5 15 1 -0.09 0.24
 5 15 1 -0.06 0.21
 -5 15 -1 -0.26 0.25
 -6 -15 -1 -0.29 0.39
 6 -15 1 0.74 0.34
 -6 -15 -1 1.43 0.42
 6 -15 1 -0.03 0.31
 6 15 1 0.04 0.28
 6 15 1 0.49 0.31
 -6 15 -1 0.27 0.25
 -6 15 -1 0.72 0.37
 6 15 1 0.4 0.34
 -7 -15 -1 0.2 0.49
 7 -15 1 -0.03 0.32
 -7 -15 -1 0.38 0.38
 7 -15 1 -0.08 0.35
 -7 15 -1 -0.23 0.32
 7 15 1 -0.42 0.27
 7 15 1 0.19 0.34
 7 15 1 0.08 0.35
 -8 -15 -1 0.15 0.55
 8 -15 1 0.26 0.41
 8 -15 1 -0.05 0.41
 -8 -15 -1 -0.13 0.37
 8 15 1 0.28 0.4
 -8 15 -1 0.25 0.42
 8 15 1 0.04 0.43
 8 -16 -1 0.87 0.44
 -8 -16 1 0.58 0.49
 8 -16 -1 1.26 0.5
 8 -16 -1 1.12 0.48
 -8 -16 1 1.19 0.62
 8 16 -1 1.29 0.5
 8 16 -1 0.52 0.49
 -8 16 1 0.82 0.46
 7 -16 -1 -0.01 0.35
 -7 -16 1 -0.26 0.38
 7 -16 -1 0.3 0.38
 -7 -16 1 0.68 0.29
 -7 -16 1 0.95 0.52
 7 -16 -1 0.07 0.36
 7 16 -1 0.58 0.42
 7 16 -1 -0.26 0.31
 -7 16 1 0.12 0.37
 -6 -16 1 3.51 0.57
 6 -16 -1 2.52 0.43
 -6 -16 1 3.43 0.61
 6 -16 -1 3.62 0.55
 6 -16 -1 3.29 0.49
 -6 -16 1 2.87 0.41
 6 16 -1 3.86 0.5
 6 16 -1 3.2 0.5
 -6 16 1 4.18 0.41
 -6 16 1 3.91 0.56
 -6 16 1 3.88 0.54
 6 16 -1 3.42 0.55
 -5 -16 1 0.64 0.34
 5 -16 -1 0.64 0.3
 -5 -16 1 0.33 0.22
 5 -16 -1 0.45 0.26
 5 -16 -1 -0.46 0.24
 -5 -16 1 0.26 0.32
 -5 16 1 0 0.23
 5 16 -1 0.44 0.25
 -5 16 1 0.63 0.3
 5 16 -1 0.42 0.28
 5 16 -1 0.6 0.28
 5 16 -1 0.15 0.25
 -5 16 1 0.38 0.19
 -5 16 1 0.89 0.33
 -4 -16 1 0.15 0.18
 -4 -16 1 0.01 0.26
 4 -16 -1 -0.17 0.22
 -4 -16 1 0.03 0.2
 -4 -16 1 -0.07 0.25
 -4 -16 1 0.08 0.25
 4 -16 -1 0.11 0.19
 -4 16 1 -0.19 0.2
 4 16 -1 -0.26 0.19
 -4 16 1 0.25 0.17
 4 16 -1 0 0.2
 4 16 -1 0.08 0.22
 4 16 -1 0.4 0.2
 -4 16 1 0.09 0.14
 -4 16 1 0.19 0.26
 4 16 -1 -0.13 0.18
 -4 16 1 -0.17 0.17
 -3 -16 1 20.3 0.74
 3 -16 -1 19.43 0.8
 -3 -16 1 21.36 0.8
 -3 -16 1 20.36 0.87
 3 -16 -1 20.54 0.77
 -3 -16 1 20.72 0.85
 3 16 -1 20.84 0.8
 -3 16 1 20.96 0.82
 -3 16 1 22.19 0.9
 3 16 -1 21.83 0.86
 -3 16 1 20.39 0.71
 -3 16 1 21.89 0.78
 -3 16 1 19.23 0.69
 3 16 -1 21.32 0.76
 3 16 -1 19.77 0.81
 2 -16 -1 1.21 0.24
 2 -16 -1 1.34 0.26
 2 -16 -1 1.62 0.29
 -2 -16 1 1.3 0.26
 -2 -16 1 2.42 0.32
 -2 -16 1 1.21 0.23
 2 -16 -1 1.72 0.32
 -2 16 1 1.58 0.27
 2 16 -1 0.62 0.22
 2 16 -1 1.48 0.25
 2 16 -1 1.47 0.27
 -2 16 1 1.27 0.22
 -2 16 1 1.44 0.28
 2 16 -1 1.28 0.24
 2 16 -1 1.83 0.24
 2 16 -1 1.44 0.27
 -2 16 1 1.62 0.24
 1 -16 -1 11.27 0.6
 -1 -16 1 12.01 0.54
 -1 -16 1 10.75 0.58
 1 -16 -1 11.34 0.5
 1 -16 -1 11.54 0.54
 -1 -16 1 11.78 0.5
 -1 -16 1 11.74 0.55
 1 -16 -1 12 0.55
 -1 -16 1 10.42 0.52
 -1 16 1 11.3 0.56
 1 16 -1 11.71 0.55
 1 16 -1 11.09 0.49
 -1 16 1 11.55 0.48
 1 16 -1 11.65 0.57
 1 16 -1 12.07 0.49
 -1 16 1 12.21 0.55
 1 16 -1 10.62 0.53
 -1 16 1 11.97 0.5
 0 -16 -1 6.96 0.41
 0 -16 1 6.85 0.45
 0 -16 -1 7.01 0.45
 0 -16 1 6.46 0.42
 0 -16 1 7.02 0.39
 0 -16 -1 6.52 0.38
 0 -16 1 6.23 0.41
 0 16 -1 7.14 0.42
 0 16 1 6.37 0.41
 0 16 1 6.59 0.41
 0 16 -1 6.53 0.36
 0 16 1 7.3 0.42
 0 16 -1 7.01 0.35
 0 16 1 6.4 0.38
 0 16 -1 7.03 0.42
 0 16 1 6.95 0.36
 0 16 1 6.71 0.41
 -1 -16 -1 -0.01 0.14
 1 -16 1 0.19 0.17
 1 -16 1 -0.12 0.13
 1 -16 1 -0.06 0.14
 -1 -16 -1 0.12 0.15
 1 -16 1 -0.05 0.15
 -1 16 -1 -0.05 0.14
 1 16 1 0.13 0.16
 -1 16 -1 -0.08 0.14
 -1 16 -1 -0.05 0.12
 1 16 1 -0.09 0.14
 1 16 1 0.17 0.14
 1 16 1 0.11 0.14
 1 16 1 0.22 0.17
 -1 16 -1 -0.08 0.1
 1 16 1 0.1 0.12
 -1 16 -1 0 0.1
 1 16 1 0.25 0.16
 -1 16 -1 0.05 0.16
 2 -16 1 5.88 0.4
 -2 -16 -1 7.53 0.48
 2 -16 1 6.2 0.44
 -2 -16 -1 6.41 0.38
 2 -16 1 6.19 0.43
 -2 -16 -1 6.35 0.38
 2 -16 1 6.64 0.47
 2 16 1 6.79 0.45
 -2 16 -1 6.81 0.38
 2 16 1 6.46 0.45
 -2 16 -1 5.84 0.43
 -2 16 -1 7.23 0.35
 2 16 1 7.18 0.44
 -2 16 -1 6.95 0.33
 2 16 1 6.24 0.39
 2 16 1 7.12 0.43
 -2 16 -1 6.71 0.46
 2 16 1 6.03 0.42
 -3 -16 -1 3.2 0.4
 -3 -16 -1 2.71 0.39
 -3 -16 -1 2.61 0.3
 3 -16 1 2.81 0.35
 3 -16 1 3.13 0.35
 3 -16 1 3.25 0.41
 -3 -16 -1 3.17 0.32
 3 16 1 2.36 0.33
 -3 16 -1 2.98 0.3
 -3 16 -1 3.33 0.3
 -3 16 -1 3.09 0.38
 3 16 1 3.28 0.35
 -3 16 -1 2.83 0.44
 -3 16 -1 2.78 0.37
 3 16 1 2.65 0.37
 3 16 1 2.96 0.35
 4 -16 1 0.24 0.23
 -4 -16 -1 0.11 0.17
 -4 -16 -1 0.13 0.25
 -4 -16 -1 0.03 0.28
 4 -16 1 0.38 0.23
 -4 16 -1 0.36 0.28
 -4 16 -1 0.17 0.24
 4 16 1 -0.09 0.18
 -4 16 -1 -0.1 0.16
 4 16 1 0.27 0.25
 4 16 1 0.31 0.2
 -4 16 -1 0.11 0.13
 -4 16 -1 0.05 0.2
 4 16 1 0.04 0.24
 4 16 1 -0.04 0.21
 5 -16 1 0.07 0.23
 -5 -16 -1 0.02 0.35
 5 -16 1 0.59 0.29
 -5 -16 -1 0.52 0.35
 5 -16 1 0.04 0.27
 5 -16 1 0.25 0.31
 -5 -16 -1 0.5 0.21
 5 16 1 0.37 0.28
 -5 16 -1 0.38 0.3
 -5 16 -1 0.62 0.25
 5 16 1 0.06 0.23
 5 16 1 0.04 0.22
 5 16 1 -0.26 0.38
 -5 16 -1 0.09 0.27
 -6 -16 -1 6.2 0.71
 6 -16 1 5.91 0.58
 6 -16 1 5.02 0.58
 6 -16 1 4.85 0.59
 -6 -16 -1 5.29 0.72
 -6 16 -1 5.16 0.6
 6 16 1 5.42 0.63
 6 16 1 4.9 0.56
 -6 16 -1 4.86 0.61
 6 16 1 4.6 0.63
 -7 -16 -1 0.48 0.48
 -7 -16 -1 0.37 0.4
 7 -16 1 0.31 0.34
 7 -16 1 0.56 0.37
 7 -16 1 0.33 0.39
 7 16 1 0.23 0.35
 7 16 1 0.57 0.36
 -7 16 -1 -0.04 0.35
 7 16 1 -0.01 0.34
 8 -16 1 0.07 0.41
 8 -16 1 0.04 0.38
 -8 -16 -1 0.56 0.45
 8 -16 1 -0.39 0.34
 -8 -16 -1 0.56 0.6
 -8 16 -1 0.55 0.44
 8 16 1 0.62 0.47
 8 16 1 -0.55 0.39
 8 -17 -1 2.47 0.55
 -8 -17 1 1.77 0.68
 -8 -17 1 2.52 0.65
 8 -17 -1 1.7 0.51
 8 17 -1 1.33 0.56
 -8 17 1 1.47 0.54
 -7 -17 1 -0.24 0.5
 -7 -17 1 -0.24 0.38
 7 -17 -1 -0.27 0.31
 -7 -17 1 0.03 0.23
 7 -17 -1 0.06 0.34
 7 -17 -1 0.74 0.4
 7 17 -1 -0.12 0.3
 -7 17 1 0.48 0.4
 7 17 -1 0.29 0.38
 -6 -17 1 0.31 0.37
 -6 -17 1 -0.31 0.38
 -6 -17 1 0.63 0.27
 6 -17 -1 0.31 0.32
 6 -17 -1 -0.25 0.27
 6 17 -1 0.5 0.32
 6 17 -1 0.39 0.32
 -6 17 1 0.41 0.22
 6 17 -1 0.1 0.28
 -6 17 1 0.42 0.34
 -5 -17 1 0.6 0.24
 5 -17 -1 0.88 0.3
 -5 -17 1 0.23 0.31
 -5 -17 1 1.2 0.41
 5 -17 -1 0.77 0.31
 -5 17 1 0.69 0.32
 -5 17 1 0.65 0.31
 5 17 -1 1.12 0.29
 -5 17 1 0.55 0.32
 -5 17 1 0.95 0.24
 5 17 -1 0.8 0.35
 5 17 -1 0.45 0.28
 5 17 -1 0.7 0.32
 4 -17 -1 0.84 0.27
 -4 -17 1 1.85 0.38
 -4 -17 1 1.34 0.36
 -4 -17 1 1.13 0.27
 -4 -17 1 1.49 0.33
 4 -17 -1 1.07 0.3
 -4 -17 1 1.18 0.34
 -4 17 1 1.04 0.31
 4 17 -1 1.51 0.31
 4 17 -1 1.47 0.32
 -4 17 1 1.33 0.36
 4 17 -1 1.31 0.28
 -4 17 1 1.44 0.32
 -4 17 1 1.24 0.24
 4 17 -1 1.44 0.34
 -4 17 1 1.2 0.23
 -3 -17 1 21.11 0.82
 3 -17 -1 19.65 0.81
 -3 -17 1 21.08 0.87
 -3 -17 1 20.8 0.76
 3 -17 -1 21.03 0.79
 -3 -17 1 21.39 0.9
 3 17 -1 19.85 0.85
 3 17 -1 21.12 0.82
 3 17 -1 20.65 0.79
 3 17 -1 22.04 0.85
 -3 17 1 20.42 0.78
 -3 17 1 20.93 0.9
 3 17 -1 20.47 0.76
 -3 17 1 19.54 0.83
 -3 17 1 20.42 0.71
 -3 17 1 20.79 0.73
 2 -17 -1 17.57 0.72
 -2 -17 1 16.58 0.78
 2 -17 -1 17.26 0.68
 -2 -17 1 17.83 0.72
 -2 -17 1 16.53 0.72
 -2 -17 1 17.19 0.66
 2 -17 -1 16.74 0.77
 -2 17 1 16.71 0.63
 2 17 -1 17.73 0.74
 2 17 -1 17.4 0.7
 -2 17 1 17.36 0.63
 -2 17 1 16.35 0.75
 2 17 -1 18.55 0.74
 -2 17 1 17.16 0.72
 2 17 -1 17.23 0.66
 -2 17 1 16.41 0.67
 2 17 -1 18.2 0.66
 -1 -17 1 32.82 1.02
 -1 -17 1 32.39 0.95
 1 -17 -1 33.06 0.96
 -1 -17 1 33.71 1.01
 1 -17 -1 32.26 1
 1 17 -1 32.36 0.95
 1 17 -1 33.75 0.95
 -1 17 1 31.58 1.01
 1 17 -1 33.05 1.03
 -1 17 1 32 0.99
 -1 17 1 34.76 1.1
 -1 17 1 32.34 0.94
 -1 17 1 31.45 0.93
 1 17 -1 32.91 1.05
 1 17 -1 34.58 1.11
 0 -17 1 23.55 0.81
 0 -17 -1 22.18 0.79
 0 -17 -1 21.06 0.72
 0 -17 1 22.93 0.74
 0 -17 1 22.1 0.78
 0 17 1 21.54 0.71
 0 17 1 20.89 0.79
 0 17 -1 21.35 0.78
 0 17 1 22.11 0.78
 0 17 -1 22.28 0.79
 0 17 1 23.12 0.83
 0 17 1 21 0.72
 0 17 -1 21.57 0.7
 0 17 1 22.72 0.77
 0 17 -1 21.28 0.69
 -1 -17 -1 0.32 0.16
 1 -17 1 0 0.15
 1 -17 1 0.08 0.19
 1 -17 1 0.08 0.17
 1 -17 1 -0.14 0.15
 -1 17 -1 -0.12 0.16
 1 17 1 -0.08 0.13
 -1 17 -1 -0.02 0.13
 1 17 1 -0.09 0.14
 -1 17 -1 -0.12 0.1
 -1 17 -1 -0.01 0.11
 1 17 1 -0.08 0.12
 1 17 1 0.09 0.14
 -1 17 -1 -0.17 0.11
 1 17 1 -0.03 0.15
 1 17 1 0.09 0.16
 -1 17 -1 0.12 0.16
 -2 -17 -1 15.92 0.72
 -2 -17 -1 17.43 0.64
 2 -17 1 17.97 0.77
 2 -17 1 17.56 0.72
 2 -17 1 18.22 0.74
 2 -17 1 17.87 0.68
 -2 -17 -1 19.2 0.84
 2 17 1 17.72 0.74
 -2 17 -1 18.36 0.65
 -2 17 -1 17.77 0.6
 -2 17 -1 17.27 0.76
 2 17 1 17.09 0.71
 2 17 1 18 0.67
 -2 17 -1 17.47 0.57
 2 17 1 18.5 0.72
 -2 17 -1 18.44 0.74
 2 17 1 18.44 0.69
 3 -17 1 3.91 0.41
 3 -17 1 3.92 0.41
 -3 -17 -1 4.62 0.44
 -3 -17 -1 3.46 0.35
 -3 -17 -1 3.72 0.42
 3 -17 1 2.91 0.36
 -3 -17 -1 3.81 0.45
 3 17 1 4.07 0.46
 -3 17 -1 3.2 0.39
 -3 17 -1 4.41 0.51
 -3 17 -1 3.63 0.45
 3 17 1 3.66 0.4
 3 17 1 4.23 0.41
 3 17 1 3.73 0.39
 -3 17 -1 3.83 0.33
 -3 17 -1 4.38 0.38
 -4 -17 -1 0.12 0.29
 4 -17 1 -0.09 0.22
 4 -17 1 0.23 0.22
 -4 -17 -1 0.47 0.27
 -4 -17 -1 0.31 0.18
 -4 17 -1 0.01 0.15
 4 17 1 0.06 0.24
 -4 17 -1 0.2 0.14
 -4 17 -1 -0.09 0.19
 4 17 1 0.2 0.21
 -4 17 -1 0.28 0.29
 4 17 1 -0.11 0.22
 -4 17 -1 0.22 0.25
 4 17 1 0.05 0.18
 -5 -17 -1 3.01 0.49
 5 -17 1 2.5 0.41
 -5 -17 -1 2.85 0.54
 5 -17 1 2.12 0.4
 -5 -17 -1 2.45 0.32
 5 -17 1 2.48 0.39
 -5 17 -1 2.3 0.46
 -5 17 -1 2.45 0.42
 5 17 1 1.57 0.36
 5 17 1 1.98 0.38
 5 17 1 2.62 0.46
 -5 17 -1 1.22 0.38
 6 -17 1 0.9 0.38
 -6 -17 -1 0.25 0.39
 -6 -17 -1 1.17 0.5
 6 -17 1 0.79 0.36
 6 -17 1 1.88 0.4
 6 17 1 0.97 0.39
 -6 17 -1 1.07 0.39
 6 17 1 0.68 0.34
 -6 17 -1 1.31 0.56
 6 17 1 1.05 0.35
 7 -17 1 0.64 0.37
 7 -17 1 0.1 0.36
 7 -17 1 1.15 0.44
 -7 -17 -1 0.97 0.45
 -7 -17 -1 0.32 0.49
 7 17 1 1.26 0.44
 -7 17 -1 -0.09 0.32
 7 17 1 0.91 0.44
 7 17 1 0.63 0.34
 8 -17 1 0.6 0.46
 -8 -17 -1 1.29 0.52
 8 -17 1 0.74 0.43
 -8 -17 -1 0.3 0.6
 8 -17 1 1.1 0.48
 -8 17 -1 0.39 0.42
 8 17 1 0.74 0.48
 8 17 1 1.1 0.48
 -8 -18 1 -0.46 0.49
 -8 -18 1 0.59 0.49
 8 -18 -1 0.17 0.39
 8 -18 -1 1.04 0.47
 8 18 -1 0.3 0.43
 -8 18 1 0.3 0.42
 8 18 -1 0.42 0.42
 -7 -18 1 0.22 0.52
 7 -18 -1 -0.1 0.34
 7 -18 -1 0.29 0.35
 -7 -18 1 -0.01 0.24
 -7 -18 1 0.33 0.42
 7 18 -1 0.02 0.38
 7 18 -1 -0.26 0.3
 -7 18 1 0.38 0.38
 -6 -18 1 3.27 0.62
 6 -18 -1 3.51 0.54
 6 -18 -1 3.07 0.49
 -6 -18 1 3.84 0.59
 -6 -18 1 4.08 0.47
 6 18 -1 3.72 0.55
 6 18 -1 3.88 0.59
 6 18 -1 3.83 0.54
 -6 18 1 3.65 0.56
 -6 18 1 3.43 0.39
 -5 -18 1 0.31 0.24
 5 -18 -1 -0.01 0.26
 -5 -18 1 0.36 0.34
 -5 -18 1 0.21 0.36
 5 -18 -1 0.52 0.28
 -5 18 1 0.37 0.3
 5 18 -1 0.19 0.3
 -5 18 1 -0.07 0.28
 -5 18 1 -0.02 0.22
 5 18 -1 0.72 0.32
 -5 18 1 -0.03 0.18
 5 18 -1 0.39 0.26
 5 18 -1 0.04 0.24
 -4 -18 1 0.75 0.33
 -4 -18 1 0.97 0.26
 4 -18 -1 0.89 0.28
 -4 -18 1 0.98 0.29
 -4 -18 1 0.91 0.34
 -4 -18 1 1.03 0.35
 4 -18 -1 1.24 0.31
 -4 18 1 0.86 0.22
 4 18 -1 1.06 0.28
 4 18 -1 1.01 0.33
 -4 18 1 0.94 0.28
 4 18 -1 0.83 0.28
 -4 18 1 0.95 0.34
 4 18 -1 0.59 0.28
 -4 18 1 0.66 0.22
 -4 18 1 0.88 0.3
 3 -18 -1 11.02 0.63
 -3 -18 1 11.66 0.67
 -3 -18 1 11.24 0.57
 -3 -18 1 11.37 0.63
 3 -18 -1 10.85 0.59
 -3 -18 1 12.56 0.7
 -3 -18 1 12.03 0.88
 3 18 -1 12.53 0.69
 3 18 -1 11.61 0.64
 -3 18 1 11.82 0.54
 -3 18 1 11.72 0.65
 3 18 -1 10.61 0.56
 -3 18 1 10.8 0.57
 -3 18 1 11.46 0.65
 3 18 -1 11.44 0.62
 -3 18 1 11.2 0.52
 3 18 -1 12.2 0.61
 -3 18 1 10.29 0.63
 -2 -18 1 0.56 0.21
 2 -18 -1 0.66 0.21
 2 -18 -1 1.08 0.29
 -2 -18 1 0.93 0.28
 -2 -18 1 0.89 0.26
 -2 -18 1 1.09 0.27
 2 -18 -1 0.86 0.25
 -2 18 1 1.19 0.23
 -2 18 1 0.86 0.23
 2 18 -1 1.28 0.28
 -2 18 1 1.27 0.25
 2 18 -1 1.04 0.23
 2 18 -1 1.68 0.3
 -2 18 1 1.03 0.26
 -2 18 1 0.63 0.2
 2 18 -1 0.88 0.25
 2 18 -1 1.33 0.26
 1 -18 -1 1.11 0.25
 -1 -18 1 0.8 0.24
 1 -18 -1 1.4 0.28
 -1 -18 1 1.08 0.22
 -1 -18 1 0.94 0.28
 -1 -18 1 1.97 0.31
 1 -18 -1 1.68 0.27
 -1 18 1 1.61 0.26
 1 18 -1 1.45 0.25
 1 18 -1 1.02 0.21
 -1 18 1 1.73 0.26
 -1 18 1 1.67 0.25
 -1 18 1 1.33 0.26
 1 18 -1 1.29 0.27
 1 18 -1 1.15 0.26
 1 18 -1 2.01 0.28
 -1 18 1 1.06 0.26
 0 -18 1 55.07 1.47
 0 -18 1 54.33 1.41
 0 -18 -1 54.28 1.41
 0 -18 1 57.71 1.55
 0 -18 -1 56.62 1.47
 0 -18 1 54.01 1.49
 0 18 -1 56.3 1.51
 0 18 -1 54.57 1.48
 0 18 -1 60.31 1.66
 0 18 1 54.15 1.4
 0 18 1 54.62 1.46
 0 18 1 52.51 1.51
 0 18 1 54.68 1.51
 0 18 -1 55.36 1.37
 0 18 -1 54.15 1.38
 0 18 1 54.58 1.48
 0 18 1 53.71 1.4
 -1 -18 -1 2.15 0.27
 1 -18 1 1.77 0.27
 1 -18 1 2.18 0.32
 1 -18 1 2.29 0.34
 1 -18 1 2.29 0.31
 -1 -18 -1 2.2 0.31
 -1 18 -1 1.87 0.29
 1 18 1 2.25 0.29
 1 18 1 2.27 0.32
 -1 18 -1 2.21 0.33
 1 18 1 1.81 0.28
 -1 18 -1 1.95 0.23
 -1 18 -1 2.15 0.25
 -1 18 -1 1.92 0.31
 1 18 1 2.13 0.29
 1 18 1 2.47 0.35
 -1 18 -1 1.56 0.22
 2 -18 1 3.37 0.42
 -2 -18 -1 3.08 0.38
 2 -18 1 3.58 0.36
 2 -18 1 3.3 0.39
 2 -18 1 2.51 0.34
 -2 -18 -1 2.76 0.31
 -2 -18 -1 3.62 0.37
 -2 18 -1 3.64 0.34
 -2 18 -1 3.16 0.3
 2 18 1 3.67 0.38
 2 18 1 2.61 0.36
 -2 18 -1 3.82 0.43
 -2 18 -1 3.31 0.28
 2 18 1 2.53 0.33
 -2 18 -1 2.85 0.36
 2 18 1 3.4 0.34
 2 18 1 2.24 0.32
 -3 -18 -1 4.66 0.47
 -3 -18 -1 3.97 0.45
 3 -18 1 2.92 0.38
 -3 -18 -1 3.48 0.36
 3 -18 1 2.99 0.36
 -3 -18 -1 2.89 0.42
 3 18 1 3.63 0.4
 3 18 1 3.39 0.44
 3 18 1 3.39 0.4
 -3 18 -1 3.52 0.45
 -3 18 -1 3.92 0.32
 -3 18 -1 3.91 0.45
 3 18 1 3.81 0.41
 -3 18 -1 3.88 0.39
 -3 18 -1 3.23 0.48
 -4 -18 -1 0.77 0.32
 -4 -18 -1 0.66 0.33
 4 -18 1 0.52 0.27
 4 -18 1 0.43 0.26
 -4 -18 -1 0.53 0.22
 -4 18 -1 0.43 0.16
 4 18 1 1.02 0.29
 -4 18 -1 0.64 0.33
 -4 18 -1 0.54 0.28
 4 18 1 0.27 0.26
 -4 18 -1 0.7 0.26
 4 18 1 0.6 0.26
 -4 18 -1 0.46 0.24
 4 18 1 0.65 0.27
 -5 -18 -1 2.62 0.51
 5 -18 1 3.15 0.43
 5 -18 1 2.38 0.43
 -5 -18 -1 3.19 0.52
 -5 -18 -1 3.51 0.39
 -5 18 -1 3.31 0.5
 5 18 1 3.29 0.46
 5 18 1 2.94 0.46
 -5 18 -1 2.14 0.47
 -5 18 -1 2.66 0.44
 5 18 1 2.72 0.46
 6 -18 1 8.81 0.72
 -6 -18 -1 8.98 0.83
 -6 -18 -1 9.99 1
 6 -18 1 7.58 0.74
 -6 18 -1 7.6 0.76
 6 18 1 9.6 0.77
 6 18 1 8.9 0.84
 6 18 1 8.2 0.75
 7 -18 1 1.4 0.45
 -7 -18 -1 1.33 0.58
 -7 -18 -1 1.25 0.5
 7 -18 1 1.45 0.52
 7 -18 1 1.5 0.43
 7 18 1 1.23 0.44
 7 18 1 1.15 0.42
 7 18 1 1.88 0.54
 -7 18 -1 2.1 0.51
 -8 -18 -1 0.24 0.6
 8 -18 1 -0.27 0.37
 8 -18 1 0.64 0.44
 -8 -18 -1 0.04 0.43
 8 18 1 0.61 0.44
 -8 18 -1 -0.34 0.37
 8 18 1 -0.82 0.35
 -8 -19 1 -0.32 0.45
 8 -19 -1 -0.89 0.34
 -8 -19 1 -0.97 0.5
 8 -19 -1 0.08 0.41
 8 19 -1 0.33 0.43
 8 19 -1 0.07 0.42
 -8 19 1 -0.48 0.39
 7 -19 -1 0.06 0.37
 -7 -19 1 0.71 0.52
 -7 -19 1 0.58 0.44
 7 -19 -1 -0.37 0.31
 -7 -19 1 0.2 0.29
 7 19 -1 -0.05 0.35
 7 19 -1 0.31 0.39
 -7 19 1 0.28 0.4
 -6 -19 1 0.02 0.38
 -6 -19 1 0.14 0.24
 -6 -19 1 0.4 0.44
 6 -19 -1 -0.04 0.29
 6 -19 -1 0.14 0.35
 -6 19 1 -0.16 0.33
 6 19 -1 0.24 0.33
 6 19 -1 -0.44 0.32
 6 19 -1 -0.04 0.29
 -6 19 1 0.22 0.23
 -5 -19 1 5.96 0.67
 5 -19 -1 5.23 0.58
 -5 -19 1 4.94 0.49
 -5 -19 1 6.16 0.7
 5 -19 -1 5.27 0.55
 -5 19 1 5.42 0.61
 -5 19 1 5.58 0.66
 5 19 -1 6.02 0.58
 5 19 -1 5.98 0.66
 5 19 -1 4.9 0.56
 -5 19 1 5 0.59
 5 19 -1 6.71 0.67
 -5 19 1 5.36 0.46
 4 -19 -1 3.88 0.48
 -4 -19 1 3.61 0.45
 -4 -19 1 4.49 0.54
 4 -19 -1 2.57 0.39
 -4 -19 1 3.05 0.47
 -4 -19 1 3.29 0.49
 -4 -19 1 3.1 0.4
 4 19 -1 3.81 0.45
 4 19 -1 2.92 0.44
 4 19 -1 4.48 0.49
 -4 19 1 2.63 0.44
 -4 19 1 2.44 0.46
 4 19 -1 3.5 0.46
 -4 19 1 3.44 0.47
 -4 19 1 3.08 0.32
 -4 19 1 2.96 0.35
 -3 -19 1 0.29 0.25
 -3 -19 1 0.4 0.28
 3 -19 -1 0.76 0.26
 -3 -19 1 0.55 0.26
 3 -19 -1 0.75 0.26
 -3 -19 1 0.39 0.21
 -3 19 1 0.54 0.19
 -3 19 1 0.39 0.23
 3 19 -1 0.6 0.26
 3 19 -1 0.13 0.19
 -3 19 1 0.42 0.2
 3 19 -1 0.11 0.21
 -3 19 1 0.13 0.17
 3 19 -1 0.27 0.19
 -3 19 1 0.37 0.25
 3 19 -1 0.4 0.24
 -2 -19 1 0.06 0.22
 -2 -19 1 0.1 0.17
 2 -19 -1 -0.27 0.21
 -2 -19 1 -0.17 0.19
 2 -19 -1 0.08 0.19
 -2 -19 1 -0.03 0.22
 2 -19 -1 -0.19 0.18
 2 19 -1 -0.06 0.18
 -2 19 1 -0.26 0.11
 2 19 -1 0.04 0.2
 -2 19 1 0.12 0.19
 2 19 -1 0.06 0.15
 2 19 -1 -0.02 0.16
 -2 19 1 -0.04 0.14
 -2 19 1 0.02 0.17
 -2 19 1 -0.2 0.16
 2 19 -1 0.2 0.2
 -2 19 1 0.07 0.19
 -1 -19 1 0.2 0.22
 -1 -19 1 -0.01 0.16
 -1 -19 1 -0.11 0.17
 1 -19 -1 0.11 0.17
 1 -19 -1 -0.01 0.19
 -1 -19 1 0.03 0.22
 1 -19 -1 -0.02 0.19
 1 19 -1 0.02 0.18
 1 19 -1 0.17 0.19
 -1 19 1 0.35 0.21
 1 19 -1 0.15 0.15
 -1 19 1 0 0.18
 1 19 -1 -0.18 0.13
 -1 19 1 -0.07 0.14
 1 19 -1 -0.27 0.17
 -1 19 1 0.3 0.18
 -1 19 1 -0.17 0.11
 -1 19 1 -0.05 0.17
 0 -19 1 27.09 0.92
 0 -19 1 26.47 0.87
 0 -19 -1 27.43 0.92
 0 -19 1 26.61 0.98
 0 -19 -1 28.15 0.99
 0 -19 -1 27.63 0.87
 0 19 -1 26.13 0.93
 0 19 1 26.56 0.97
 0 19 1 25.7 0.94
 0 19 1 25.7 0.91
 0 19 1 25.39 0.84
 0 19 -1 25.55 0.92
 0 19 1 25.89 0.95
 0 19 1 26.32 0.85
 0 19 -1 26.84 0.88
 0 19 1 27.98 0.91
 0 19 -1 27.51 0.83
 0 19 -1 25.75 0.82
 1 -19 1 1.34 0.25
 -1 -19 -1 1.58 0.27
 -1 -19 -1 1 0.23
 1 -19 1 1.52 0.28
 1 -19 1 1.45 0.31
 1 19 1 1.01 0.22
 1 19 1 1.21 0.26
 -1 19 -1 1.95 0.3
 1 19 1 1.5 0.27
 -1 19 -1 1.36 0.23
 1 19 1 1.47 0.3
 -1 19 -1 1.42 0.29
 1 19 1 1.93 0.29
 -1 19 -1 1.5 0.26
 -1 19 -1 1.29 0.22
 -1 19 -1 1 0.26
 -1 19 -1 1.09 0.27
 -2 -19 -1 1.52 0.29
 2 -19 1 1.85 0.3
 -2 -19 -1 0.94 0.29
 2 -19 1 1.6 0.3
 -2 -19 -1 1.64 0.26
 2 -19 1 0.81 0.28
 -2 -19 -1 1.13 0.36
 2 19 1 1.38 0.27
 2 19 1 1.62 0.29
 -2 19 -1 1.39 0.31
 2 19 1 1.19 0.31
 2 19 1 1.56 0.26
 -2 19 -1 1 0.2
 -2 19 -1 1.36 0.21
 -2 19 -1 1.36 0.28
 2 19 1 1.17 0.28
 -2 19 -1 1.22 0.2
 -3 -19 -1 0.48 0.21
 3 -19 1 0.13 0.21
 -3 -19 -1 0.42 0.28
 3 -19 1 0.4 0.25
 -3 -19 -1 0.51 0.27
 -3 19 -1 0.22 0.17
 -3 19 -1 0.2 0.22
 3 19 1 0.43 0.22
 3 19 1 0.48 0.22
 3 19 1 -0.08 0.23
 -3 19 -1 0.37 0.26
 3 19 1 0.23 0.21
 -3 19 -1 0.06 0.27
 3 19 1 0.09 0.22
 -3 19 -1 0.19 0.15
 -4 -19 -1 -0.09 0.27
 4 -19 1 -0.02 0.24
 -4 -19 -1 0.82 0.36
 -4 -19 -1 0.16 0.19
 4 -19 1 0.26 0.24
 -4 19 -1 -0.24 0.24
 4 19 1 0.12 0.24
 -4 19 -1 0.08 0.19
 4 19 1 -0.18 0.22
 -4 19 -1 0.15 0.26
 4 19 1 0.1 0.24
 -4 19 -1 0.09 0.15
 4 19 1 -0.24 0.19
 -5 -19 -1 0.21 0.34
 -5 -19 -1 -0.01 0.22
 5 -19 1 0.1 0.26
 5 -19 1 -0.32 0.28
 -5 -19 -1 0.23 0.38
 -5 19 -1 0.48 0.33
 -5 19 -1 -0.26 0.21
 5 19 1 -0.04 0.28
 5 19 1 0.26 0.28
 -5 19 -1 0.3 0.33
 5 19 1 0.29 0.25
 -6 -19 -1 3.31 0.59
 -6 -19 -1 2.31 0.6
 6 -19 1 2.61 0.46
 6 -19 1 2.51 0.49
 6 19 1 3.26 0.51
 -6 19 -1 3.49 0.68
 -6 19 -1 2.73 0.52
 6 19 1 3.45 0.56
 6 19 1 2.63 0.54
 -7 -19 -1 0.18 0.4
 7 -19 1 0.27 0.39
 -7 -19 -1 -0.2 0.49
 7 -19 1 0.04 0.36
 7 19 1 0.45 0.44
 7 19 1 0.37 0.36
 7 19 1 -0.17 0.31
 -7 19 -1 0.27 0.41
 8 -19 1 0.28 0.42
 -8 -19 -1 0.13 0.46
 -8 -19 -1 0.6 0.6
 8 -19 1 -0.07 0.39
 8 19 1 0.29 0.45
 -8 19 -1 -0.2 0.4
 8 -20 -1 -0.14 0.39
 -8 -20 1 0.12 0.48
 -8 -20 1 0.06 0.58
 8 -20 -1 0.04 0.4
 -8 20 1 -0.34 0.42
 8 20 -1 -0.24 0.42
 -7 -20 1 0.55 0.57
 7 -20 -1 0.22 0.37
 -7 -20 1 -0.8 0.37
 7 -20 -1 0.3 0.39
 7 20 -1 0.33 0.42
 -7 20 1 0.07 0.41
 7 20 -1 -0.27 0.35
 6 -20 -1 1.76 0.42
 -6 -20 1 0.93 0.31
 6 -20 -1 1.26 0.41
 -6 -20 1 1.19 0.45
 -6 -20 1 0.76 0.49
 6 20 -1 1.29 0.45
 6 20 -1 0.67 0.38
 6 20 -1 1.2 0.42
 -6 20 1 1.02 0.42
 5 -20 -1 2.71 0.47
 -5 -20 1 2.89 0.52
 5 -20 -1 2.43 0.43
 -5 -20 1 3.59 0.44
 -5 -20 1 1.84 0.47
 5 20 -1 1.6 0.43
 -5 20 1 2.2 0.46
 -5 20 1 2.44 0.49
 5 20 -1 2.38 0.43
 -5 20 1 2.25 0.7
 -5 20 1 2.12 0.32
 5 20 -1 2.95 0.51
 5 20 -1 2.57 0.44
 4 -20 -1 1.83 0.38
 -4 -20 1 2.38 0.41
 -4 -20 1 2 0.35
 4 -20 -1 2.93 0.42
 -4 -20 1 2.8 0.47
 -4 20 1 2.25 0.47
 -4 20 1 1.91 0.37
 4 20 -1 2.13 0.35
 4 20 -1 3.04 0.48
 -4 20 1 2.16 0.3
 4 20 -1 3.28 0.44
 4 20 -1 2.33 0.39
 4 20 -1 2.3 0.42
 -4 20 1 3.72 0.5
 -4 20 1 2.59 0.34
 -3 -20 1 6.91 0.61
 -3 -20 1 8.06 0.68
 -3 -20 1 8.2 0.63
 3 -20 -1 6.56 0.53
 -3 -20 1 6.46 0.53
 3 -20 -1 7.38 0.6
 -3 20 1 6.45 0.44
 3 20 -1 7.06 0.62
 -3 20 1 6.62 0.44
 -3 20 1 6.64 0.63
 3 20 -1 6.89 0.54
 -3 20 1 6.78 0.59
 3 20 -1 5.94 0.5
 -3 20 1 7.17 0.5
 3 20 -1 7.31 0.6
 3 20 -1 5.99 0.58
 2 -20 -1 4.91 0.49
 -2 -20 1 5.04 0.51
 -2 -20 1 4.51 0.42
 -2 -20 1 5.77 0.51
 -2 -20 1 5.05 0.48
 2 -20 -1 4.63 0.43
 2 20 -1 5.14 0.44
 2 20 -1 4.7 0.47
 2 20 -1 4.34 0.48
 -2 20 1 5.68 0.41
 -2 20 1 5.63 0.5
 -2 20 1 4.39 0.39
 -2 20 1 5.44 0.49
 -2 20 1 4.99 0.5
 2 20 -1 5.43 0.45
 2 20 -1 6.23 0.54
 -2 20 1 4.72 0.49
 1 -20 -1 15.34 0.7
 -1 -20 1 15.38 0.77
 -1 -20 1 15.62 0.65
 1 -20 -1 15.63 0.76
 -1 -20 1 15.8 0.72
 -1 -20 1 15.9 0.7
 1 -20 -1 15.38 0.66
 1 20 -1 16.28 0.64
 1 20 -1 14.8 0.71
 1 20 -1 15.85 0.65
 -1 20 1 15.09 0.63
 -1 20 1 16.25 0.72
 1 20 -1 15.09 0.67
 -1 20 1 14.5 0.71
 1 20 -1 14.78 0.73
 1 20 -1 14.93 0.7
 -1 20 1 14.65 0.67
 -1 20 1 16.46 0.64
 -1 20 1 15.41 0.75
 0 -20 1 37.93 1.24
 0 -20 1 38.2 1.12
 0 -20 1 36.28 1.16
 0 -20 -1 37.76 1.12
 0 -20 -1 37.86 1.16
 0 -20 -1 38.76 1.24
 0 20 -1 37.01 1.13
 0 20 1 39.66 1.12
 0 20 -1 38.3 1.08
 0 20 1 37.42 1.1
 0 20 -1 36.92 1.2
 0 20 1 37.99 1.21
 0 20 -1 37.46 1.19
 0 20 1 38.47 1.16
 0 20 -1 39.69 1.08
 0 20 1 36.17 1.21
 0 20 1 35.94 1.16
 0 20 1 40.2 1.26
 -1 -20 -1 1.9 0.34
 1 -20 1 1.59 0.3
 -1 -20 -1 2.47 0.33
 1 -20 1 2.6 0.38
 1 -20 1 2.08 0.31
 -1 -20 -1 2.41 0.31
 1 20 1 2.44 0.32
 1 20 1 1.98 0.34
 1 20 1 2.06 0.36
 -1 20 -1 2.3 0.32
 -1 20 -1 2.41 0.28
 -1 20 -1 1.83 0.25
 1 20 1 1.78 0.29
 1 20 1 1.74 0.3
 -1 20 -1 1.78 0.33
 1 20 1 2.45 0.34
 -1 20 -1 2.94 0.38
 -1 20 -1 1.83 0.32
 -2 -20 -1 8.33 0.6
 2 -20 1 7.84 0.58
 -2 -20 -1 8.93 0.49
 -2 -20 -1 9.26 0.55
 -2 -20 -1 8.05 0.59
 2 -20 1 7.84 0.54
 2 -20 1 8.15 0.52
 2 20 1 8.08 0.53
 -2 20 -1 8.17 0.41
 -2 20 -1 8.43 0.44
 2 20 1 7.99 0.54
 2 20 1 7.62 0.55
 2 20 1 8.58 0.53
 2 20 1 8.1 0.49
 -2 20 -1 9.06 0.58
 -2 20 -1 8.2 0.58
 3 -20 1 3.78 0.46
 -3 -20 -1 3.28 0.37
 3 -20 1 4.21 0.43
 -3 -20 -1 4.03 0.48
 -3 -20 -1 3.97 0.48
 -3 20 -1 4.23 0.51
 3 20 1 3.71 0.44
 3 20 1 4.07 0.52
 -3 20 -1 3.41 0.51
 3 20 1 3.76 0.44
 -3 20 -1 3.61 0.34
 -3 20 -1 3.89 0.47
 3 20 1 3.18 0.38
 3 20 1 3.49 0.41
 -3 20 -1 3.43 0.26
 -4 -20 -1 1.99 0.32
 -4 -20 -1 1.88 0.43
 4 -20 1 2.07 0.4
 -4 -20 -1 1.27 0.38
 4 -20 1 1.8 0.35
 -4 20 -1 2.15 0.28
 4 20 1 1.16 0.31
 4 20 1 1.58 0.39
 -4 20 -1 2.15 0.39
 -4 20 -1 1.97 0.41
 4 20 1 1.57 0.36
 4 20 1 1.55 0.35
 -4 20 -1 2.26 0.47
 5 -20 1 2.25 0.42
 -5 -20 -1 3.81 0.64
 5 -20 1 3.26 0.49
 -5 -20 -1 2.5 0.36
 -5 -20 -1 4.07 0.59
 5 20 1 2.96 0.47
 -5 20 -1 3.63 0.53
 5 20 1 2.87 0.47
 -5 20 -1 3.11 0.56
 5 20 1 2.89 0.51
 -5 20 -1 2.82 0.46
 -6 -20 -1 6.2 0.79
 -6 -20 -1 5.46 0.7
 6 -20 1 4.25 0.55
 6 -20 1 4.94 0.64
 -6 20 -1 5.56 0.68
 -6 20 -1 4.99 0.66
 6 20 1 6.84 0.71
 6 20 1 5.72 0.71
 6 20 1 5.13 0.65
 -7 -20 -1 0.42 0.44
 7 -20 1 0.44 0.38
 -7 -20 -1 0.53 0.56
 7 -20 1 0.91 0.46
 -7 20 -1 0.04 0.39
 7 20 1 0.56 0.39
 7 20 1 0.46 0.36
 7 20 1 0.9 0.47
 8 -20 1 -0.39 0.38
 8 -20 1 -0.21 0.4
 -8 -20 -1 0.59 0.48
 -8 -20 -1 0.9 0.68
 8 20 1 0.22 0.49
 -8 20 -1 0.56 0.48
 -8 -21 1 -0.03 0.6
 -8 -21 1 -0.22 0.47
 8 -21 -1 0.48 0.45
 8 -21 -1 0.32 0.44
 -8 21 1 -0.5 0.4
 8 21 -1 0.18 0.48
 -7 -21 1 -0.23 0.49
 7 -21 -1 -0.33 0.34
 -7 -21 1 -0.03 0.44
 7 -21 -1 0.23 0.42
 7 21 -1 0.47 0.43
 -7 21 1 0.65 0.43
 7 21 -1 -0.12 0.35
 7 21 -1 0.26 0.41
 -6 -21 1 0.17 0.27
 -6 -21 1 0.36 0.5
 6 -21 -1 0.26 0.36
 6 -21 -1 0.87 0.4
 -6 -21 1 -0.01 0.37
 6 21 -1 0.23 0.32
 6 21 -1 0.39 0.4
 6 21 -1 0.7 0.36
 -6 21 1 -0.14 0.35
 -5 -21 1 1.37 0.41
 -5 -21 1 0.55 0.27
 5 -21 -1 0.87 0.39
 -5 -21 1 0.17 0.47
 5 -21 -1 0.2 0.31
 -5 21 1 -0.16 0.3
 5 21 -1 1.19 0.38
 -5 21 1 0.43 0.22
 5 21 -1 0.5 0.34
 5 21 -1 0.61 0.29
 5 21 -1 0.78 0.39
 5 21 -1 0.51 0.33
 -5 21 1 0.14 0.33
 4 -21 -1 3.43 0.49
 -4 -21 1 4.13 0.45
 -4 -21 1 4.08 0.51
 -4 -21 1 3.18 0.49
 4 -21 -1 3.92 0.48
 -4 21 1 3.51 0.38
 4 21 -1 4.09 0.51
 -4 21 1 3.9 0.51
 -4 21 1 4.38 0.38
 4 21 -1 4.03 0.49
 4 21 -1 2.82 0.41
 4 21 -1 4.37 0.56
 4 21 -1 3.29 0.49
 -4 21 1 3.46 0.54
 -4 21 1 3.64 0.52
 -3 -21 1 6.94 0.64
 -3 -21 1 7.32 0.52
 3 -21 -1 8.06 0.57
 -3 -21 1 6.79 0.6
 3 -21 -1 6.99 0.6
 -3 -21 1 7.92 0.63
 3 21 -1 5.95 0.51
 -3 21 1 6.82 0.63
 3 21 -1 8.23 0.68
 3 21 -1 5.87 0.51
 -3 21 1 6.38 0.57
 -3 21 1 6.38 0.44
 3 21 -1 6.19 0.58
 3 21 -1 7.44 0.64
 -3 21 1 6.39 0.45
 2 -21 -1 2.93 0.37
 2 -21 -1 2.45 0.42
 2 -21 -1 2.93 0.4
 -2 -21 1 3.63 0.43
 -2 -21 1 1.89 0.32
 -2 -21 1 2.79 0.4
 -2 -21 1 3.01 0.44
 -2 21 1 2.72 0.39
 -2 21 1 2.62 0.4
 2 21 -1 2.93 0.43
 -2 21 1 3.91 0.44
 -2 21 1 2.73 0.33
 -2 21 1 2.61 0.33
 2 21 -1 3.6 0.45
 2 21 -1 3.94 0.39
 -2 21 1 3.18 0.42
 2 21 -1 2.85 0.35
 2 21 -1 2.59 0.36
 -1 -21 1 11.57 0.63
 1 -21 -1 13.49 0.67
 -1 -21 1 12.38 0.61
 -1 -21 1 11.49 0.7
 1 -21 -1 13.61 0.72
 1 -21 -1 13.41 0.62
 -1 -21 1 14.42 0.7
 1 21 -1 12.85 0.69
 1 21 -1 12.2 0.68
 -1 21 1 11.79 0.62
 -1 21 1 13.9 0.61
 -1 21 1 11.47 0.64
 1 21 -1 12.6 0.59
 -1 21 1 12.37 0.67
 -1 21 1 13.59 0.71
 1 21 -1 13.14 0.59
 1 21 -1 12.1 0.62
 1 21 -1 13.08 0.67
 -1 21 1 11.92 0.56
 0 -21 -1 1.86 0.3
 0 -21 1 0.52 0.24
 0 -21 -1 1.52 0.3
 0 -21 -1 0.96 0.28
 0 -21 1 1.21 0.28
 0 -21 1 1.2 0.31
 0 21 -1 1.22 0.28
 0 21 1 1.31 0.26
 0 21 1 1.34 0.31
 0 21 -1 1.57 0.31
 0 21 -1 1.73 0.27
 0 21 -1 1.4 0.25
 0 21 1 1.11 0.28
 0 21 1 1.5 0.3
 0 21 1 1.78 0.3
 0 21 -1 0.84 0.26
 0 21 -1 1.29 0.26
 0 21 1 1.47 0.29
 1 -21 1 10.51 0.67
 -1 -21 -1 11 0.6
 -1 -21 -1 10.51 0.55
 1 -21 1 10.3 0.61
 1 -21 1 10.56 0.57
 -1 -21 -1 10.08 0.65
 -1 21 -1 10.95 0.64
 -1 21 -1 11.32 0.56
 -1 21 -1 9.7 0.59
 -1 21 -1 9.37 0.48
 -1 21 -1 10.31 0.6
 1 21 1 9.98 0.59
 1 21 1 10.44 0.58
 1 21 1 10.44 0.54
 -1 21 -1 10.2 0.5
 1 21 1 10.51 0.63
 1 21 1 9.99 0.57
 1 21 1 11.33 0.64
 -2 -21 -1 0.37 0.28
 -2 -21 -1 0.52 0.21
 2 -21 1 0.36 0.27
 2 -21 1 0.44 0.24
 2 -21 1 0.6 0.24
 -2 -21 -1 0.03 0.26
 -2 -21 -1 0.38 0.24
 2 21 1 0.36 0.23
 -2 21 -1 0.19 0.23
 2 21 1 0.52 0.21
 2 21 1 0.3 0.22
 -2 21 -1 0.54 0.18
 2 21 1 0.14 0.23
 -2 21 -1 0.22 0.18
 -2 21 -1 0.37 0.22
 2 21 1 0.23 0.23
 -3 -21 -1 1.32 0.37
 3 -21 1 0.97 0.3
 3 -21 1 1.13 0.3
 -3 -21 -1 0.97 0.26
 -3 21 -1 0.96 0.31
 3 21 1 1.09 0.3
 3 21 1 0.66 0.24
 3 21 1 0.78 0.27
 3 21 1 1.14 0.33
 -3 21 -1 0.7 0.35
 -3 21 -1 1.06 0.22
 3 21 1 1.12 0.32
 -3 21 -1 1.59 0.34
 -3 21 -1 0.96 0.17
 -4 -21 -1 1.02 0.26
 4 -21 1 0.69 0.31
 -4 -21 -1 -0.18 0.32
 4 -21 1 0.35 0.3
 -4 -21 -1 0.29 0.33
 -4 21 -1 0.54 0.37
 4 21 1 0.6 0.33
 4 21 1 0.54 0.26
 -4 21 -1 0.74 0.32
 4 21 1 0.62 0.29
 4 21 1 0.55 0.3
 -4 21 -1 0.49 0.19
 -4 21 -1 0.2 0.22
 5 -21 1 5.85 0.6
 -5 -21 -1 6.49 0.7
 5 -21 1 4.93 0.61
 -5 -21 -1 5.38 0.71
 -5 -21 -1 7.01 0.54
 5 21 1 6.69 0.63
 -5 21 -1 5.35 0.73
 -5 21 -1 5.29 0.63
 5 21 1 4.94 0.6
 5 21 1 7.2 0.75
 6 -21 1 0.22 0.33
 6 -21 1 0.78 0.37
 -6 -21 -1 1.54 0.59
 -6 -21 -1 0.75 0.43
 6 21 1 0.45 0.34
 6 21 1 0.27 0.34
 -6 21 -1 0.63 0.42
 -6 21 -1 1.11 0.42
 6 21 1 -0.03 0.34
 -7 -21 -1 0.84 0.48
 -7 -21 -1 0.86 0.6
 7 -21 1 -0.13 0.34
 7 -21 1 0.31 0.4
 -7 21 -1 0.44 0.41
 7 21 1 1.03 0.44
 7 21 1 0.29 0.35
 7 21 1 0.23 0.42
 8 -21 1 0.26 0.44
 7 -22 -1 -0.29 0.35
 -7 -22 1 0.65 0.51
 -7 -22 1 -0.4 0.51
 7 -22 -1 0.04 0.41
 7 22 -1 -0.16 0.39
 7 22 -1 0.22 0.41
 7 22 -1 -0.49 0.35
 -7 22 1 0.31 0.42
 6 -22 -1 0.31 0.35
 -6 -22 1 1.09 0.47
 -6 -22 1 -0.04 0.56
 6 -22 -1 0.57 0.42
 -6 -22 1 0.01 0.26
 6 22 -1 0.66 0.4
 6 22 -1 0.41 0.4
 -6 22 1 -0.05 0.35
 6 22 -1 0.33 0.36
 6 22 -1 0.78 0.39
 5 -22 -1 1.4 0.4
 -5 -22 1 2.07 0.51
 -5 -22 1 1.4 0.35
 5 -22 -1 1.6 0.41
 5 22 -1 1.17 0.37
 5 22 -1 1.98 0.46
 -5 22 1 1.73 0.33
 -5 22 1 2.19 0.49
 5 22 -1 1.46 0.38
 5 22 -1 1.18 0.37
 -5 22 1 1.1 0.43
 5 22 -1 0.86 0.4
 -4 -22 1 4.57 0.49
 4 -22 -1 3.54 0.5
 4 -22 -1 3.56 0.48
 -4 -22 1 3.89 0.56
 -4 -22 1 4.53 0.58
 4 22 -1 4.87 0.54
 4 22 -1 3.63 0.52
 -4 22 1 3.96 0.38
 -4 22 1 2.96 0.48
 -4 22 1 4.29 0.55
 4 22 -1 3.95 0.48
 4 22 -1 4.15 0.51
 -4 22 1 4.46 0.6
 -4 22 1 3.45 0.39
 4 22 -1 4.03 0.54
 -3 -22 1 0.31 0.24
 3 -22 -1 0.46 0.29
 -3 -22 1 0.48 0.32
 3 -22 -1 0.32 0.26
 -3 -22 1 0.84 0.34
 -3 -22 1 0.55 0.3
 3 22 -1 0.69 0.27
 3 22 -1 0.59 0.29
 -3 22 1 0.36 0.22
 -3 22 1 0.27 0.24
 3 22 -1 0.47 0.27
 3 22 -1 0.98 0.33
 -3 22 1 0.72 0.23
 3 22 -1 0.44 0.26
 -3 22 1 0.38 0.28
 -2 -22 1 0.32 0.25
 -2 -22 1 -0.01 0.26
 2 -22 -1 -0.02 0.24
 2 -22 -1 -0.17 0.22
 -2 -22 1 0.03 0.21
 2 -22 -1 -0.52 0.19
 -2 -22 1 0.25 0.25
 2 22 -1 -0.18 0.17
 2 22 -1 0.14 0.2
 -2 22 1 -0.15 0.18
 2 22 -1 0.04 0.22
 2 22 -1 0.07 0.21
 -2 22 1 -0.49 0.16
 -2 22 1 0.07 0.23
 -2 22 1 -0.07 0.19
 -2 22 1 -0.02 0.15
 2 22 -1 -0.36 0.2
 -2 22 1 -0.14 0.15
 1 -22 -1 5.31 0.46
 -1 -22 1 6.11 0.58
 -1 -22 1 5.76 0.51
 -1 -22 1 6.67 0.58
 1 -22 -1 6.85 0.56
 -1 -22 1 5.49 0.48
 1 -22 -1 5.96 0.55
 -1 22 1 6.16 0.54
 1 22 -1 5.53 0.53
 -1 22 1 4.74 0.5
 1 22 -1 5.38 0.52
 1 22 -1 5.95 0.51
 -1 22 1 5.61 0.47
 -1 22 1 5.58 0.48
 -1 22 1 6.33 0.59
 1 22 -1 6 0.46
 -1 22 1 5.47 0.54
 1 22 -1 5.44 0.44
 -1 22 1 5.35 0.45
 1 22 -1 6 0.57
 0 -22 -1 3.66 0.46
 0 -22 1 3.96 0.43
 0 -22 1 3.53 0.41
 0 -22 1 4.32 0.43
 0 -22 1 4.35 0.5
 0 -22 -1 3.48 0.39
 0 -22 -1 3.5 0.42
 0 22 -1 4.57 0.42
 0 22 -1 4.25 0.41
 0 22 -1 4.56 0.51
 0 22 1 3.98 0.4
 0 22 1 4.52 0.47
 0 22 1 3.76 0.43
 0 22 -1 4.13 0.4
 0 22 1 4.17 0.42
 0 22 -1 4.21 0.47
 0 22 -1 4.55 0.47
 0 22 1 4.36 0.48
 0 22 1 4.51 0.47
 -1 -22 -1 -0.01 0.18
 -1 -22 -1 0.29 0.26
 1 -22 1 0.29 0.27
 1 -22 1 0.29 0.23
 1 -22 1 -0.08 0.2
 -1 -22 -1 -0.06 0.2
 1 22 1 0.26 0.2
 1 22 1 -0.11 0.21
 -1 22 -1 0.08 0.18
 -1 22 -1 -0.15 0.14
 1 22 1 0.39 0.19
 -1 22 -1 0.28 0.23
 1 22 1 0 0.21
 1 22 1 0.04 0.21
 -1 22 -1 0.02 0.18
 -1 22 -1 0.26 0.19
 1 22 1 0.45 0.24
 -1 22 -1 0.24 0.22
 -2 -22 -1 -0.07 0.21
 -2 -22 -1 -0.09 0.18
 2 -22 1 0.38 0.25
 2 -22 1 0.04 0.24
 2 -22 1 0.03 0.24
 -2 -22 -1 0.2 0.26
 -2 -22 -1 -0.25 0.25
 2 22 1 0.16 0.22
 -2 22 -1 0.08 0.16
 2 22 1 0.06 0.22
 -2 22 -1 0.17 0.23
 -2 22 -1 -0.06 0.16
 2 22 1 0.1 0.22
 -2 22 -1 0.14 0.24
 2 22 1 0.4 0.22
 2 22 1 0.19 0.23
 -3 -22 -1 0.08 0.27
 3 -22 1 -0.01 0.22
 -3 -22 -1 -0.01 0.2
 3 -22 1 0.45 0.29
 3 22 1 -0.35 0.21
 -3 22 -1 -0.27 0.27
 3 22 1 0.09 0.23
 -3 22 -1 0.66 0.29
 -3 22 -1 0.27 0.19
 3 22 1 0.51 0.28
 3 22 1 -0.27 0.18
 3 22 1 0.27 0.27
 -3 22 -1 0.02 0.25
 -4 -22 -1 1.27 0.43
 -4 -22 -1 1.64 0.32
 -4 -22 -1 0.84 0.4
 4 -22 1 1.28 0.35
 4 -22 1 2.06 0.41
 -4 22 -1 0.84 0.31
 4 22 1 1.47 0.38
 -4 22 -1 1.54 0.27
 4 22 1 1.74 0.37
 -4 22 -1 1.35 0.38
 4 22 1 0.98 0.31
 4 22 1 0.9 0.35
 -4 22 -1 1.43 0.43
 4 22 1 2.02 0.38
 -5 -22 -1 4.69 0.47
 5 -22 1 5.26 0.59
 5 -22 1 5.26 0.65
 -5 -22 -1 4.37 0.66
 -5 -22 -1 6.28 0.75
 5 22 1 4.2 0.54
 -5 22 -1 4.44 0.6
 -5 22 -1 5.67 0.72
 5 22 1 5.06 0.66
 5 22 1 3.84 0.56
 -6 -22 -1 3.46 0.7
 6 -22 1 2.82 0.53
 6 -22 1 2.23 0.5
 -6 -22 -1 4.19 0.66
 6 22 1 3.95 0.61
 6 22 1 2.79 0.58
 -6 22 -1 3.6 0.64
 -6 22 -1 3.67 0.62
 6 22 1 3.83 0.58
 -7 -22 -1 0.25 0.58
 7 -22 1 0.28 0.42
 7 -22 1 0.3 0.42
 -7 -22 -1 0.75 0.49
 -7 22 -1 0.52 0.44
 7 22 1 0.9 0.47
 7 22 1 0.95 0.51
 7 22 1 0.16 0.37
 7 -23 -1 0.27 0.41
 -7 -23 1 -0.07 0.45
 7 -23 -1 -0.42 0.38
 7 23 -1 -0.09 0.38
 7 23 -1 0.51 0.45
 7 23 -1 -0.24 0.34
 -7 23 1 -0.12 0.42
 -6 -23 1 0.68 0.46
 -6 -23 1 0.46 0.31
 6 -23 -1 -0.05 0.37
 6 -23 -1 0 0.35
 6 23 -1 0.06 0.39
 6 23 -1 0.27 0.41
 -6 23 1 -0.36 0.35
 6 23 -1 0.72 0.38
 6 23 -1 0.31 0.36
 5 -23 -1 -0.17 0.31
 -5 -23 1 -0.09 0.24
 5 -23 -1 0.39 0.34
 -5 -23 1 0.08 0.36
 -5 23 1 0.28 0.37
 5 23 -1 0.18 0.33
 -5 23 1 0.08 0.22
 -5 23 1 -0.05 0.34
 5 23 -1 -0.32 0.33
 5 23 -1 -0.02 0.34
 5 23 -1 0.11 0.34
 5 23 -1 -0.04 0.28
 -4 -23 1 0.72 0.39
 -4 -23 1 0.92 0.31
 4 -23 -1 1.5 0.39
 4 -23 -1 1.19 0.37
 4 23 -1 1.3 0.37
 -4 23 1 1.25 0.29
 4 23 -1 0.58 0.34
 -4 23 1 1.37 0.28
 4 23 -1 0.81 0.34
 -4 23 1 0.89 0.37
 -4 23 1 0.67 0.36
 4 23 -1 1.15 0.38
 4 23 -1 1.02 0.31
 -3 -23 1 -0.06 0.28
 -3 -23 1 0.1 0.23
 3 -23 -1 0.01 0.25
 -3 -23 1 0.47 0.29
 -3 -23 1 -0.05 0.26
 3 -23 -1 0.57 0.29
 -3 23 1 0.17 0.29
 -3 23 1 -0.01 0.18
 3 23 -1 0.17 0.27
 3 23 -1 0.37 0.27
 3 23 -1 0.03 0.21
 -3 23 1 0.42 0.23
 3 23 -1 -0.32 0.26
 3 23 -1 0.31 0.27
 -3 23 1 0.53 0.27
 2 -23 -1 -0.07 0.22
 2 -23 -1 0.68 0.3
 -2 -23 1 0.81 0.33
 -2 -23 1 0.55 0.26
 -2 -23 1 0.46 0.26
 -2 -23 1 0.37 0.29
 2 -23 -1 0.14 0.28
 -2 23 1 0.88 0.26
 2 23 -1 0.65 0.25
 -2 23 1 0.75 0.26
 -2 23 1 1.13 0.32
 2 23 -1 0.1 0.19
 2 23 -1 0.55 0.29
 -2 23 1 0.67 0.29
 2 23 -1 0.6 0.28
 -2 23 1 0.49 0.21
 2 23 -1 0.85 0.32
 -2 23 1 0.39 0.26
 -1 -23 1 7.19 0.51
 1 -23 -1 5.66 0.55
 -1 -23 1 5.41 0.52
 -1 -23 1 5.73 0.55
 1 -23 -1 7.03 0.54
 1 -23 -1 6.02 0.56
 -1 -23 1 5.69 0.58
 1 23 -1 7.67 0.62
 1 23 -1 7.1 0.61
 -1 23 1 5.91 0.47
 1 23 -1 5.66 0.54
 -1 23 1 6.59 0.49
 -1 23 1 5.73 0.53
 -1 23 1 6.18 0.56
 1 23 -1 6.64 0.53
 1 23 -1 6.3 0.45
 -1 23 1 5.95 0.58
 -1 23 1 5.86 0.51
 1 23 -1 5.41 0.55
 -1 23 1 7.27 0.63
 0 -23 -1 2.07 0.34
 0 -23 1 1.51 0.32
 0 -23 1 1.63 0.3
 0 -23 1 1.66 0.35
 0 -23 -1 2.14 0.39
 0 -23 1 1.39 0.33
 0 -23 -1 1.84 0.35
 0 23 -1 1.65 0.34
 0 23 -1 1.41 0.27
 0 23 1 1.42 0.3
 0 23 1 1.38 0.33
 0 23 -1 1.75 0.29
 0 23 1 2.28 0.34
 0 23 1 1.67 0.34
 0 23 -1 1.82 0.36
 0 23 -1 1.56 0.34
 0 23 1 1.35 0.32
 0 23 -1 2.09 0.31
 0 23 1 1.59 0.28
 1 -23 1 0.62 0.28
 -1 -23 -1 1.01 0.27
 -1 -23 -1 0.62 0.3
 -1 -23 -1 0.92 0.28
 1 -23 1 0.54 0.25
 -1 -23 -1 0.78 0.31
 1 -23 1 1.3 0.36
 1 23 1 0.76 0.24
 -1 23 -1 0.94 0.23
 -1 23 -1 0.37 0.25
 1 23 1 0.94 0.29
 1 23 1 0.81 0.27
 -1 23 -1 0.89 0.23
 1 23 1 0.92 0.28
 1 23 1 0.66 0.25
 -1 23 -1 0.82 0.29
 1 23 1 0.91 0.3
 -2 -23 -1 9.62 0.69
 2 -23 1 9.54 0.61
 -2 -23 -1 8.8 0.67
 2 -23 1 9.13 0.67
 -2 -23 -1 9.68 0.56
 2 -23 1 9.53 0.65
 -2 -23 -1 9.64 0.62
 -2 23 -1 8.91 0.64
 -2 23 -1 9.03 0.46
 2 23 1 8.92 0.61
 2 23 1 9.12 0.64
 2 23 1 8.19 0.55
 -2 23 -1 7.49 0.6
 -2 23 -1 9.29 0.5
 2 23 1 9.82 0.62
 2 23 1 8.99 0.64
 -3 -23 -1 -0.33 0.27
 3 -23 1 0.12 0.26
 3 -23 1 -0.08 0.24
 -3 -23 -1 -0.06 0.2
 3 23 1 -0.02 0.24
 -3 23 -1 -0.06 0.16
 -3 23 -1 0.07 0.25
 3 23 1 -0.22 0.2
 3 23 1 0.01 0.26
 -3 23 -1 -0.15 0.3
 -3 23 -1 -0.32 0.16
 3 23 1 0.53 0.3
 3 23 1 -0.11 0.2
 -4 -23 -1 0.89 0.41
 4 -23 1 0.57 0.3
 -4 -23 -1 1.18 0.31
 4 -23 1 1.28 0.38
 -4 23 -1 0.54 0.38
 4 23 1 1.4 0.46
 4 23 1 1.04 0.35
 4 23 1 1.05 0.37
 -4 23 -1 1.07 0.24
 4 23 1 1.01 0.32
 -4 23 -1 0.93 0.37
 4 23 1 1.32 0.4
 5 -23 1 3.67 0.59
 -5 -23 -1 2.79 0.57
 -5 -23 -1 3.88 0.45
 -5 -23 -1 3.31 0.65
 5 -23 1 3.15 0.51
 -5 23 -1 3.77 0.59
 5 23 1 3.47 0.59
 5 23 1 3.27 0.57
 -5 23 -1 4.16 0.64
 5 23 1 4.53 0.56
 -6 -23 -1 1.42 0.56
 6 -23 1 0.8 0.41
 -6 -23 -1 1.92 0.54
 6 -23 1 0.64 0.43
 -6 23 -1 1.91 0.51
 6 23 1 2.25 0.49
 6 23 1 3.32 0.64
 6 23 1 1.22 0.43
 -6 23 -1 1.61 0.53
 7 -23 1 1.69 0.54
 -7 -23 -1 2.06 0.67
 -7 -23 -1 1.67 0.58
 7 -23 1 2.8 0.58
 7 23 1 1.84 0.54
 7 23 1 1.89 0.57
 7 23 1 2.35 0.59
 -7 23 -1 2.44 0.58
 7 -24 -1 0.19 0.43
 -7 -24 1 0.65 0.53
 7 -24 -1 0.56 0.44
 7 24 -1 0.15 0.41
 7 24 -1 1.08 0.51
 7 24 -1 0.6 0.44
 -7 24 1 0.38 0.47
 6 -24 -1 -0.33 0.34
 -6 -24 1 0 0.42
 -6 -24 1 -0.01 0.26
 6 -24 -1 -0.19 0.37
 6 24 -1 -0.41 0.35
 6 24 -1 0.28 0.38
 -6 24 1 -0.39 0.37
 6 24 -1 0.45 0.36
 6 24 -1 -0.34 0.34
 5 -24 -1 0.2 0.33
 -5 -24 1 0.33 0.27
 5 -24 -1 0.37 0.36
 -5 -24 1 0.14 0.38
 5 24 -1 0.25 0.35
 5 24 -1 0.46 0.35
 -5 24 1 0.75 0.26
 5 24 -1 0.39 0.41
 -5 24 1 0.51 0.41
 -5 24 1 0.5 0.38
 5 24 -1 0.34 0.32
 5 24 -1 1.04 0.41
 -4 -24 1 -0.07 0.34
 -4 -24 1 0.22 0.26
 4 -24 -1 -0.11 0.28
 4 -24 -1 0.15 0.32
 4 24 -1 0.28 0.35
 -4 24 1 0.44 0.34
 -4 24 1 0.25 0.24
 -4 24 1 -0.2 0.21
 4 24 -1 -0.03 0.28
 4 24 -1 0.3 0.32
 4 24 -1 -0.06 0.26
 -4 24 1 -0.21 0.31
 4 24 -1 0.67 0.28
 -3 -24 1 -0.18 0.28
 -3 -24 1 0.34 0.32
 -3 -24 1 -0.22 0.25
 -3 -24 1 0.19 0.24
 3 -24 -1 0.09 0.29
 3 -24 -1 -0.49 0.23
 -3 24 1 0.04 0.18
 3 24 -1 0.25 0.27
 -3 24 1 -0.05 0.21
 3 24 -1 0.12 0.23
 3 24 -1 -0.12 0.22
 -3 24 1 0.44 0.31
 3 24 -1 0.54 0.3
 3 24 -1 -0.22 0.26
 -3 24 1 -0.04 0.23
 -2 -24 1 1.23 0.3
 2 -24 -1 2.83 0.45
 -2 -24 1 1.89 0.37
 2 -24 -1 2.53 0.45
 2 -24 -1 2.02 0.35
 -2 -24 1 1.9 0.39
 -2 -24 1 2.56 0.45
 2 24 -1 1.63 0.38
 -2 24 1 2.97 0.58
 -2 24 1 1.5 0.29
 2 24 -1 1.85 0.33
 -2 24 1 2.17 0.37
 2 24 -1 2.04 0.38
 -2 24 1 1.62 0.32
 2 24 -1 1.88 0.39
 -2 24 1 1.64 0.37
 2 24 -1 3.33 0.42
 -2 24 1 2.42 0.43
 1 -24 -1 3.03 0.43
 -1 -24 1 2.38 0.42
 1 -24 -1 2.88 0.44
 -1 -24 1 3.23 0.47
 -1 -24 1 3.14 0.42
 -1 -24 1 2.81 0.38
 1 -24 -1 2.42 0.37
 -1 24 1 2.86 0.43
 1 24 -1 2.42 0.33
 -1 24 1 2.28 0.4
 1 24 -1 2.6 0.37
 1 24 -1 2.45 0.41
 -1 24 1 2.35 0.4
 1 24 -1 2.8 0.43
 -1 24 1 2.61 0.36
 -1 24 1 2.74 0.35
 -1 24 1 2.46 0.37
 1 24 -1 2.54 0.38
 -1 24 1 2.5 0.4
 1 24 -1 2.02 0.37
 0 -24 1 0.79 0.31
 0 -24 1 1.17 0.31
 0 -24 -1 1.16 0.35
 0 -24 -1 1.48 0.32
 0 -24 1 2.25 0.4
 0 -24 1 1.48 0.32
 0 -24 -1 1.49 0.34
 0 24 -1 1.29 0.32
 0 24 -1 1.55 0.29
 0 24 -1 2.17 0.39
 0 24 -1 1.55 0.27
 0 24 -1 1.88 0.32
 0 24 1 1.28 0.3
 0 24 1 1.78 0.36
 0 24 1 1.83 0.36
 0 24 1 1.49 0.36
 0 24 1 0.87 0.28
 0 24 1 1.38 0.3
 0 24 -1 1.64 0.35
 1 -24 1 0.19 0.25
 -1 -24 -1 0.31 0.24
 -1 -24 -1 0.1 0.21
 1 -24 1 0.02 0.22
 1 -24 1 0.39 0.29
 -1 -24 -1 0.54 0.29
 -1 -24 -1 0.17 0.28
 -1 24 -1 0.19 0.25
 1 24 1 0.33 0.23
 -1 24 -1 0.11 0.18
 -1 24 -1 0.11 0.2
 1 24 1 0.32 0.23
 -1 24 -1 0.45 0.25
 1 24 1 0.41 0.25
 1 24 1 0.24 0.22
 1 24 1 0.4 0.27
 1 24 1 -0.02 0.24
 -2 -24 -1 1.91 0.43
 2 -24 1 3.01 0.41
 -2 -24 -1 2.08 0.34
 2 -24 1 2.45 0.41
 2 -24 1 2.87 0.46
 -2 -24 -1 2.33 0.58
 -2 -24 -1 2.92 0.41
 2 24 1 2.75 0.43
 -2 24 -1 2.45 0.42
 2 24 1 2.99 0.43
 -2 24 -1 2.8 0.45
 2 24 1 3.12 0.46
 -2 24 -1 3.14 0.31
 -2 24 -1 2.58 0.34
 2 24 1 1.84 0.36
 2 24 1 2.48 0.39
 3 -24 1 1.71 0.37
 -3 -24 -1 1.6 0.4
 3 -24 1 1.58 0.39
 -3 -24 -1 1.13 0.3
 3 24 1 1.68 0.39
 -3 24 -1 0.9 0.32
 3 24 1 0.93 0.3
 -3 24 -1 0.77 0.34
 3 24 1 1.07 0.35
 -3 24 -1 1.17 0.26
 -3 24 -1 1.18 0.42
 3 24 1 0.78 0.3
 3 24 1 1.58 0.39
 -4 -24 -1 -0.32 0.33
 -4 -24 -1 0.36 0.24
 4 -24 1 0.09 0.3
 4 -24 1 -0.09 0.26
 -4 24 -1 -0.21 0.34
 4 24 1 0.1 0.29
 -4 24 -1 -0.5 0.28
 4 24 1 0.22 0.25
 4 24 1 0.16 0.31
 4 24 1 -0.22 0.25
 5 -24 1 -0.03 0.3
 -5 -24 -1 0.45 0.42
 5 -24 1 0.02 0.34
 -5 -24 -1 -0.41 0.2
 -5 24 -1 -0.34 0.3
 5 24 1 -0.13 0.32
 5 24 1 -0.12 0.27
 5 24 1 0.14 0.32
 -5 24 -1 0.63 0.42
 -6 -24 -1 1.07 0.5
 -6 -24 -1 1.42 0.6
 6 -24 1 1.15 0.41
 6 -24 1 1.22 0.45
 6 24 1 1.57 0.46
 6 24 1 0.65 0.44
 -6 24 -1 1.35 0.52
 6 24 1 1.26 0.43
 -6 24 -1 1.82 0.52
 -7 -24 -1 0.83 0.63
 7 -24 1 -0.09 0.41
 7 -24 1 0.37 0.43
 -7 -24 -1 0.58 0.49
 7 24 1 0.24 0.41
 7 24 1 0.79 0.5
 7 24 1 0.63 0.44
 -7 24 -1 0.82 0.48
 -7 -25 1 -0.01 0.49
 7 -25 -1 0.09 0.43
 7 -25 -1 0.06 0.42
 7 25 -1 0.06 0.38
 -7 25 1 0.53 0.47
 7 25 -1 -0.32 0.43
 7 25 -1 0.6 0.5
 -6 -25 1 3.79 0.7
 6 -25 -1 4.4 0.64
 -6 -25 1 4.1 0.51
 6 -25 -1 3.9 0.67
 6 25 -1 5.83 0.79
 6 25 -1 3.17 0.63
 -6 25 1 4.37 0.72
 6 25 -1 4.72 0.68
 6 25 -1 3.71 0.61
 5 -25 -1 2.74 0.51
 -5 -25 1 2.45 0.43
 -5 -25 1 2.24 0.55
 5 -25 -1 2.06 0.53
 -5 25 1 3.12 0.58
 5 25 -1 3.13 0.55
 -5 25 1 3.49 0.64
 -5 25 1 2.15 0.35
 5 25 -1 3.24 0.59
 5 25 -1 2.38 0.55
 5 25 -1 3.15 0.52
 5 25 -1 2.5 0.49
 -4 -25 1 0.05 0.34
 4 -25 -1 0.72 0.35
 -4 -25 1 0.28 0.26
 4 -25 -1 -0.04 0.31
 4 25 -1 0.35 0.3
 4 25 -1 0.11 0.31
 4 25 -1 0.2 0.26
 -4 25 1 -0.05 0.21
 -4 25 1 0.67 0.26
 4 25 -1 1.01 0.4
 4 25 -1 0.16 0.33
 -4 25 1 -0.33 0.29
 -4 25 1 0.25 0.36
 3 -25 -1 0.78 0.35
 -3 -25 1 1.7 0.35
 3 -25 -1 1.17 0.35
 -3 -25 1 1.37 0.42
 -3 -25 1 1.03 0.37
 -3 -25 1 1.53 0.43
 -3 25 1 1.16 0.42
 3 25 -1 1.53 0.37
 3 25 -1 1.54 0.38
 -3 25 1 1.36 0.3
 3 25 -1 1.2 0.39
 -3 25 1 1.53 0.4
 -3 25 1 1.89 0.33
 3 25 -1 2.24 0.47
 3 25 -1 1.84 0.35
 2 -25 -1 0.2 0.25
 2 -25 -1 -0.02 0.28
 -2 -25 1 -0.21 0.25
 2 -25 -1 -0.47 0.23
 -2 -25 1 -0.08 0.29
 -2 -25 1 -0.31 0.2
 -2 -25 1 -0.01 0.28
 -2 25 1 -0.04 0.18
 2 25 -1 0.11 0.22
 -2 25 1 -0.12 0.26
 2 25 -1 0.47 0.29
 2 25 -1 0.11 0.25
 2 25 -1 0.14 0.28
 -2 25 1 0.29 0.24
 2 25 -1 0.39 0.25
 -2 25 1 0.34 0.25
 -2 25 1 -0.03 0.24
 -1 -25 1 0.66 0.32
 -1 -25 1 1.24 0.33
 1 -25 -1 0.62 0.26
 -1 -25 1 0.95 0.36
 1 -25 -1 0.77 0.3
 -1 -25 1 0.53 0.27
 1 -25 -1 0.82 0.33
 1 25 -1 1.04 0.31
 1 25 -1 0.64 0.24
 -1 25 1 1.34 0.34
 -1 25 1 0.53 0.29
 1 25 -1 0.89 0.32
 -1 25 1 0.82 0.31
 1 25 -1 0.81 0.32
 -1 25 1 1.23 0.3
 1 25 -1 0.95 0.33
 -1 25 1 1.08 0.29
 1 25 -1 0.92 0.28
 -1 25 1 0.72 0.27
 -1 25 1 0.47 0.25
 0 -25 -1 4.96 0.57
 0 -25 1 4.9 0.51
 0 -25 1 5.02 0.57
 0 -25 -1 4.23 0.45
 0 -25 -1 5.22 0.54
 0 -25 1 4.8 0.5
 0 -25 1 4.93 0.52
 0 25 -1 5.88 0.6
 0 25 1 5.3 0.51
 0 25 -1 4.36 0.43
 0 25 -1 5.41 0.6
 0 25 1 4.85 0.55
 0 25 1 4.75 0.49
 0 25 1 4.53 0.53
 0 25 -1 5.55 0.47
 0 25 1 5.55 0.57
 0 25 1 4.43 0.48
 0 25 -1 5.2 0.52
 -1 -25 -1 0.08 0.26
 1 -25 1 -0.12 0.21
 -1 -25 -1 -0.23 0.26
 -1 -25 -1 0.54 0.31
 1 -25 1 0.12 0.26
 -1 -25 -1 0.15 0.22
 1 -25 1 0.15 0.32
 -1 25 -1 0.33 0.21
 -1 25 -1 -0.15 0.21
 1 25 1 0.45 0.28
 -1 25 -1 -0.35 0.22
 1 25 1 0.15 0.21
 1 25 1 0.26 0.24
 1 25 1 0.35 0.26
 -1 25 -1 -0.03 0.18
 1 25 1 -0.1 0.23
 1 25 1 0.01 0.24
 2 -25 1 0.54 0.3
 -2 -25 -1 0.89 0.36
 2 -25 1 1.23 0.39
 -2 -25 -1 1.22 0.34
 2 -25 1 1.2 0.33
 -2 -25 -1 0.94 0.28
 -2 25 -1 0.46 0.26
 2 25 1 0.89 0.29
 2 25 1 0.73 0.29
 2 25 1 1.19 0.36
 -2 25 -1 0.55 0.22
 2 25 1 0.45 0.28
 2 25 1 0.49 0.3
 -2 25 -1 1.08 0.24
 -2 25 -1 1.13 0.35
 3 -25 1 4.91 0.54
 3 -25 1 3.66 0.52
 -3 -25 -1 4.48 0.48
 -3 -25 -1 4.06 0.56
 3 25 1 4.44 0.5
 3 25 1 4.26 0.57
 3 25 1 4.64 0.55
 3 25 1 3.5 0.47
 -3 25 -1 4.05 0.55
 -3 25 -1 4.41 0.42
 3 25 1 4.47 0.56
 -3 25 -1 3.6 0.6
 -4 -25 -1 0.17 0.24
 4 -25 1 0.26 0.33
 -4 -25 -1 0.52 0.38
 4 -25 1 0.73 0.34
 -4 25 -1 0.35 0.39
 4 25 1 0.64 0.38
 4 25 1 0.14 0.27
 4 25 1 0.49 0.32
 -4 25 -1 0.3 0.34
 4 25 1 0.7 0.37
 -5 -25 -1 -0.1 0.25
 5 -25 1 1.06 0.39
 5 -25 1 0.24 0.36
 -5 -25 -1 0.48 0.43
 5 25 1 0.14 0.32
 5 25 1 0.4 0.39
 -5 25 -1 -0.31 0.36
 5 25 1 0.38 0.36
 -5 25 -1 0.66 0.41
 6 -25 1 0.68 0.42
 -6 -25 -1 0.15 0.48
 6 -25 1 0.76 0.43
 6 25 1 0.8 0.43
 -6 25 -1 1.24 0.46
 6 25 1 1.1 0.45
 -6 25 -1 0.32 0.48
 6 25 1 1.35 0.48
 -7 -25 -1 2.02 0.62
 7 -25 1 1.32 0.49
 7 -25 1 1.49 0.53
 7 25 1 2.62 0.6
 -7 25 -1 2.95 0.63
 7 25 1 1.88 0.58
 -7 -26 1 2.12 0.65
 7 -26 -1 1.05 0.49
 7 -26 -1 0.6 0.54
 -7 26 1 0.92 0.58
 7 26 -1 2.51 0.61
 7 26 -1 1.47 0.55
 6 -26 -1 1.19 0.49
 6 -26 -1 0.3 0.4
 -6 -26 1 0.9 0.32
 -6 -26 1 0.06 0.48
 -6 26 1 -0.03 0.42
 6 26 -1 0.97 0.44
 6 26 -1 0.91 0.47
 6 26 -1 0.2 0.4
 6 26 -1 0.81 0.47
 -5 -26 1 0.61 0.31
 -5 -26 1 0.66 0.46
 5 -26 -1 -0.09 0.37
 5 -26 -1 0.32 0.38
 -5 26 1 0.12 0.42
 5 26 -1 -0.25 0.33
 5 26 -1 -0.05 0.29
 5 26 -1 -0.58 0.3
 5 26 -1 -0.37 0.35
 -5 26 1 -0.36 0.36
 5 26 -1 -0.43 0.53
 -5 26 1 0.31 0.26
 4 -26 -1 0.25 0.34
 -4 -26 1 -0.07 0.27
 -4 -26 1 -0.05 0.36
 4 -26 -1 -0.03 0.32
 4 26 -1 -0.22 0.33
 4 26 -1 0.48 0.31
 -4 26 1 0.35 0.24
 -4 26 1 -0.1 0.21
 -4 26 1 -0.12 0.32
 4 26 -1 0.12 0.31
 -4 26 1 0.3 0.39
 4 26 -1 0.16 0.39
 4 26 -1 0.5 0.32
 -3 -26 1 1.26 0.43
 -3 -26 1 0.99 0.32
 -3 -26 1 0.44 0.36
 3 -26 -1 1.16 0.38
 3 -26 -1 0.97 0.38
 -3 -26 1 0.76 0.38
 -3 26 1 0.63 0.25
 -3 26 1 0.85 0.28
 -3 26 1 1.29 0.41
 3 26 -1 0.66 0.35
 3 26 -1 1.23 0.37
 3 26 -1 0.93 0.31
 3 26 -1 1.11 0.4
 3 26 -1 0.86 0.33
 2 -26 -1 0.72 0.34
 2 -26 -1 0.84 0.36
 -2 -26 1 0.83 0.3
 -2 -26 1 0.6 0.37
 -2 -26 1 1.65 0.4
 -2 -26 1 1.03 0.35
 2 -26 -1 0.93 0.32
 -2 26 1 0.54 0.27
 2 26 -1 0.41 0.32
 2 26 -1 1.39 0.35
 2 26 -1 0.87 0.33
 2 26 -1 1.35 0.35
 -2 26 1 0.86 0.34
 2 26 -1 1.14 0.35
 -2 26 1 0.34 0.26
 2 26 -1 1.02 0.3
 -2 26 1 0.85 0.27
 1 -26 -1 0.59 0.28
 -1 -26 1 0.03 0.27
 -1 -26 1 0.98 0.3
 1 -26 -1 0.29 0.3
 1 -26 -1 0.6 0.31
 -1 -26 1 0.52 0.3
 -1 -26 1 0.45 0.31
 1 26 -1 1 0.32
 -1 26 1 0.62 0.24
 -1 26 1 0.41 0.26
 -1 26 1 0.1 0.28
 1 26 -1 0.71 0.31
 -1 26 1 0.43 0.27
 1 26 -1 0.27 0.28
 1 26 -1 0.52 0.29
 -1 26 1 0.73 0.33
 1 26 -1 0.49 0.31
 -1 26 1 0.64 0.3
 1 26 -1 0.73 0.25
 -1 26 1 0.96 0.3
 0 -26 1 0.47 0.28
 0 -26 1 0.99 0.35
 0 -26 -1 0.23 0.28
 0 -26 1 0.27 0.29
 0 -26 -1 0.35 0.31
 0 -26 -1 0.88 0.28
 0 -26 1 0.25 0.31
 0 26 -1 0.32 0.27
 0 26 1 0.61 0.3
 0 26 -1 0.5 0.24
 0 26 1 0.51 0.24
 0 26 -1 0.14 0.24
 0 26 1 0.43 0.28
 0 26 1 0.58 0.31
 0 26 -1 0.07 0.23
 0 26 -1 0.86 0.33
 0 26 1 0.45 0.26
 0 26 1 0.49 0.29
 -1 -26 -1 1.13 0.33
 -1 -26 -1 0.75 0.35
 1 -26 1 1.17 0.38
 1 -26 1 0.92 0.31
 1 -26 1 1.27 0.36
 -1 -26 -1 0.98 0.35
 -1 -26 -1 1.04 0.29
 -1 26 -1 1 0.27
 -1 26 -1 1.83 0.32
 -1 26 -1 0.77 0.34
 1 26 1 1.05 0.33
 1 26 1 0.5 0.25
 1 26 1 1.43 0.36
 -1 26 -1 1.63 0.36
 1 26 1 0.77 0.34
 1 26 1 1.27 0.36
 1 26 1 1.47 0.36
 -2 -26 -1 0 0.23
 2 -26 1 -0.08 0.29
 2 -26 1 0.15 0.31
 -2 -26 -1 0 0.29
 -2 -26 -1 0.05 0.31
 2 -26 1 -0.04 0.25
 2 26 1 0.17 0.25
 -2 26 -1 -0.01 0.18
 2 26 1 -0.36 0.28
 2 26 1 0.1 0.27
 -2 26 -1 0.32 0.29
 2 26 1 0 0.26
 2 26 1 0.56 0.33
 -2 26 -1 -0.03 0.23
 2 26 1 -0.25 0.2
 -2 26 -1 -0.19 0.18
 3 -26 1 -0.09 0.28
 3 -26 1 1.11 0.4
 -3 -26 -1 -0.5 0.31
 -3 -26 -1 0.24 0.25
 -3 26 -1 0.03 0.2
 -3 26 -1 0.06 0.31
 3 26 1 0.43 0.33
 3 26 1 0.03 0.33
 3 26 1 0.44 0.28
 -3 26 -1 0.21 0.35
 3 26 1 0.16 0.31
 3 26 1 0.43 0.29
 4 -26 1 0.73 0.37
 4 -26 1 -0.08 0.33
 -4 -26 -1 0.21 0.25
 -4 -26 -1 1.33 0.46
 4 26 1 -0.1 0.27
 4 26 1 0.3 0.33
 4 26 1 0.06 0.34
 4 26 1 -0.14 0.32
 -4 26 -1 0.35 0.35
 -4 26 -1 0.05 0.4
 -5 -26 -1 6.31 0.79
 5 -26 1 5.72 0.67
 5 -26 1 5.06 0.69
 -5 -26 -1 5.86 0.54
 5 26 1 6.58 0.96
 5 26 1 5.3 0.72
 5 26 1 5.79 0.76
 5 26 1 4.64 0.62
 -5 26 -1 4.61 0.64
 -5 26 -1 5.21 0.75
 -6 -26 -1 -0.43 0.41
 6 -26 1 0.08 0.4
 6 -26 1 -0.37 0.37
 6 26 1 0.31 0.4
 6 26 1 0.35 0.44
 -6 26 -1 0.24 0.46
 -6 26 -1 -0.21 0.37
 6 26 1 -0.22 0.33
 -7 -26 -1 -0.39 0.45
 7 -26 1 0.16 0.43
 7 -26 1 0.16 0.45
 7 26 1 0.37 0.45
 7 26 1 0.61 0.49
 -7 26 -1 -0.06 0.42
 -6 -27 1 0.4 0.32
 -6 -27 1 -0.01 0.44
 6 -27 -1 0.64 0.45
 6 -27 -1 0.39 0.4
 -6 27 1 0.6 0.48
 6 27 -1 0.02 0.38
 6 27 -1 -0.27 0.4
 6 27 -1 0.5 0.42
 5 -27 -1 -0.5 0.33
 -5 -27 1 -0.9 0.33
 5 -27 -1 -0.26 0.35
 -5 -27 1 0.3 0.29
 -5 27 1 0.22 0.43
 5 27 -1 -0.2 0.34
 -5 27 1 0.16 0.25
 5 27 -1 0.3 0.33
 5 27 -1 0.05 0.34
 -5 27 1 -0.27 0.36
 5 27 -1 0.34 0.41
 4 -27 -1 0.93 0.39
 4 -27 -1 0.65 0.41
 -4 -27 1 0.46 0.41
 -4 -27 1 0.12 0.28
 4 27 -1 0.63 0.4
 4 27 -1 0.38 0.37
 -4 27 1 0.33 0.23
 -4 27 1 0.99 0.48
 4 27 -1 1.2 0.45
 4 27 -1 0.66 0.37
 4 27 -1 0.44 0.31
 -4 27 1 1.28 0.46
 -4 27 1 0.39 0.26
 -3 -27 1 1.17 0.42
 3 -27 -1 1.94 0.42
 -3 -27 1 1.61 0.38
 -3 -27 1 0.88 0.41
 -3 -27 1 1.02 0.42
 3 -27 -1 0.54 0.39
 3 27 -1 1.83 0.45
 3 27 -1 1.2 0.4
 3 27 -1 1.49 0.45
 -3 27 1 1.52 0.33
 -3 27 1 1.36 0.31
 3 27 -1 1.2 0.33
 -3 27 1 2.09 0.46
 3 27 -1 1.4 0.42
 -2 -27 1 0.49 0.34
 2 -27 -1 0.38 0.33
 2 -27 -1 0.25 0.26
 -2 -27 1 0.3 0.3
 -2 -27 1 0.28 0.27
 -2 -27 1 1.06 0.38
 2 -27 -1 -0.03 0.31
 2 27 -1 -0.12 0.27
 2 27 -1 -0.29 0.29
 2 27 -1 0.26 0.3
 -2 27 1 -0.06 0.27
 2 27 -1 0.35 0.28
 -2 27 1 0.15 0.24
 2 27 -1 0.18 0.23
 2 27 -1 -0.11 0.24
 -2 27 1 -0.41 0.23
 -2 27 1 0.07 0.3
 1 -27 -1 -0.16 0.29
 -1 -27 1 -0.07 0.28
 -1 -27 1 -0.18 0.23
 1 -27 -1 -0.29 0.23
 1 -27 -1 0.06 0.29
 -1 -27 1 -0.09 0.28
 -1 -27 1 0.57 0.33
 1 27 -1 0.07 0.22
 1 27 -1 -0.17 0.26
 -1 27 1 -0.01 0.24
 1 27 -1 -0.4 0.25
 1 27 -1 0.1 0.28
 1 27 -1 -0.08 0.24
 -1 27 1 0 0.21
 -1 27 1 0.37 0.31
 -1 27 1 0.4 0.26
 1 27 -1 -0.22 0.22
 -1 27 1 -0.11 0.25
 -1 27 1 -0.44 0.24
 0 -27 -1 1.69 0.4
 0 -27 -1 1.27 0.32
 0 -27 1 1.39 0.42
 0 -27 1 1.65 0.39
 0 -27 1 1.58 0.39
 0 -27 1 1.55 0.37
 0 -27 -1 1.55 0.43
 0 27 1 1.49 0.35
 0 27 1 1.41 0.4
 0 27 -1 1.59 0.32
 0 27 1 1.59 0.39
 0 27 -1 1.91 0.42
 0 27 1 1.89 0.4
 0 27 -1 2.01 0.42
 0 27 1 2.45 0.37
 0 27 1 1.74 0.37
 0 27 -1 2.3 0.36
 -1 -27 -1 4.26 0.53
 1 -27 1 2.63 0.43
 -1 -27 -1 3.37 0.51
 -1 -27 -1 3.29 0.54
 1 -27 1 3.6 0.54
 -1 -27 -1 3.58 0.45
 1 -27 1 3.24 0.48
 -1 27 -1 3.87 0.51
 -1 27 -1 4.24 0.41
 1 27 1 3.41 0.52
 -1 27 -1 3.54 0.42
 1 27 1 4.56 0.56
 1 27 1 3.42 0.47
 -1 27 -1 3.1 0.48
 1 27 1 3.95 0.54
 1 27 1 4.12 0.55
 1 27 1 2.84 0.4
 2 -27 1 -0.18 0.25
 -2 -27 -1 -0.08 0.24
 -2 -27 -1 0.39 0.34
 2 -27 1 0.07 0.31
 2 -27 1 0.34 0.35
 2 27 1 0.3 0.27
 2 27 1 0.24 0.29
 2 27 1 -0.1 0.27
 -2 27 -1 0.1 0.21
 -2 27 -1 -0.1 0.2
 -2 27 -1 0.16 0.32
 -2 27 -1 0.07 0.29
 2 27 1 0.02 0.31
 2 27 1 0.06 0.3
 2 27 1 -0.38 0.27
 -3 -27 -1 4.1 0.49
 3 -27 1 4.36 0.59
 3 -27 1 5.28 0.6
 -3 -27 -1 4.07 0.61
 3 27 1 4.88 0.6
 -3 27 -1 3.82 0.57
 3 27 1 5.21 0.63
 -3 27 -1 4.67 0.72
 -3 27 -1 3.75 0.41
 3 27 1 4.34 0.52
 3 27 1 4.87 0.63
 3 27 1 5.06 0.59
 4 -27 1 5.55 0.66
 -4 -27 -1 5.39 0.71
 4 -27 1 5.68 0.65
 -4 -27 -1 5.85 0.56
 -4 27 -1 5.46 0.78
 4 27 1 6.34 0.69
 4 27 1 6.66 0.7
 -4 27 -1 4.5 0.63
 4 27 1 6.68 0.76
 4 27 1 5.77 0.69
 -5 -27 -1 1.88 0.56
 -5 -27 -1 2.9 0.43
 5 -27 1 5.09 0.65
 5 -27 1 2.67 0.56
 5 27 1 2.88 0.56
 -5 27 -1 3.14 0.59
 5 27 1 3.74 0.65
 -5 27 -1 2.26 0.61
 5 27 1 4.17 0.64
 5 27 1 2.44 0.52
 -6 -27 -1 1.16 0.53
 6 -27 1 1.3 0.49
 6 -27 1 0.66 0.46
 6 27 1 0.68 0.44
 6 27 1 1.48 0.54
 6 27 1 1.29 0.49
 -6 27 -1 0.24 0.41
 -6 27 -1 1.09 0.56
 6 -28 -1 -0.3 0.39
 -6 -28 1 0.16 0.46
 6 -28 -1 -0.16 0.4
 -6 -28 1 -0.3 0.28
 6 28 -1 0.54 0.46
 -6 28 1 0.29 0.46
 6 28 -1 -0.02 0.4
 6 28 -1 -0.55 0.33
 5 -28 -1 1.56 0.53
 5 -28 -1 1.42 0.49
 -5 -28 1 1.55 0.4
 -5 -28 1 1.43 0.53
 5 28 -1 1.08 0.47
 -5 28 1 1.45 0.54
 5 28 -1 0.79 0.43
 -5 28 1 1.5 0.54
 5 28 -1 1.52 0.46
 5 28 -1 0.67 0.47
 4 -28 -1 0.63 0.38
 -4 -28 1 0.5 0.41
 4 -28 -1 0.67 0.4
 -4 -28 1 0.49 0.32
 -4 28 1 0.65 0.46
 4 28 -1 0.66 0.42
 4 28 -1 0.31 0.31
 4 28 -1 0.03 0.34
 4 28 -1 0.38 0.38
 4 28 -1 0.29 0.35
 -4 28 1 -0.07 0.25
 -4 28 1 0.16 0.41
 3 -28 -1 -0.08 0.34
 -3 -28 1 -0.12 0.35
 -3 -28 1 0.42 0.31
 3 -28 -1 0.85 0.36
 -3 -28 1 0.41 0.38
 3 28 -1 0.86 0.39
 3 28 -1 0.49 0.28
 -3 28 1 0.58 0.28
 3 28 -1 0.08 0.36
 -3 28 1 0.46 0.39
 -3 28 1 0.5 0.26
 3 28 -1 0.7 0.34
 3 28 -1 0.58 0.38
 2 -28 -1 13.1 0.79
 2 -28 -1 11.79 0.87
 -2 -28 1 14.12 0.89
 2 -28 -1 13.36 0.87
 -2 -28 1 13.76 0.86
 -2 -28 1 13.26 0.77
 -2 -28 1 12.52 0.9
 2 28 -1 12.33 0.71
 2 28 -1 13.06 0.89
 2 28 -1 14.04 0.9
 -2 28 1 13.3 0.72
 2 28 -1 14.22 0.8
 2 28 -1 14.48 0.83
 -2 28 1 12.58 0.82
 2 28 -1 11.78 0.83
 -2 28 1 13.7 0.9
 -2 28 1 13.61 0.71
 -1 -28 1 0.2 0.28
 -1 -28 1 0.43 0.33
 -1 -28 1 0.56 0.33
 1 -28 -1 0.28 0.32
 1 -28 -1 0.37 0.33
 -1 -28 1 0.39 0.32
 1 -28 -1 0.83 0.33
 -1 28 1 1.05 0.41
 -1 28 1 -0.01 0.22
 -1 28 1 0.45 0.29
 -1 28 1 0.36 0.3
 1 28 -1 0.72 0.37
 1 28 -1 0.7 0.31
 -1 28 1 0.54 0.3
 -1 28 1 0.65 0.38
 1 28 -1 0.14 0.28
 1 28 -1 0.33 0.3
 1 28 -1 0.36 0.25
 0 -28 -1 0.98 0.32
 0 -28 1 0.58 0.36
 0 -28 -1 0.67 0.37
 0 -28 1 1.02 0.36
 0 -28 -1 0.8 0.35
 0 -28 1 0.82 0.35
 0 -28 1 0.78 0.32
 0 28 1 0.76 0.28
 0 28 1 1.35 0.4
 0 28 -1 0.94 0.34
 0 28 -1 0.98 0.28
 0 28 1 0.9 0.32
 0 28 1 1.18 0.36
 0 28 -1 1.19 0.32
 0 28 -1 1.44 0.39
 0 28 1 0.72 0.32
 0 28 1 0.34 0.33
 1 -28 1 1.66 0.38
 -1 -28 -1 1.32 0.43
 -1 -28 -1 1.75 0.46
 1 -28 1 1.1 0.35
 -1 -28 -1 1.24 0.34
 1 -28 1 1.17 0.4
 1 -28 1 1.69 0.43
 -1 -28 -1 1.04 0.36
 -1 28 -1 1.11 0.37
 1 28 1 1.89 0.4
 -1 28 -1 1.04 0.38
 -1 28 -1 1.62 0.32
 1 28 1 0.87 0.3
 1 28 1 1.22 0.39
 1 28 1 1.42 0.4
 -1 28 -1 0.9 0.29
 1 28 1 0.91 0.38
 1 28 1 1 0.36
 2 -28 1 5.32 0.58
 2 -28 1 5.3 0.63
 2 -28 1 4.6 0.64
 -2 -28 -1 5.52 0.55
 -2 -28 -1 6.3 0.71
 -2 28 -1 4.44 0.45
 2 28 1 5.22 0.63
 -2 28 -1 5.42 0.72
 2 28 1 7.43 0.72
 -2 28 -1 5.46 0.63
 2 28 1 5.85 0.62
 2 28 1 5.72 0.58
 2 28 1 5.36 0.62
 -2 28 -1 6.02 0.43
 2 28 1 6.54 0.71
 -3 -28 -1 7.12 0.62
 -3 -28 -1 6.38 0.74
 3 -28 1 7.33 0.72
 3 -28 1 7.95 0.71
 3 28 1 6.52 0.68
 -3 28 -1 6.21 0.8
 3 28 1 6.53 0.63
 -3 28 -1 7.82 0.74
 -3 28 -1 6.64 0.53
 3 28 1 6.88 0.77
 3 28 1 5.71 0.64
 3 28 1 6.47 0.69
 4 -28 1 12.81 0.91
 -4 -28 -1 12.08 0.71
 -4 -28 -1 11.5 0.99
 4 -28 1 9.97 0.87
 4 28 1 11.37 0.98
 -4 28 -1 10.97 1.04
 4 28 1 11.58 0.86
 -4 28 -1 11.07 0.93
 4 28 1 12.46 0.91
 4 28 1 11.64 0.81
 -5 -28 -1 0.47 0.29
 5 -28 1 -0.47 0.33
 5 -28 1 -0.51 0.37
 -5 -28 -1 -0.49 0.41
 -5 28 -1 0.71 0.47
 -5 28 -1 0.47 0.41
 5 28 1 0.1 0.4
 5 28 1 0.07 0.4
 5 28 1 -0.45 0.32
 5 28 1 0.02 0.37
 -6 -28 -1 0.38 0.5
 6 -28 1 -0.32 0.39
 6 -28 1 0.3 0.41
 -6 28 -1 -0.42 0.45
 6 28 1 0.01 0.39
 6 28 1 0.63 0.48
 6 28 1 0.33 0.45
 -6 28 -1 -0.22 0.37
 -6 -29 1 0.52 0.51
 6 -29 -1 0.15 0.45
 -6 -29 1 -0.15 0.31
 6 -29 -1 -0.17 0.42
 6 29 -1 -0.25 0.41
 -6 29 1 0.2 0.47
 6 29 -1 0.03 0.43
 6 29 -1 0.22 0.43
 -5 -29 1 2 0.45
 5 -29 -1 1.23 0.49
 -5 -29 1 1.22 0.54
 5 -29 -1 0.79 0.44
 5 29 -1 1.41 0.48
 5 29 -1 0.3 0.44
 -5 29 1 1.4 0.55
 -5 29 1 0.53 0.45
 5 29 -1 2.05 0.54
 5 29 -1 1.89 0.56
 -4 -29 1 0.07 0.44
 4 -29 -1 -0.43 0.35
 4 -29 -1 0.1 0.34
 -4 -29 1 -0.15 0.28
 -4 29 1 0 0.39
 -4 29 1 -0.14 0.24
 -4 29 1 -0.21 0.36
 4 29 -1 0.01 0.41
 4 29 -1 0.37 0.37
 4 29 -1 0.07 0.33
 4 29 -1 0.01 0.37
 4 29 -1 0.12 0.36
 -3 -29 1 0.04 0.47
 -3 -29 1 0.02 0.29
 -3 -29 1 -0.15 0.37
 3 -29 -1 -0.22 0.35
 3 -29 -1 0.13 0.34
 -3 29 1 0.02 0.24
 3 29 -1 0.24 0.36
 -3 29 1 0.21 0.26
 -3 29 1 0.22 0.41
 -3 29 1 1.1 0.43
 3 29 -1 0.05 0.35
 3 29 -1 -0.15 0.3
 3 29 -1 0.23 0.25
 3 29 -1 -0.15 0.32
 -2 -29 1 0.56 0.38
 -2 -29 1 0.21 0.34
 -2 -29 1 -0.1 0.27
 2 -29 -1 0.47 0.38
 2 -29 -1 0.24 0.36
 -2 -29 1 0.07 0.33
 2 -29 -1 0.44 0.31
 2 29 -1 0.32 0.34
 2 29 -1 0.21 0.34
 2 29 -1 0.25 0.24
 -2 29 1 0.33 0.29
 2 29 -1 0.46 0.34
 2 29 -1 -0.29 0.28
 -2 29 1 0.16 0.34
 -2 29 1 0.22 0.27
 2 29 -1 0.33 0.32
 -2 29 1 0.25 0.25
 1 -29 -1 -0.18 0.26
 -1 -29 1 0.68 0.37
 -1 -29 1 0.55 0.34
 -1 -29 1 -0.23 0.29
 1 -29 -1 -0.03 0.32
 1 -29 -1 0.77 0.37
 -1 -29 1 0.3 0.3
 1 29 -1 0.38 0.34
 -1 29 1 0.16 0.29
 1 29 -1 -0.02 0.22
 -1 29 1 0.22 0.29
 1 29 -1 0.62 0.3
 -1 29 1 -0.27 0.19
 -1 29 1 -0.18 0.26
 -1 29 1 -0.06 0.31
 1 29 -1 -0.41 0.28
 0 -29 -1 0.18 0.27
 0 -29 -1 0.03 0.3
 0 -29 -1 0.07 0.33
 0 -29 1 -0.24 0.26
 0 -29 1 0.38 0.36
 0 -29 1 0.42 0.32
 0 -29 -1 -0.11 0.31
 0 -29 1 0.8 0.38
 0 29 1 -0.06 0.3
 0 29 1 0.31 0.31
 0 29 1 0.04 0.28
 0 29 -1 -0.22 0.3
 0 29 -1 -0.32 0.19
 0 29 1 -0.59 0.29
 0 29 -1 0.2 0.27
 0 29 -1 0.02 0.25
 0 29 1 -0.02 0.25
 0 29 1 0.15 0.24
 1 -29 1 -0.17 0.27
 -1 -29 -1 -0.15 0.33
 1 -29 1 -0.1 0.3
 -1 -29 -1 -0.14 0.25
 -1 -29 -1 -0.08 0.33
 1 -29 1 -0.15 0.31
 1 -29 1 0.3 0.3
 -1 -29 -1 0.37 0.35
 1 29 1 0.08 0.25
 -1 29 -1 0.05 0.32
 1 29 1 0.27 0.35
 1 29 1 -0.25 0.29
 1 29 1 -0.28 0.31
 -1 29 -1 0.29 0.26
 1 29 1 0.64 0.34
 1 29 1 0.23 0.29
 -1 29 -1 0.1 0.24
 2 -29 1 9.9 0.79
 -2 -29 -1 10.32 0.68
 2 -29 1 9.05 0.79
 2 -29 1 11.48 0.97
 -2 -29 -1 7.9 0.8
 2 29 1 10.19 0.79
 -2 29 -1 11.39 0.52
 2 29 1 9.83 0.87
 -2 29 -1 9.82 0.6
 -2 29 -1 9.77 0.83
 2 29 1 9.69 0.88
 -2 29 -1 9.53 0.94
 2 29 1 10.65 0.79
 2 29 1 10.97 0.83
 2 29 1 9.2 0.73
 3 -29 1 0.15 0.35
 -3 -29 -1 1.02 0.45
 -3 -29 -1 0.71 0.3
 3 -29 1 0.75 0.4
 3 29 1 1.04 0.36
 3 29 1 1.35 0.48
 3 29 1 1.03 0.43
 3 29 1 0.67 0.4
 3 29 1 0.01 0.31
 -3 29 -1 1.12 0.29
 -3 29 -1 1.29 0.52
 -3 29 -1 0.63 0.4
 -4 -29 -1 0.85 0.32
 4 -29 1 0.52 0.4
 -4 -29 -1 1.13 0.49
 4 -29 1 0.5 0.41
 4 29 1 0.54 0.42
 -4 29 -1 1.56 0.47
 4 29 1 0.39 0.33
 4 29 1 1.3 0.47
 4 29 1 0.21 0.36
 -4 29 -1 0.44 0.48
 -5 -29 -1 0.62 0.52
 5 -29 1 0.54 0.43
 5 -29 1 0.18 0.44
 -5 29 -1 0.42 0.48
 5 29 1 1.36 0.53
 -5 29 -1 0.45 0.42
 5 29 1 0.51 0.42
 5 29 1 0.22 0.45
 5 29 1 0.7 0.44
 6 -29 1 0.18 0.48
 6 -29 1 0.28 0.46
 -6 -29 -1 0.67 0.52
 6 29 1 0.64 0.47
 -6 29 -1 1.12 0.48
 -6 29 -1 0.56 0.56
 6 29 1 0.82 0.46
 6 -30 -1 0.5 0.48
 6 -30 -1 1.22 0.5
 -6 -30 1 0.8 0.59
 -6 -30 1 0.27 0.4
 6 30 -1 0.53 0.48
 6 30 -1 0.12 0.44
 -6 30 1 0.7 0.57
 -5 -30 1 0.05 0.46
 5 -30 -1 0.55 0.44
 5 -30 -1 -0.03 0.4
 -5 -30 1 0.6 0.33
 5 30 -1 -0.31 0.36
 5 30 -1 -0.37 0.37
 5 30 -1 0.08 0.44
 -5 30 1 0.41 0.48
 -5 30 1 -0.39 0.41
 4 -30 -1 -0.2 0.39
 4 -30 -1 0.58 0.4
 -4 -30 1 0.46 0.33
 -4 -30 1 0.87 0.47
 4 30 -1 -0.45 0.33
 -4 30 1 -0.05 0.26
 4 30 -1 -0.42 0.3
 -4 30 1 0.66 0.44
 -4 30 1 -0.17 0.44
 4 30 -1 0.26 0.41
 4 30 -1 0.72 0.43
 4 30 -1 0.35 0.45
 3 -30 -1 0.98 0.41
 -3 -30 1 0.87 0.46
 -3 -30 1 0.8 0.35
 3 -30 -1 1.29 0.48
 3 30 -1 1.23 0.45
 3 30 -1 1.42 0.48
 3 30 -1 1.41 0.47
 3 30 -1 1.11 0.45
 3 30 -1 0.92 0.41
 3 30 -1 1.37 0.39
 -3 30 1 1.56 0.56
 -3 30 1 1.27 0.33
 -3 30 1 1.76 0.5
 -3 30 1 0.89 0.32
 -2 -30 1 10.29 0.93
 -2 -30 1 12.04 0.88
 -2 -30 1 10.3 0.89
 2 -30 -1 10.34 0.88
 -2 -30 1 10.32 0.73
 2 -30 -1 8.25 0.84
 2 -30 -1 11.56 0.78
 -2 30 1 9.84 0.67
 2 30 -1 9.72 0.77
 -2 30 1 12.18 0.96
 2 30 -1 10.07 0.93
 2 30 -1 9.85 0.68
 2 30 -1 11.17 0.8
 2 30 -1 12.26 0.91
 -2 30 1 10.85 0.91
 -2 30 1 11.37 0.7
 1 -30 -1 3.34 0.56
 1 -30 -1 2.78 0.47
 -1 -30 1 2.5 0.5
 1 -30 -1 2.79 0.53
 -1 -30 1 2.13 0.49
 -1 -30 1 2.03 0.46
 -1 -30 1 2.66 0.45
 -1 30 1 2.52 0.41
 1 30 -1 4.01 0.6
 1 30 -1 3.15 0.43
 1 30 -1 2.99 0.47
 -1 30 1 2.63 0.53
 -1 30 1 2.24 0.43
 1 30 -1 2.28 0.49
 -1 30 1 3.03 0.52
 0 -30 -1 1.63 0.36
 0 -30 1 1.99 0.48
 0 -30 -1 1.05 0.42
 0 -30 1 1 0.34
 0 -30 1 1.3 0.4
 0 -30 -1 2.01 0.45
 0 -30 -1 1.97 0.46
 0 -30 1 0.67 0.4
 0 30 1 1.71 0.48
 0 30 1 2.17 0.38
 0 30 -1 1.6 0.36
 0 30 1 1.27 0.39
 0 30 -1 1.3 0.46
 0 30 1 1.76 0.42
 0 30 1 1.48 0.44
 0 30 -1 2.06 0.38
 0 30 -1 1.81 0.46
 0 30 1 1.9 0.47
 -1 -30 -1 11.09 0.87
 1 -30 1 8.79 0.84
 1 -30 1 10.1 0.9
 -1 -30 -1 10.14 0.86
 1 -30 1 11.24 0.84
 1 -30 1 9.76 0.78
 -1 -30 -1 10.62 0.71
 1 30 1 12.13 0.89
 -1 30 -1 11.69 0.68
 -1 30 -1 12.23 0.65
 1 30 1 10.67 0.79
 1 30 1 10.84 0.88
 1 30 1 10.78 0.79
 1 30 1 11.19 0.95
 1 30 1 10.7 0.71
 -1 30 -1 11.48 0.85
 2 -30 1 0.96 0.47
 -2 -30 -1 1.44 0.46
 2 -30 1 1.89 0.47
 -2 -30 -1 1.97 0.41
 2 -30 1 1.98 0.45
 2 30 1 2.18 0.51
 -2 30 -1 1.45 0.51
 -2 30 -1 1.9 0.28
 2 30 1 2.04 0.46
 2 30 1 1.19 0.45
 2 30 1 1.93 0.4
 -2 30 -1 1.95 0.49
 2 30 1 1.76 0.51
 2 30 1 1.11 0.44
 -2 30 -1 2.09 0.36
 -3 -30 -1 0.41 0.3
 3 -30 1 0.12 0.41
 3 -30 1 0.58 0.39
 -3 -30 -1 0.07 0.39
 3 30 1 -0.02 0.29
 3 30 1 -0.48 0.29
 3 30 1 -0.08 0.32
 -3 30 -1 -0.25 0.25
 3 30 1 -0.42 0.35
 -3 30 -1 0.34 0.39
 3 30 1 0.01 0.39
 3 30 1 -0.34 0.31
 -3 30 -1 -0.06 0.42
 4 -30 1 6.46 0.77
 -4 -30 -1 7.23 0.65
 -4 -30 -1 5.8 0.77
 4 -30 1 6.63 0.76
 4 30 1 6.66 0.8
 4 30 1 5.89 0.73
 4 30 1 8.25 0.83
 4 30 1 7.56 0.77
 -4 30 -1 5.33 0.81
 -4 30 -1 6.33 0.77
 -5 -30 -1 5.28 0.78
 5 -30 1 4.67 0.67
 5 -30 1 3.38 0.64
 5 30 1 4.23 0.71
 -5 30 -1 3.45 0.74
 5 30 1 5.9 0.77
 -5 30 -1 4.56 0.71
 5 30 1 3.18 0.65
 6 -30 1 0.15 0.43
 6 -30 1 1.08 0.53
 -6 -30 -1 1.06 0.56
 -6 30 -1 0.85 0.59
 -6 30 -1 0.22 0.48
 6 30 1 1.31 0.51
 6 30 1 0.81 0.52
 -5 -31 1 0.57 0.52
 5 -31 -1 0.85 0.46
 5 -31 -1 0.42 0.51
 -5 -31 1 0.71 0.36
 5 31 -1 0.87 0.46
 -5 31 1 0.57 0.5
 -5 31 1 0.4 0.53
 5 31 -1 1.1 0.55
 5 31 -1 0.89 0.45
 4 -31 -1 0.67 0.47
 -4 -31 1 0.03 0.31
 4 -31 -1 -0.65 0.34
 -4 -31 1 0.05 0.43
 -4 31 1 -0.06 0.46
 4 31 -1 0.11 0.43
 -4 31 1 -0.79 0.38
 4 31 -1 0.34 0.42
 -4 31 1 0.02 0.27
 4 31 -1 0.36 0.43
 4 31 -1 0.18 0.44
 4 31 -1 -0.23 0.32
 3 -31 -1 0.83 0.45
 -3 -31 1 0.92 0.38
 -3 -31 1 1.37 0.5
 3 -31 -1 1.6 0.46
 3 31 -1 1.26 0.44
 -3 31 1 1.18 0.33
 3 31 -1 1.18 0.44
 3 31 -1 0.69 0.42
 3 31 -1 0.6 0.42
 3 31 -1 0.13 0.42
 -3 31 1 1.59 0.49
 -3 31 1 0.61 0.49
 3 31 -1 1.32 0.38
 -3 31 1 1.09 0.34
 -2 -31 1 0.45 0.41
 -2 -31 1 0.12 0.31
 -2 -31 1 0.2 0.37
 2 -31 -1 0.39 0.42
 2 -31 -1 1.5 0.48
 2 -31 -1 -0.24 0.31
 -2 -31 1 0.33 0.38
 2 31 -1 0.31 0.37
 -2 31 1 0.58 0.41
 2 31 -1 -0.27 0.36
 2 31 -1 0.09 0.34
 -2 31 1 0.17 0.26
 -2 31 1 0.34 0.37
 2 31 -1 0.46 0.3
 -2 31 1 0.17 0.29
 1 -31 -1 0.51 0.4
 -1 -31 1 0.59 0.38
 -1 -31 1 0.65 0.4
 1 -31 -1 0.76 0.37
 -1 -31 1 1.07 0.41
 1 -31 -1 0.15 0.37
 -1 -31 1 0.28 0.32
 -1 31 1 0.32 0.34
 1 31 -1 0.33 0.33
 -1 31 1 0.15 0.33
 1 31 -1 0.66 0.42
 -1 31 1 1.15 0.36
 1 31 -1 0.65 0.33
 1 31 -1 0.2 0.27
 -1 31 1 1.05 0.42
 0 -31 -1 0.53 0.4
 0 -31 1 0.23 0.34
 0 -31 1 0.02 0.35
 0 -31 1 0.04 0.3
 0 -31 -1 0.44 0.37
 0 -31 -1 0.36 0.31
 0 -31 -1 0.29 0.35
 0 -31 1 -0.25 0.35
 0 31 1 0.22 0.31
 0 31 1 0.08 0.39
 0 31 -1 0.42 0.32
 0 31 -1 -0.13 0.35
 0 31 -1 0.5 0.35
 0 31 1 0.69 0.37
 0 31 -1 0.11 0.26
 0 31 1 0.32 0.27
 0 31 1 0.22 0.39
 0 31 1 0.07 0.34
 1 -31 1 0.42 0.37
 1 -31 1 0.76 0.37
 -1 -31 -1 0.46 0.31
 -1 -31 -1 0.76 0.56
 1 -31 1 0.37 0.42
 -1 -31 -1 0.26 0.39
 1 31 1 0.17 0.27
 -1 31 -1 0.41 0.27
 -1 31 -1 0.5 0.38
 1 31 1 0.39 0.4
 1 31 1 0.49 0.37
 1 31 1 0 0.32
 1 31 1 0.37 0.34
 -1 31 -1 0.26 0.26
 1 31 1 0.21 0.36
 -2 -31 -1 -0.22 0.25
 2 -31 1 -0.32 0.33
 -2 -31 -1 -0.02 0.36
 2 -31 1 -0.21 0.38
 2 -31 1 -0.2 0.32
 -2 31 -1 -0.51 0.33
 -2 31 -1 -0.32 0.22
 2 31 1 0.18 0.39
 -2 31 -1 0.08 0.41
 2 31 1 0.07 0.39
 2 31 1 0.54 0.37
 2 31 1 0.35 0.37
 2 31 1 0.05 0.28
 -2 31 -1 0.16 0.22
 2 31 1 -0.12 0.34
 3 -31 1 1.47 0.46
 -3 -31 -1 0.99 0.35
 -3 -31 -1 1.02 0.49
 3 -31 1 0.27 0.41
 -3 31 -1 1.45 0.57
 3 31 1 0.99 0.47
 3 31 1 1.45 0.48
 3 31 1 0.67 0.35
 -3 31 -1 1.31 0.46
 3 31 1 1.39 0.51
 3 31 1 1.91 0.49
 4 -31 1 0.19 0.4
 -4 -31 -1 0.31 0.3
 4 -31 1 -0.1 0.39
 -4 -31 -1 -0.19 0.44
 4 31 1 0.43 0.35
 4 31 1 0.64 0.5
 4 31 1 -0.02 0.36
 -4 31 -1 0.64 0.42
 -4 31 -1 0.11 0.46
 4 31 1 0.11 0.38
 -5 -31 -1 6.1 0.84
 5 -31 1 6.02 0.8
 5 -31 1 5.8 0.78
 -5 31 -1 4.69 0.82
 5 31 1 7.13 0.82
 -5 31 -1 5.09 0.76
 5 31 1 5.26 0.73
 5 31 1 4.97 0.77
 5 -32 -1 0.43 0.47
 -5 -32 1 -0.15 0.47
 5 -32 -1 0.36 0.49
 -5 -32 1 0.23 0.36
 5 32 -1 1.24 0.5
 -5 32 1 0.09 0.46
 5 32 -1 -0.37 0.41
 5 32 -1 0.59 0.47
 -5 32 1 0.43 0.55
 -4 -32 1 1.61 0.55
 4 -32 -1 1.17 0.56
 -4 -32 1 2.09 0.49
 4 -32 -1 1.13 0.49
 -4 32 1 0.8 0.32
 4 32 -1 2.4 0.57
 -4 32 1 2.81 0.64
 -4 32 1 1.62 0.6
 4 32 -1 1.03 0.42
 4 32 -1 1.93 0.58
 4 32 -1 2.31 0.6
 -3 -32 1 -0.14 0.39
 3 -32 -1 -0.05 0.42
 -3 -32 1 0.05 0.32
 3 -32 -1 -0.77 0.31
 3 32 -1 0.69 0.47
 3 32 -1 0.27 0.43
 -3 32 1 0.46 0.49
 3 32 -1 -0.34 0.37
 -3 32 1 0.12 0.26
 -3 32 1 -0.15 0.38
 3 32 -1 0.53 0.35
 3 32 -1 -0.12 0.38
 -3 32 1 0.46 0.3
 2 -32 -1 1.31 0.49
 2 -32 -1 0.21 0.35
 -2 -32 1 0.26 0.33
 2 -32 -1 0.13 0.38
 -2 -32 1 -0.21 0.36
 -2 -32 1 0.5 0.44
 -2 -32 1 0.29 0.39
 -2 32 1 1.19 0.47
 2 32 -1 0.68 0.39
 -2 32 1 1.24 0.36
 2 32 -1 0.86 0.41
 -2 32 1 0.41 0.29
 2 32 -1 0.58 0.44
 2 32 -1 0.35 0.31
 -1 -32 1 0.92 0.44
 1 -32 -1 0.9 0.38
 -1 -32 1 0.53 0.35
 1 -32 -1 0.95 0.43
 -1 -32 1 0.87 0.42
 1 -32 -1 1.25 0.48
 -1 32 1 0.53 0.42
 1 32 -1 1.33 0.39
 -1 32 1 1.86 0.41
 -1 32 1 1.71 0.39
 -1 32 1 1.47 0.46
 1 32 -1 0.68 0.32
 1 32 -1 0.58 0.39
 1 32 -1 0.4 0.4
 0 -32 -1 -0.15 0.34
 0 -32 -1 0.34 0.4
 0 -32 -1 -0.39 0.27
 0 -32 -1 -0.23 0.35
 0 -32 1 0.75 0.37
 0 -32 1 0.21 0.42
 0 -32 1 0.03 0.33
 0 -32 1 0.76 0.41
 0 32 1 0.69 0.43
 0 32 -1 0.58 0.4
 0 32 1 0.59 0.43
 0 32 -1 0.01 0.26
 0 32 1 0.45 0.36
 0 32 -1 0.33 0.31
 0 32 1 0.33 0.29
 0 32 -1 0.02 0.41
 0 32 1 0.24 0.35
 1 -32 1 4.49 0.69
 1 -32 1 5.74 0.65
 1 -32 1 4.81 0.65
 -1 -32 -1 4.67 0.66
 -1 -32 -1 5.34 0.59
 -1 32 -1 4.84 0.69
 -1 32 -1 6.32 0.5
 1 32 1 6.22 0.74
 1 32 1 6.54 0.67
 1 32 1 4.12 0.66
 1 32 1 4.88 0.57
 1 32 1 5.3 0.7
 -1 32 -1 5.5 0.55
 1 32 1 6.41 0.78
 2 -32 1 -0.02 0.35
 2 -32 1 0.68 0.48
 -2 -32 -1 -0.2 0.38
 2 -32 1 0.66 0.41
 -2 -32 -1 0.39 0.34
 2 32 1 1.25 0.43
 -2 32 -1 0.46 0.45
 2 32 1 0 0.36
 2 32 1 0.51 0.42
 -2 32 -1 0.27 0.26
 -2 32 -1 0.72 0.45
 2 32 1 0.24 0.32
 2 32 1 0.64 0.38
 2 32 1 -0.1 0.41
 -3 -32 -1 2.48 0.47
 3 -32 1 2.63 0.55
 -3 -32 -1 1.41 0.53
 3 -32 1 2.41 0.56
 3 32 1 1.86 0.49
 -3 32 -1 1.95 0.53
 3 32 1 2.03 0.54
 3 32 1 2.18 0.55
 3 32 1 2.34 0.54
 3 32 1 2.26 0.55
 -3 32 -1 1.98 0.67
 4 -32 1 0.27 0.45
 -4 -32 -1 0.69 0.51
 4 -32 1 0.73 0.47
 -4 -32 -1 1.07 0.36
 -4 32 -1 0.72 0.51
 4 32 1 1.13 0.47
 -4 32 -1 0.9 0.54
 4 32 1 1.92 0.55
 4 32 1 0.9 0.44
 -5 -32 -1 0.83 0.56
 5 -32 1 0.61 0.48
 5 -32 1 1.33 0.53
 5 32 1 0.57 0.56
 -5 32 -1 0.74 0.49
 5 32 1 1.1 0.5
 5 32 1 0.88 0.53
 -5 32 -1 0.97 0.56
 -5 -33 1 1.63 0.46
 -5 -33 1 0.83 0.55
 5 -33 -1 1.05 0.56
 5 -33 -1 1.01 0.58
 5 33 -1 2.23 0.58
 -5 33 1 1.26 0.62
 5 33 -1 1.32 0.72
 -5 33 1 0.72 0.55
 -4 -33 1 -0.76 0.4
 4 -33 -1 0.6 0.47
 4 -33 -1 0 0.47
 -4 -33 1 -0.02 0.37
 4 33 -1 0.74 0.42
 4 33 -1 0.15 0.44
 -4 33 1 -0.17 0.45
 -4 33 1 0.4 0.52
 -3 -33 1 0.48 0.43
 3 -33 -1 1.14 0.52
 3 -33 -1 0.58 0.43
 -3 -33 1 1.05 0.44
 3 33 -1 0.52 0.44
 -3 33 1 0.98 0.36
 3 33 -1 0.72 0.5
 3 33 -1 0.66 0.38
 3 33 -1 1.04 0.47
 -3 33 1 0.84 0.53
 -3 33 1 1.37 0.3
 -3 33 1 1.5 0.57
 2 -33 -1 0.86 0.48
 -2 -33 1 0.18 0.47
 -2 -33 1 0.3 0.37
 2 -33 -1 0.46 0.4
 2 -33 -1 -0.16 0.38
 -2 -33 1 0.05 0.42
 -2 -33 1 -0.15 0.37
 2 33 -1 0.12 0.42
 2 33 -1 0.03 0.35
 2 33 -1 -0.2 0.26
 -2 33 1 -0.1 0.42
 -2 33 1 -0.13 0.28
 -2 33 1 0.17 0.32
 2 33 -1 0.26 0.39
 -1 -33 1 2.7 0.52
 -1 -33 1 2.46 0.55
 1 -33 -1 2.52 0.49
 1 -33 -1 2.02 0.51
 1 -33 -1 2.47 0.54
 -1 -33 1 2.18 0.47
 -1 -33 1 2.89 0.6
 1 -33 -1 2.19 0.54
 1 33 -1 1.72 0.55
 -1 33 1 2.93 0.46
 -1 33 1 3.29 0.61
 1 33 -1 4.22 0.55
 -1 33 1 3.25 0.62
 1 33 -1 3.62 0.61
 1 33 -1 3.14 0.47
 -1 33 1 3.45 0.51
 0 -33 -1 1.72 0.5
 0 -33 -1 2 0.53
 0 -33 1 1.34 0.49
 0 -33 1 3.22 0.62
 0 -33 -1 1.29 0.4
 0 -33 1 1.32 0.52
 0 -33 -1 1.69 0.5
 0 -33 1 2.24 0.46
 0 33 1 2.89 0.6
 0 33 1 2.36 0.49
 0 33 -1 2.62 0.42
 0 33 1 2.25 0.55
 0 33 -1 1.43 0.52
 0 33 1 2.65 0.48
 0 33 -1 1.61 0.37
 1 -33 1 0.22 0.44
 -1 -33 -1 -0.3 0.28
 1 -33 1 0.18 0.42
 1 -33 1 0.53 0.38
 -1 -33 -1 0.02 0.39
 1 33 1 -0.05 0.28
 -1 33 -1 0.41 0.28
 1 33 1 0.57 0.47
 1 33 1 0.06 0.39
 1 33 1 0.4 0.4
 1 33 1 -0.39 0.34
 1 33 1 -0.08 0.36
 -1 33 -1 0.15 0.37
 -1 33 -1 0.08 0.26
 -2 -33 -1 5.77 0.65
 2 -33 1 6.1 0.75
 2 -33 1 7.08 0.89
 -2 -33 -1 7.88 0.84
 2 -33 1 7.67 0.76
 -2 33 -1 5.17 0.81
 -2 33 -1 8.72 0.88
 2 33 1 7.11 0.87
 2 33 1 6.89 0.71
 2 33 1 6.2 0.76
 -2 33 -1 6.41 0.57
 2 33 1 8.01 0.78
 2 33 1 6.57 0.81
 3 -33 1 1.08 0.48
 3 -33 1 1.23 0.45
 -3 -33 -1 1.21 0.4
 -3 -33 -1 1.09 0.5
 3 33 1 0.79 0.49
 3 33 1 0.38 0.42
 3 33 1 2.54 0.62
 -3 33 -1 1.21 0.58
 3 33 1 1.99 0.52
 -3 33 -1 0.99 0.48
 -4 -33 -1 0.15 0.29
 4 -33 1 -0.2 0.44
 4 -33 1 -0.45 0.39
 -4 -33 -1 -0.27 0.42
 4 33 1 -0.2 0.37
 -4 33 -1 0.18 0.45
 4 33 1 0.39 0.45
 4 33 1 0.03 0.45
 4 33 1 0.06 0.38
 -4 33 -1 -0.04 0.49
 -5 -33 -1 0.28 0.54
 5 -33 1 1.5 0.59
 5 -33 1 0.29 0.5
 5 33 1 0.69 0.5
 5 33 1 0.76 0.47
 -5 33 -1 0.58 0.48
 -5 33 -1 1.46 0.67
 -4 -34 1 2.2 0.52
 4 -34 -1 4.51 0.75
 -4 -34 1 2.99 0.65
 4 -34 -1 4.03 0.75
 -4 34 1 2.23 0.64
 4 34 -1 3.85 0.62
 4 34 -1 1.65 0.58
 -4 34 1 2.08 0.66
 -3 -34 1 0.2 0.46
 -3 -34 1 0.81 0.41
 3 -34 -1 -0.86 0.36
 3 -34 -1 0.38 0.48
 -3 34 1 0.64 0.47
 3 34 -1 -0.03 0.34
 -3 34 1 -0.14 0.28
 3 34 -1 -0.52 0.34
 3 34 -1 0.54 0.48
 -3 34 1 -0.35 0.47
 2 -34 -1 -0.15 0.39
 -2 -34 1 0.22 0.4
 2 -34 -1 0.57 0.43
 2 -34 -1 -0.09 0.43
 -2 -34 1 0.04 0.35
 2 34 -1 0.33 0.4
 -2 34 1 0.26 0.32
 -2 34 1 0.03 0.31
 2 34 -1 -0.06 0.46
 -2 34 1 0.49 0.49
 2 34 -1 0.18 0.33
 2 34 -1 -0.3 0.37
 1 -34 -1 1 0.4
 1 -34 -1 0.74 0.49
 -1 -34 1 0.83 0.41
 1 -34 -1 1 0.47
 1 -34 -1 0.25 0.45
 -1 -34 1 0.46 0.44
 -1 -34 1 0.75 0.48
 -1 -34 1 1.36 0.47
 -1 34 1 1.33 0.4
 1 34 -1 2.08 0.58
 1 34 -1 1.25 0.39
 1 34 -1 0.69 0.37
 -1 34 1 1.25 0.42
 1 34 -1 1.03 0.46
 -1 34 1 0.74 0.43
 -1 34 1 0.35 0.46
 0 -34 1 2.41 0.51
 0 -34 -1 1.81 0.45
 0 -34 -1 1.84 0.54
 0 -34 1 0.84 0.49
 0 -34 -1 2 0.51
 0 -34 1 1.93 0.53
 0 34 1 1.97 0.48
 0 34 -1 2.39 0.43
 0 34 -1 3 0.6
 0 34 1 2.55 0.55
 0 34 1 1.91 0.55
 0 34 1 1.37 0.4
 0 34 -1 1.63 0.38
 1 -34 1 0.32 0.41
 -1 -34 -1 -0.16 0.41
 1 -34 1 0.21 0.43
 1 -34 1 -0.29 0.41
 -1 -34 -1 -0.02 0.31
 1 34 1 0.39 0.5
 -1 34 -1 0.55 0.49
 -1 34 -1 0.05 0.26
 1 34 1 0.27 0.45
 -1 34 -1 -0.11 0.27
 1 34 1 0.7 0.36
 -1 34 -1 0.3 0.42
 1 34 1 0.08 0.39
 1 34 1 0.57 0.41
 -2 -34 -1 0.13 0.33
 2 -34 1 -0.2 0.37
 2 -34 1 1.33 0.52
 -2 -34 -1 0.72 0.45
 2 -34 1 -0.03 0.43
 2 34 1 0.65 0.42
 2 34 1 0.2 0.43
 -2 34 -1 0.02 0.47
 2 34 1 0.34 0.45
 2 34 1 -0.59 0.35
 -2 34 -1 0.09 0.28
 -2 34 -1 -0.15 0.42
 2 34 1 0.42 0.35
 2 34 1 0.75 0.46
 3 -34 1 1 0.52
 -3 -34 -1 1.35 0.41
 -3 -34 -1 0.45 0.46
 3 -34 1 2.12 0.54
 3 34 1 1.5 0.55
 3 34 1 1.35 0.49
 -3 34 -1 1.12 0.54
 -3 34 -1 1.2 0.6
 3 34 1 1.42 0.55
 3 34 1 2.09 0.55
 4 -34 1 1.38 0.59
 -4 -34 -1 1.2 0.39
 -4 -34 -1 1.32 0.58
 4 -34 1 1.42 0.56
 4 34 1 1.91 0.6
 -4 34 -1 1.73 0.65
 4 34 1 1.33 0.55
 4 34 1 1.49 0.54
 4 34 1 0.64 0.48
 -4 34 -1 1.04 0.55
 4 -35 -1 0.29 0.53
 4 -35 -1 1.46 0.58
 -4 -35 1 0.42 0.5
 -4 -35 1 1.61 0.52
 -4 35 1 0.47 0.6
 4 35 -1 0.96 0.5
 4 35 -1 0.45 0.51
 -4 35 1 1.1 0.55
 -3 -35 1 0.57 0.5
 3 -35 -1 0.76 0.53
 3 -35 -1 1.18 0.54
 -3 -35 1 1.62 0.49
 -3 35 1 1.16 0.61
 3 35 -1 1.65 0.56
 3 35 -1 1.3 0.44
 -3 35 1 0.68 0.36
 -3 35 1 0.95 0.51
 3 35 -1 0.54 0.45
 -2 -35 1 0.31 0.4
 -2 -35 1 -0.01 0.38
 2 -35 -1 -0.28 0.45
 2 -35 -1 0 0.41
 -2 35 1 -0.15 0.29
 2 35 -1 -0.1 0.44
 -2 35 1 -0.15 0.45
 2 35 -1 -0.09 0.4
 -2 35 1 0.48 0.45
 2 35 -1 0.31 0.33
 -1 -35 1 0.12 0.45
 1 -35 -1 -0.64 0.31
 1 -35 -1 -0.06 0.43
 1 -35 -1 0.62 0.41
 -1 -35 1 0.7 0.42
 -1 -35 1 -0.26 0.43
 1 -35 -1 0.43 0.49
 -1 -35 1 0.53 0.41
 -1 35 1 0.26 0.49
 1 35 -1 0.19 0.46
 1 35 -1 0.46 0.37
 -1 35 1 0.09 0.33
 -1 35 1 0.16 0.33
 -1 35 1 1.01 0.49
 1 35 -1 0.24 0.3
 0 -35 -1 7.81 0.77
 0 -35 1 8.89 0.9
 0 -35 1 8.01 0.81
 0 -35 1 7.41 0.87
 0 -35 -1 8.01 0.83
 0 35 1 6.75 0.8
 0 35 -1 9.11 0.66
 0 35 1 7.83 0.93
 0 35 1 8.05 0.75
 0 35 1 8.82 0.76
 0 35 -1 8.55 0.9
 0 35 -1 7.87 0.68
 -1 -35 -1 0.73 0.4
 1 -35 1 0.59 0.45
 1 -35 1 -0.42 0.41
 -1 -35 -1 0.53 0.44
 1 -35 1 0.38 0.4
 -1 35 -1 0.38 0.44
 1 35 1 0.93 0.49
 -1 35 -1 0.5 0.3
 1 35 1 0.45 0.41
 1 35 1 0.88 0.39
 -1 35 -1 0.47 0.3
 -1 35 -1 0.21 0.48
 1 35 1 -0.13 0.43
 2 -35 1 1.53 0.54
 -2 -35 -1 1 0.43
 2 -35 1 0.41 0.5
 2 -35 1 0.97 0.46
 -2 -35 -1 1.6 0.55
 2 35 1 1.35 0.52
 -2 35 -1 0.4 0.47
 2 35 1 1.18 0.49
 2 35 1 1.18 0.52
 -2 35 -1 0.74 0.53
 2 35 1 0.74 0.49
 2 35 1 0.99 0.41
 -3 -35 -1 0.56 0.36
 3 -35 1 0.45 0.49
 -3 -35 -1 0.29 0.48
 3 -35 1 0.76 0.52
 -3 35 -1 0.76 0.54
 3 35 1 1.13 0.54
 3 35 1 0.68 0.47
 3 35 1 0.42 0.48
 -3 35 -1 0.9 0.56
 3 35 1 0.46 0.46
 -4 -35 -1 0.77 0.39
 4 -35 1 0.8 0.51
 4 -35 1 0.54 0.55
 -4 -35 -1 1.14 0.58
 -4 35 -1 0.2 0.5
 4 35 1 0.5 0.52
 -4 35 -1 0.37 0.59
 4 35 1 0.22 0.47
 4 35 1 0.46 0.48
 -3 -36 1 0.02 0.45
 3 -36 -1 0.54 0.54
 3 -36 -1 -0.3 0.47
 -3 -36 1 0.86 0.45
 3 36 -1 -0.01 0.46
 3 36 -1 -0.01 0.44
 -3 36 1 -0.28 0.49
 -3 36 1 0.87 0.53
 3 36 -1 0.11 0.4
 -3 36 1 0.64 0.35
 -2 -36 1 1.03 0.51
 2 -36 -1 1.35 0.54
 2 -36 -1 0.63 0.53
 -2 -36 1 1.42 0.53
 2 36 -1 1.64 0.56
 -2 36 1 0.7 0.58
 2 36 -1 1.87 0.46
 -2 36 1 1.53 0.56
 2 36 -1 1.03 0.52
 1 -36 -1 0.03 0.39
 -1 -36 1 0.07 0.44
 1 -36 -1 -0.1 0.45
 1 -36 -1 0.67 0.48
 -1 -36 1 -0.22 0.38
 -1 -36 1 -0.34 0.44
 1 36 -1 -0.22 0.45
 1 36 -1 0.31 0.33
 -1 36 1 0.29 0.36
 -1 36 1 -0.16 0.46
 0 -36 -1 1.06 0.46
 0 -36 1 1.01 0.51
 0 -36 1 1.54 0.53
 0 -36 -1 0.32 0.46
 0 -36 1 0.99 0.54
 0 36 1 1.8 0.46
 0 36 1 1.43 0.51
 0 36 -1 1.58 0.42
 0 36 -1 1.44 0.54
 0 36 -1 1.51 0.37
 0 36 1 1.85 0.6
 1 -36 1 4.55 0.72
 -1 -36 -1 5.21 0.67
 1 -36 1 5.4 0.71
 1 -36 1 4.55 0.8
 -1 -36 -1 4.85 0.73
 1 36 1 3.88 0.59
 -1 36 -1 5.2 0.78
 -1 36 -1 4.48 0.53
 1 36 1 3.4 0.65
 -1 36 -1 4.51 0.79
 1 36 1 5.77 0.79
 -2 -36 -1 -0.13 0.43
 2 -36 1 -0.13 0.44
 2 -36 1 -0.47 0.42
 -2 -36 -1 -0.28 0.33
 2 -36 1 -0.13 0.45
 2 36 1 0.58 0.4
 -2 36 -1 0.67 0.55
 -2 36 -1 0.39 0.47
 2 36 1 0.27 0.49
 3 -36 1 0.03 0.49
 -3 -36 -1 0.04 0.34
 3 -36 1 0 0.47
 -3 -36 -1 -0.03 0.45
 3 36 1 -0.43 0.37
 -3 36 -1 0.06 0.5
 3 36 1 0.07 0.42
 3 36 1 0.1 0.45
 3 36 1 0.07 0.43
 -3 36 -1 -0.37 0.44
 -3 -37 1 6.98 0.81
 3 -37 -1 7.67 0.93
 3 -37 -1 7.03 0.9
 -3 -37 1 6.87 0.88
 -3 37 1 9.47 1.04
 3 37 -1 6.83 0.88
 3 37 -1 8.18 1.37
 -3 37 1 7.07 1.04
 3 37 -1 5.84 0.75
 2 -37 -1 0.03 0.44
 -2 -37 1 0.44 0.47
 2 -37 -1 -0.17 0.47
 -2 -37 1 0.64 0.65
 -2 37 1 -0.03 0.5
 2 37 -1 -0.26 0.35
 2 37 -1 -0.31 0.45
 -2 37 1 -0.07 0.34
 -2 37 1 0.75 0.54
 -1 -37 1 0.5 0.44
 -1 -37 1 -0.12 0.46
 -1 -37 1 0.78 0.59
 1 -37 -1 0.58 0.45
 -1 37 1 -0.28 0.46
 1 37 -1 -0.05 0.31
 1 37 -1 0.53 0.5
 -1 37 1 0.76 0.39
 0 -37 1 0.44 0.48
 0 -37 -1 -0.55 0.4
 0 -37 1 0.12 0.47
 0 -37 1 -0.3 0.42
 0 -37 -1 -0.21 0.41
 0 37 1 1.31 0.53
 0 37 -1 0.28 0.48
 0 37 1 -0.31 0.39
 0 37 -1 0.55 0.33
 0 37 1 0.29 0.37
 -1 -37 -1 0.11 0.46
 1 -37 1 0.22 0.48
 1 -37 1 -0.36 0.4
 -1 -37 -1 1.18 0.47
 1 -37 1 0.1 0.48
 -1 37 -1 0.43 0.49
 1 37 1 0.49 0.47
 1 37 1 0.31 0.39
 -1 37 -1 0.2 0.52
 1 37 1 0.48 0.49
 -1 37 -1 0.09 0.28
 -2 -37 -1 -0.35 0.43
 2 -37 1 -0.24 0.48
 -2 -37 -1 0.51 0.43
 2 -37 1 -0.49 0.45
 2 -37 1 0.41 0.5
 2 37 1 -0.31 0.34
 -2 37 -1 0.88 0.56
 -2 37 -1 0.55 0.49
 2 37 1 -0.85 0.36
 -3 -37 -1 -0.23 0.32
 3 -37 1 -0.04 0.51
 -3 -37 -1 -0.12 0.47
 3 -37 1 0.69 0.55
 3 37 1 0.1 0.41
 -3 37 -1 1.23 0.57
 -3 37 -1 0.27 0.54
 2 -38 -1 0.59 0.53
 2 -38 -1 -1.21 0.41
 -2 -38 1 0.46 0.5
 -2 38 1 -0.06 0.46
 2 38 -1 -0.18 0.34
 -2 38 1 -0.11 0.48
 2 38 -1 0.49 0.51
 -2 38 1 0.7 0.37
 -1 -38 1 0.14 0.46
 1 -38 -1 0.77 0.5
 -1 38 1 0.4 0.5
 1 38 -1 0.17 0.5
 1 38 -1 1.11 0.42
 -1 38 1 1.22 0.43
 0 -38 1 0.04 0.49
 0 -38 1 0.05 0.43
 0 -38 -1 0.54 0.56
 0 -38 1 0.06 0.48
 0 -38 -1 -0.2 0.43
 0 38 -1 0.04 0.53
 0 38 1 -0.53 0.41
 0 38 -1 0.18 0.34
 0 38 1 -0.47 0.45
 0 38 1 -0.08 0.36
 0 38 -1 -0.28 0.44
 1 -38 1 0.33 0.5
 1 -38 1 0.2 0.52
 1 -38 1 -0.13 0.48
 -1 -38 -1 0.91 0.5
 -1 -38 -1 0.1 0.44
 -1 38 -1 0.22 0.53
 1 38 1 0.17 0.5
 -1 38 -1 0.36 0.54
 1 38 1 0.42 0.4
 1 38 1 0.16 0.44
 -2 -38 -1 0.18 0.42
 -2 -38 -1 0.78 0.49
 2 -38 1 0.47 0.58
 2 -38 1 0.48 0.55
 2 38 1 0.06 0.4
 -2 38 -1 0.52 0.57
 -2 38 -1 0.03 0.47
 -1 39 1 3.11 0.69
 1 39 -1 3.38 0.75
 0 -39 1 0.39 0.51
 0 -39 -1 -0.57 0.41
 0 -39 1 0.21 0.51
 0 -39 1 0.69 0.53
 0 39 -1 0 0.48
 0 39 -1 0.28 0.55
 0 39 -1 -0.22 0.3
 0 39 1 0.44 0.53
 0 39 1 -0.3 0.35
 9 0 -2 0.9 0.46
 9 0 -2 0.07 0.42
 9 0 -2 0.17 0.37
 -9 0 2 0.51 0.51
 -9 0 2 -0.07 0.45
 8 0 -2 0.47 0.41
 8 0 -2 -0.15 0.36
 -8 0 2 0.54 0.45
 8 0 -2 0.51 0.36
 -8 0 2 0.6 0.42
 7 0 -2 -0.17 0.31
 7 0 -2 0.49 0.29
 -7 0 2 -0.49 0.28
 -7 0 2 -0.13 0.18
 7 0 -2 0.48 0.31
 -7 0 2 0.09 0.3
 -6 0 2 7.5 0.47
 6 0 -2 8.76 0.72
 6 0 -2 7.47 0.54
 -6 0 2 7.24 0.7
 -6 0 2 8.54 0.64
 6 0 -2 8.79 0.73
 6 0 -2 8.96 0.62
 -5 0 2 0.3 0.25
 5 0 -2 0.21 0.19
 5 0 -2 -0.08 0.19
 5 0 -2 0.15 0.18
 -5 0 2 -0.11 0.12
 -5 0 2 0.21 0.21
 -5 0 2 0.2 0.19
 5 0 -2 -0.07 0.2
 4 0 -2 60.3 1.55
 4 0 -2 58.64 1.58
 4 0 -2 61.06 1.62
 -4 0 2 60.16 1.45
 4 0 -2 59.06 1.52
 -4 0 2 59.9 1.54
 4 0 -2 61.34 1.48
 4 0 -2 61.01 1.59
 3 0 -2 -0.08 0.14
 3 0 -2 -0.16 0.12
 3 0 -2 0.06 0.14
 -3 0 2 0.07 0.12
 3 0 -2 -0.07 0.11
 -2 0 2 79.6 1.78
 2 0 -2 82.22 1.82
 2 0 -2 82.11 1.78
 -2 0 2 84.5 1.86
 -2 0 2 82.97 1.74
 2 0 -2 83.02 1.8
 2 0 -2 79.38 1.8
 1 0 -2 0.12 0.09
 1 0 -2 0.06 0.1
 -1 0 2 0.09 0.08
 -1 0 2 0.13 0.08
 -1 0 2 0.08 0.08
 1 0 -2 -0.01 0.08
 -1 0 2 0.04 0.09
 -1 0 2 0.12 0.09
 0 0 -2 8.01 0.3
 -1 0 -2 0.11 0.04
 1 0 2 0.14 0.04
 1 0 2 0 0.06
 2 0 2 2.3 0.18
 -2 0 -2 2.69 0.15
 2 0 2 2.61 0.19
 2 0 2 2.65 0.2
 2 0 2 2.4 0.17
 3 0 2 0.13 0.13
 3 0 2 0.04 0.11
 -3 0 -2 0.02 0.07
 3 0 2 -0.04 0.09
 3 0 2 0.05 0.11
 -4 0 -2 -0.16 0.16
 4 0 2 0.28 0.17
 -4 0 -2 -0.01 0.1
 -4 0 -2 -0.13 0.09
 -4 0 -2 0.08 0.14
 4 0 2 -0.18 0.14
 -4 0 -2 -0.1 0.14
 4 0 2 -0.09 0.13
 -5 0 -2 -0.21 0.22
 5 0 2 -0.09 0.2
 -5 0 -2 -0.04 0.14
 5 0 2 -0.19 0.19
 5 0 2 0.1 0.19
 5 0 2 -0.05 0.18
 -5 0 -2 -0.45 0.18
 -6 0 -2 20.26 0.91
 -6 0 -2 19.61 0.8
 6 0 2 19.39 0.88
 6 0 2 21.47 0.92
 -6 0 -2 19.18 1.01
 6 0 2 19.19 0.92
 -7 0 -2 -0.47 0.24
 7 0 2 -0.05 0.3
 -7 0 -2 -0.07 0.21
 7 0 2 0.1 0.3
 -7 0 -2 0.01 0.34
 -8 0 -2 0.39 0.36
 8 0 2 -0.02 0.36
 -8 0 -2 0.84 0.48
 8 0 2 0.45 0.39
 -9 0 -2 -0.2 0.47
 9 0 2 0.25 0.44
 -9 0 -2 0.17 0.43
 9 0 2 -0.26 0.38
 9 -1 -2 0.46 0.4
 9 -1 -2 1.02 0.48
 9 -1 -2 1.8 0.59
 -9 -1 2 0.54 0.46
 -9 -1 2 1.05 0.53
 -9 1 2 0.2 0.48
 9 1 -2 0.77 0.48
 9 1 -2 1.56 0.53
 9 1 -2 1.31 0.49
 -9 1 2 0.79 0.54
 -8 -1 2 1.22 0.48
 8 -1 -2 0.74 0.44
 8 -1 -2 0.39 0.38
 8 -1 -2 1.05 0.41
 -8 -1 2 0.84 0.45
 -8 1 2 0.55 0.46
 8 1 -2 1.05 0.43
 8 1 -2 1.3 0.47
 8 1 -2 2.26 0.49
 -8 1 2 1.35 0.48
 -7 -1 2 2.52 0.35
 7 -1 -2 2.86 0.49
 7 -1 -2 2.62 0.44
 7 -1 -2 3.4 0.54
 -7 -1 2 3.11 0.51
 -7 -1 2 2.29 0.52
 -7 1 2 2.57 0.49
 7 1 -2 1.97 0.41
 -7 1 2 3.39 0.56
 7 1 -2 2.57 0.45
 -7 1 2 3.2 0.39
 7 1 -2 2.77 0.52
 6 -1 -2 -0.2 0.2
 6 -1 -2 0.11 0.24
 6 -1 -2 -0.08 0.24
 6 -1 -2 0.15 0.26
 -6 -1 2 0.28 0.19
 -6 -1 2 -0.32 0.22
 -6 -1 2 0.4 0.33
 -6 1 2 0 0.27
 6 1 -2 0.21 0.26
 -6 1 2 0.18 0.17
 -6 1 2 0.03 0.27
 6 1 -2 0.12 0.26
 6 1 -2 -0.06 0.21
 6 1 -2 0.33 0.27
 5 -1 -2 1.06 0.28
 5 -1 -2 1.13 0.26
 -5 -1 2 1.18 0.28
 -5 -1 2 1.22 0.26
 5 -1 -2 1.08 0.24
 -5 -1 2 1.31 0.23
 5 -1 -2 1.31 0.29
 -5 -1 2 1.34 0.34
 -5 1 2 0.69 0.28
 5 1 -2 1.27 0.25
 -5 1 2 1.51 0.23
 5 1 -2 1.34 0.3
 5 1 -2 1.22 0.3
 -5 1 2 1.37 0.28
 -5 1 2 1.3 0.28
 5 1 -2 1.25 0.27
 4 -1 -2 0.5 0.19
 4 -1 -2 0.52 0.21
 4 -1 -2 0.36 0.17
 -4 -1 2 0.46 0.15
 4 -1 -2 0.59 0.19
 -4 -1 2 0.26 0.18
 4 -1 -2 0.77 0.18
 4 -1 -2 0.83 0.23
 4 1 -2 0.79 0.22
 4 1 -2 0.34 0.17
 -4 1 2 0.5 0.14
 -4 1 2 0.88 0.21
 4 1 -2 0.69 0.17
 4 1 -2 0.39 0.19
 4 1 -2 0.66 0.2
 4 1 -2 0.56 0.18
 3 -1 -2 0.99 0.2
 3 -1 -2 0.59 0.16
 3 -1 -2 0.92 0.21
 3 -1 -2 0.44 0.17
 -3 -1 2 0.98 0.18
 3 1 -2 0.5 0.18
 3 1 -2 1.2 0.2
 3 1 -2 0.85 0.2
 3 1 -2 0.9 0.2
 -3 1 2 0.8 0.18
 2 -1 -2 0.28 0.13
 2 -1 -2 0.4 0.13
 2 -1 -2 0.52 0.12
 -2 -1 2 0.19 0.11
 2 -1 -2 0.48 0.13
 -2 -1 2 0.54 0.13
 2 1 -2 0.37 0.11
 -2 1 2 0.49 0.12
 -2 1 2 0.3 0.11
 2 1 -2 0.44 0.13
 2 1 -2 0.42 0.14
 2 1 -2 0.46 0.13
 -1 -1 2 25.76 0.62
 1 -1 -2 25.44 0.63
 1 -1 -2 25.68 0.64
 -1 -1 2 26.25 0.62
 1 -1 -2 25.64 0.62
 -1 -1 2 24.49 0.61
 -1 -1 2 25.58 0.63
 -1 1 2 26.48 0.64
 -1 1 2 25.95 0.62
 1 1 -2 24.08 0.62
 -1 1 2 25.98 0.61
 -1 1 2 25.43 0.63
 1 1 -2 25.21 0.68
 -1 1 2 26.47 0.62
 1 1 -2 25.44 0.62
 0 1 2 524.98 10.26
 0 1 -2 531.42 10.42
 1 -1 2 0.94 0.08
 1 1 2 1.01 0.06
 -1 1 -2 1.01 0.09
 1 1 2 0.71 0.09
 2 -1 2 28.8 0.7
 2 -1 2 28.9 0.73
 2 -1 2 28.4 0.69
 2 -1 2 28.79 0.73
 2 1 2 28.01 0.7
 -2 1 -2 29.12 0.69
 2 1 2 30.08 0.7
 2 1 2 28.93 0.73
 2 1 2 29.7 0.74
 3 -1 2 0.38 0.14
 3 -1 2 0.08 0.11
 -3 -1 -2 -0.02 0.08
 3 -1 2 0.16 0.12
 3 -1 2 -0.05 0.09
 -3 1 -2 0.09 0.08
 -3 1 -2 0.09 0.08
 3 1 2 0.04 0.09
 3 1 2 0.14 0.11
 3 1 2 0.08 0.13
 3 1 2 -0.05 0.12
 -4 -1 -2 -0.02 0.13
 4 -1 2 0.15 0.16
 -4 -1 -2 0.19 0.16
 4 -1 2 0.12 0.15
 4 -1 2 -0.01 0.14
 -4 -1 -2 0.02 0.1
 -4 -1 -2 -0.14 0.18
 4 1 2 -0.06 0.16
 4 1 2 -0.04 0.14
 -4 1 -2 0.15 0.1
 -4 1 -2 -0.07 0.14
 -4 1 -2 0.04 0.1
 -4 1 -2 0.08 0.21
 -4 1 -2 0.01 0.15
 4 1 2 0.33 0.17
 -5 -1 -2 0.73 0.3
 -5 -1 -2 1.19 0.22
 5 -1 2 0.32 0.22
 -5 -1 -2 1.13 0.28
 5 -1 2 1.33 0.3
 5 -1 2 1.24 0.27
 5 -1 2 0.85 0.26
 5 -1 2 1.03 0.25
 -5 1 -2 0.82 0.2
 5 1 2 0.58 0.22
 5 1 2 0.71 0.27
 5 1 2 0.9 0.28
 -5 1 -2 1.36 0.33
 -5 1 -2 0.66 0.27
 5 1 2 0.9 0.27
 6 -1 2 30.02 1.12
 6 -1 2 29.2 1.08
 -6 -1 -2 29 1
 6 -1 2 28.55 1.13
 -6 -1 -2 27.07 1.09
 -6 -1 -2 29.41 1.26
 -6 1 -2 27.38 1.2
 6 1 2 29.73 1.1
 -6 1 -2 28.93 1
 6 1 2 29.38 1.11
 -6 1 -2 28.98 1.1
 6 1 2 28.54 1.13
 -7 -1 -2 0.38 0.25
 -7 -1 -2 0.33 0.31
 7 -1 2 0.27 0.32
 -7 -1 -2 0.01 0.37
 7 -1 2 -0.29 0.28
 7 1 2 -0.11 0.31
 -7 1 -2 -0.16 0.2
 7 1 2 0.11 0.32
 -7 1 -2 0.71 0.35
 -7 1 -2 -0.27 0.33
 -8 -1 -2 0.62 0.47
 8 -1 2 0.38 0.38
 -8 -1 -2 0.06 0.35
 8 -1 2 0.28 0.39
 8 1 2 0.71 0.4
 -8 1 -2 0.36 0.37
 -8 1 -2 0.52 0.47
 8 1 2 0.27 0.37
 9 -1 2 0.3 0.44
 -9 -1 -2 -0.38 0.37
 9 -1 2 0.17 0.41
 -9 -1 -2 -0.26 0.44
 -9 1 -2 -0.72 0.34
 -9 1 -2 0.32 0.54
 9 1 2 -0.3 0.37
 9 1 2 -0.01 0.42
 9 -2 -2 0.55 0.48
 -9 -2 2 0.64 0.5
 9 -2 -2 0.23 0.4
 9 -2 -2 1.29 0.45
 -9 -2 2 0.81 0.54
 9 2 -2 0.54 0.5
 9 2 -2 -0.1 0.36
 9 2 -2 0.32 0.43
 -9 2 2 0.92 0.51
 -9 2 2 0.87 0.53
 -8 -2 2 0.84 0.45
 8 -2 -2 1.95 0.51
 -8 -2 2 0.71 0.43
 8 -2 -2 1.74 0.45
 8 -2 -2 0.92 0.42
 -8 2 2 0.73 0.44
 8 2 -2 1.37 0.42
 8 2 -2 1.03 0.42
 -8 2 2 1.45 0.5
 8 2 -2 2.03 0.54
 7 -2 -2 3.34 0.49
 7 -2 -2 2.99 0.5
 -7 -2 2 3.44 0.41
 -7 -2 2 2.53 0.54
 -7 -2 2 3.63 0.54
 7 -2 -2 2.98 0.52
 7 2 -2 2.46 0.49
 -7 2 2 2.93 0.37
 -7 2 2 3.6 0.56
 7 2 -2 3.44 0.53
 7 2 -2 3.72 0.48
 -7 2 2 2.97 0.56
 6 -2 -2 1.08 0.33
 6 -2 -2 1.34 0.37
 -6 -2 2 0.84 0.36
 -6 -2 2 1.3 0.25
 6 -2 -2 1.55 0.37
 -6 -2 2 1.42 0.36
 6 -2 -2 1.57 0.33
 6 2 -2 2.65 0.38
 -6 2 2 1.32 0.36
 -6 2 2 1.86 0.29
 6 2 -2 1.43 0.33
 -6 2 2 1.22 0.37
 6 2 -2 1.84 0.39
 6 2 -2 1.82 0.38
 -5 -2 2 19.21 0.75
 -5 -2 2 17.89 0.77
 5 -2 -2 18.73 0.72
 5 -2 -2 18.39 0.77
 -5 -2 2 17.48 0.66
 -5 -2 2 19.21 0.87
 5 -2 -2 17.29 0.78
 5 -2 -2 20.78 0.85
 -5 2 2 18.5 0.66
 5 2 -2 18.77 0.81
 -5 2 2 17.93 0.78
 -5 2 2 18.49 0.73
 5 2 -2 17.55 0.7
 -5 2 2 18.41 0.85
 5 2 -2 18.51 0.81
 5 2 -2 18 0.77
 4 -2 -2 7.92 0.41
 4 -2 -2 7.28 0.44
 4 -2 -2 8.33 0.49
 4 -2 -2 7.11 0.44
 -4 -2 2 8.36 0.4
 -4 -2 2 8 0.46
 4 -2 -2 7.45 0.48
 4 -2 -2 7.7 0.48
 4 2 -2 8.37 0.46
 4 2 -2 7.65 0.47
 4 2 -2 7.45 0.4
 4 2 -2 7.83 0.48
 4 2 -2 7.4 0.44
 -4 2 2 8.44 0.46
 -4 2 2 7.19 0.37
 3 -2 -2 138.65 2.95
 3 -2 -2 137.31 2.98
 -3 -2 2 140.85 2.95
 3 -2 -2 138.25 3.01
 3 2 -2 137.94 3.02
 3 2 -2 135.84 2.98
 3 2 -2 139.08 2.96
 -3 2 2 136.81 2.94
 3 2 -2 132.83 2.96
 -2 -2 2 2.28 0.2
 -2 -2 2 2.41 0.23
 2 -2 -2 2.17 0.22
 2 -2 -2 2.33 0.22
 -2 -2 2 2.13 0.21
 2 -2 -2 2.22 0.2
 2 2 -2 1.78 0.22
 -2 2 2 2.02 0.18
 -2 2 2 1.86 0.19
 2 2 -2 2.07 0.22
 2 2 -2 1.99 0.21
 2 2 -2 2.31 0.21
 1 -2 -2 206.36 4.13
 -1 -2 2 209.71 4.12
 -1 -2 2 207.22 4.14
 -1 -2 2 210.8 4.13
 1 -2 -2 203.86 4.12
 -1 -2 2 207.72 4.12
 1 -2 -2 204.22 4.13
 1 2 -2 205.44 4.13
 -1 2 2 207.27 4.12
 -1 2 2 207.27 4.13
 1 2 -2 211.34 4.23
 1 2 -2 211.51 4.13
 -1 2 2 215.86 4.12
 -1 2 2 208.09 4.12
 0 -2 2 0.15 0.08
 0 -2 -2 0.4 0.06
 0 2 2 0.46 0.05
 0 2 2 0.44 0.05
 0 2 -2 0.47 0.12
 1 -2 2 7.48 0.17
 1 -2 2 7.42 0.24
 1 -2 2 6.82 0.17
 1 -2 2 7.42 0.33
 -1 -2 -2 7.43 0.22
 1 2 2 7.08 0.24
 -1 2 -2 6.99 0.24
 1 2 2 7.58 0.2
 1 2 2 7.31 0.21
 2 -2 2 27.35 0.71
 2 -2 2 27.57 0.71
 2 -2 2 27.63 0.68
 2 -2 2 28.36 0.68
 2 -2 2 27.61 0.68
 2 2 2 27.54 0.69
 -2 2 -2 27.67 0.69
 2 2 2 28.22 0.72
 2 2 2 28.09 0.72
 2 2 2 28.52 0.69
 3 -2 2 5.78 0.31
 -3 -2 -2 5.91 0.27
 3 -2 2 5.76 0.33
 3 -2 2 5.45 0.33
 3 -2 2 5.73 0.31
 -3 2 -2 5.59 0.28
 3 2 2 5.85 0.31
 3 2 2 5.75 0.32
 -3 2 -2 5.75 0.26
 3 2 2 5.89 0.35
 3 2 2 5.94 0.34
 -4 -2 -2 6.4 0.35
 4 -2 2 7.47 0.42
 -4 -2 -2 6.55 0.41
 -4 -2 -2 7.31 0.51
 4 -2 2 8.03 0.43
 4 -2 2 7.34 0.45
 -4 -2 -2 6.6 0.4
 4 2 2 7.02 0.44
 -4 2 -2 6.82 0.42
 -4 2 -2 6.6 0.35
 4 2 2 6.67 0.42
 4 2 2 7.02 0.42
 4 2 2 7.09 0.41
 -4 2 -2 7.33 0.36
 -4 2 -2 6.13 0.4
 -5 -2 -2 33.41 1.12
 -5 -2 -2 36.22 1.04
 5 -2 2 35.09 1.14
 5 -2 2 34.59 1.11
 5 -2 2 34.33 1.12
 5 -2 2 37.12 1.18
 5 -2 2 35.07 1.11
 -5 -2 -2 35.58 1.27
 -5 2 -2 34.92 1.03
 -5 2 -2 33.91 1.11
 5 2 2 34.14 1.12
 5 2 2 35.15 1.14
 -5 2 -2 35.46 1.25
 -5 2 -2 35.18 1.13
 5 2 2 36.67 1.18
 5 2 2 35.94 1.07
 6 -2 2 2.15 0.38
 6 -2 2 2.44 0.43
 -6 -2 -2 1.48 0.34
 -6 -2 -2 1.81 0.32
 -6 -2 -2 1.12 0.38
 6 2 2 1.85 0.37
 6 2 2 2.62 0.43
 -6 2 -2 2.43 0.33
 -6 2 -2 1.92 0.42
 -6 2 -2 1.48 0.36
 7 -2 2 0.89 0.38
 -7 -2 -2 0.62 0.42
 7 -2 2 0.6 0.36
 -7 -2 -2 0.99 0.3
 -7 -2 -2 1.01 0.37
 7 2 2 0.57 0.35
 7 2 2 0.49 0.33
 -7 2 -2 1.12 0.3
 -7 2 -2 0.47 0.32
 -7 2 -2 0.86 0.4
 8 -2 2 0.84 0.41
 -8 -2 -2 1 0.43
 8 -2 2 1.65 0.49
 -8 -2 -2 1.38 0.57
 8 2 2 1.82 0.5
 -8 2 -2 1.44 0.45
 -8 2 -2 1.25 0.52
 8 2 2 1.15 0.45
 -9 -2 -2 -0.12 0.39
 -9 -2 -2 0.08 0.48
 9 -2 2 0.14 0.41
 9 -2 2 -0.22 0.4
 -9 2 -2 0.03 0.41
 -9 2 -2 0.09 0.51
 9 2 2 -0.17 0.41
 9 2 2 0.14 0.41
 9 -3 -2 1.51 0.48
 -9 -3 2 0.6 0.52
 -9 -3 2 0.44 0.47
 9 -3 -2 0.88 0.5
 9 -3 -2 1.49 0.53
 -9 3 2 1.19 0.56
 9 3 -2 0.79 0.49
 -9 3 2 1.37 0.54
 9 3 -2 1.31 0.48
 9 3 -2 0.62 0.47
 8 -3 -2 5.7 0.68
 -8 -3 2 6.02 0.82
 8 -3 -2 5.29 0.7
 -8 -3 2 7.93 0.83
 8 -3 -2 6.07 0.7
 -8 3 2 5.07 0.71
 8 3 -2 5.01 0.65
 8 3 -2 5.27 0.71
 8 3 -2 5.85 0.69
 -8 3 2 5.62 0.8
 -7 -3 2 0.09 0.21
 -7 -3 2 -0.19 0.34
 -7 -3 2 0.08 0.31
 7 -3 -2 -0.08 0.27
 7 -3 -2 0.5 0.37
 7 -3 -2 -0.06 0.28
 -7 3 2 0.28 0.32
 7 3 -2 0.13 0.28
 -7 3 2 0.35 0.35
 -7 3 2 0.2 0.2
 7 3 -2 0.2 0.29
 7 3 -2 0.14 0.33
 -6 -3 2 -0.22 0.27
 -6 -3 2 0.32 0.27
 6 -3 -2 0.03 0.28
 6 -3 -2 -0.18 0.2
 6 -3 -2 0.3 0.29
 -6 -3 2 0.22 0.19
 6 -3 -2 -0.06 0.24
 6 3 -2 0.71 0.3
 6 3 -2 0.28 0.23
 -6 3 2 -0.2 0.25
 -6 3 2 0.49 0.21
 -6 3 2 0.37 0.28
 6 3 -2 0.45 0.26
 6 3 -2 0.28 0.25
 -5 -3 2 12.58 0.6
 5 -3 -2 11.69 0.65
 -5 -3 2 11.52 0.63
 -5 -3 2 11.78 0.71
 5 -3 -2 11.18 0.61
 5 -3 -2 12.33 0.58
 5 -3 -2 10.96 0.65
 -5 -3 2 10.77 0.51
 -5 3 2 11.22 0.63
 -5 3 2 10.67 0.67
 5 3 -2 12.45 0.66
 -5 3 2 11.16 0.51
 -5 3 2 10.44 0.56
 5 3 -2 12.35 0.67
 5 3 -2 12.23 0.57
 5 3 -2 10.05 0.59
 4 -3 -2 0.14 0.15
 4 -3 -2 -0.22 0.15
 4 -3 -2 0.11 0.16
 4 -3 -2 -0.03 0.14
 -4 -3 2 0.01 0.12
 4 -3 -2 -0.05 0.13
 -4 -3 2 -0.14 0.33
 -4 -3 2 -0.18 0.15
 4 -3 -2 -0.04 0.17
 4 3 -2 0.04 0.17
 4 3 -2 0.47 0.17
 -4 3 2 0.05 0.16
 4 3 -2 0.22 0.16
 -4 3 2 0.03 0.11
 4 3 -2 0.15 0.14
 4 3 -2 0.1 0.17
 3 -3 -2 7.3 0.4
 -3 -3 2 8.04 0.39
 -3 -3 2 7.59 0.35
 3 -3 -2 7.49 0.39
 -3 -3 2 7.63 0.46
 3 -3 -2 6.94 0.41
 -3 3 2 8.07 0.35
 3 3 -2 7.41 0.39
 -3 3 2 7.42 0.38
 3 3 -2 7.93 0.43
 -3 3 2 7.51 0.35
 3 3 -2 6.74 0.4
 3 3 -2 7.43 0.42
 -3 3 2 8.24 0.43
 -2 -3 2 17.59 0.58
 2 -3 -2 17.96 0.57
 -2 -3 2 17.59 0.55
 2 -3 -2 17.37 0.55
 2 -3 -2 17.82 0.55
 -2 -3 2 19.8 0.64
 2 -3 -2 17.4 0.49
 2 3 -2 17.88 0.58
 2 3 -2 18.52 0.57
 -2 3 2 17.33 0.54
 2 3 -2 17.23 0.55
 -2 3 2 18.01 0.51
 -1 -3 2 105.96 2.17
 -1 -3 2 109.11 2.21
 1 -3 -2 102.99 2.18
 -1 -3 2 107.99 2.19
 -1 -3 2 104.33 2.17
 1 -3 -2 103.99 2.15
 -1 3 2 109.13 2.18
 1 3 -2 108.85 2.19
 -1 3 2 105.65 2.15
 1 3 -2 105.27 2.18
 -1 3 2 103.72 2.17
 0 -3 2 46.38 1.08
 0 -3 2 47.78 0.94
 0 -3 2 46.5 0.94
 0 -3 -2 44.78 0.94
 0 3 2 48.25 0.97
 0 3 -2 47.01 1.1
 0 3 2 45.89 0.97
 0 3 2 46.51 0.96
 -1 -3 -2 34.25 0.77
 1 -3 2 35.02 0.73
 1 -3 2 35.95 0.73
 1 -3 2 34.44 0.88
 -1 -3 -2 34.77 0.71
 1 -3 2 34.06 0.8
 -1 3 -2 36.05 0.89
 1 3 2 36.03 0.76
 1 3 2 35.34 0.79
 -1 3 -2 35.81 0.81
 1 3 2 33.93 0.76
 2 -3 2 11.08 0.36
 2 -3 2 10.81 0.38
 2 -3 2 11.32 0.36
 -2 3 -2 10.76 0.37
 2 3 2 10.25 0.39
 2 3 2 11.37 0.37
 2 3 2 11.4 0.39
 2 3 2 10.75 0.37
 -3 -3 -2 23.49 0.64
 3 -3 2 23.34 0.69
 3 -3 2 24.69 0.7
 3 -3 2 23.38 0.71
 3 -3 2 23.47 0.72
 3 3 2 23 0.69
 3 3 2 22.94 0.73
 3 3 2 23.74 0.73
 3 3 2 23.86 0.71
 3 3 2 24.32 0.73
 -3 3 -2 24.01 0.63
 -3 3 -2 24.37 0.69
 -4 -3 -2 18.35 0.61
 4 -3 2 19.38 0.72
 -4 -3 -2 17.99 0.67
 -4 -3 -2 18.47 0.68
 4 -3 2 18.96 0.68
 4 -3 2 18.26 0.67
 4 -3 2 18.04 0.68
 -4 -3 -2 18.01 0.79
 4 3 2 18.39 0.66
 4 3 2 16.72 0.67
 4 3 2 18.09 0.68
 4 3 2 18.19 0.83
 -4 3 -2 18.95 0.69
 -4 3 -2 18.44 0.63
 -4 3 -2 17.95 0.6
 4 3 2 18.76 0.71
 -4 3 -2 17.58 0.7
 5 -3 2 30.2 1.03
 -5 -3 -2 30.18 1.03
 5 -3 2 31.21 1.07
 -5 -3 -2 31.34 1.19
 5 -3 2 31.13 1.11
 -5 -3 -2 29.38 0.94
 5 -3 2 29.23 1
 5 -3 2 28.79 1.02
 5 3 2 32.99 1.06
 -5 3 -2 31.94 1.04
 -5 3 -2 29.48 0.93
 5 3 2 31.5 0.97
 5 3 2 29.25 1.03
 5 3 2 30.94 1.07
 -5 3 -2 29.56 1.03
 -5 3 -2 30.4 1.15
 -6 -3 -2 8.27 0.63
 6 -3 2 8.96 0.67
 -6 -3 -2 6.97 0.71
 -6 -3 -2 9.96 0.56
 6 -3 2 8.75 0.62
 -6 3 -2 9.47 0.56
 6 3 2 9.62 0.67
 -6 3 -2 8.68 0.63
 6 3 2 8.9 0.63
 -6 3 -2 9.09 0.8
 6 3 2 9.39 0.83
 -7 -3 -2 0.09 0.36
 7 -3 2 0.32 0.32
 -7 -3 -2 -0.03 0.29
 7 -3 2 -0.5 0.24
 -7 3 -2 0.32 0.25
 -7 3 -2 -0.1 0.28
 -7 3 -2 -0.07 0.34
 7 3 2 -0.27 0.3
 7 3 2 0.46 0.32
 8 -3 2 -0.12 0.35
 -8 -3 -2 -0.07 0.35
 -8 -3 -2 -0.55 0.39
 8 -3 2 -0.43 0.31
 8 3 2 -0.07 0.36
 -8 3 -2 0.15 0.44
 -8 3 -2 -0.17 0.33
 8 3 2 0.21 0.35
 -9 -3 -2 0.07 0.4
 -9 -3 -2 0.3 0.55
 9 -3 2 0.59 0.48
 9 -3 2 0.15 0.41
 9 3 2 -0.08 0.39
 -9 3 -2 0.32 0.45
 9 3 2 -0.11 0.4
 -9 3 -2 0.14 0.46
 9 -4 -2 0.07 0.4
 9 -4 -2 -0.32 0.43
 9 -4 -2 0.24 0.39
 -9 -4 2 -0.01 0.45
 -9 -4 2 -0.34 0.41
 9 4 -2 0.54 0.45
 9 4 -2 -0.08 0.4
 -9 4 2 -0.4 0.4
 -9 4 2 -0.27 0.42
 9 4 -2 -0.13 0.37
 8 -4 -2 1.47 0.43
 -8 -4 2 1.6 0.51
 8 -4 -2 0.34 0.4
 -8 -4 2 0.64 0.48
 8 -4 -2 0.88 0.38
 8 4 -2 0.38 0.36
 -8 4 2 0.52 0.43
 8 4 -2 0.41 0.4
 8 4 -2 1.09 0.4
 -8 4 2 0.74 0.43
 -7 -4 2 0.53 0.24
 -7 -4 2 1.29 0.39
 -7 -4 2 0.55 0.4
 7 -4 -2 0.54 0.34
 7 -4 -2 0.58 0.37
 7 -4 -2 0.76 0.32
 -7 4 2 0.96 0.41
 7 4 -2 1.02 0.39
 7 4 -2 1.16 0.35
 -7 4 2 1.23 0.28
 -7 4 2 0.74 0.37
 7 4 -2 0.65 0.35
 -6 -4 2 4.32 0.53
 6 -4 -2 3.5 0.47
 6 -4 -2 2.36 0.38
 -6 -4 2 3.04 0.35
 6 -4 -2 2.6 0.45
 -6 -4 2 3.45 0.52
 6 -4 -2 2.87 0.46
 6 4 -2 3.79 0.49
 -6 4 2 3.42 0.47
 6 4 -2 3.42 0.47
 -6 4 2 3.51 0.38
 6 4 -2 3.37 0.41
 6 4 -2 4.23 0.52
 -6 4 2 4.18 0.56
 -5 -4 2 0.07 0.18
 -5 -4 2 0.12 0.26
 -5 -4 2 -0.08 0.2
 5 -4 -2 -0.11 0.17
 5 -4 -2 0.04 0.21
 5 -4 -2 -0.12 0.22
 -5 -4 2 -0.14 0.13
 5 -4 -2 -0.09 0.2
 5 4 -2 -0.16 0.19
 -5 4 2 -0.05 0.14
 5 4 -2 -0.01 0.16
 5 4 -2 0.13 0.21
 -5 4 2 -0.12 0.16
 -5 4 2 0.19 0.24
 -5 4 2 0.02 0.2
 -4 -4 2 5.62 0.35
 4 -4 -2 6.2 0.44
 -4 -4 2 5.95 0.42
 4 -4 -2 6.5 0.42
 4 -4 -2 5.89 0.42
 4 -4 -2 5.32 0.4
 -4 -4 2 6.18 0.52
 4 -4 -2 6.09 0.38
 4 4 -2 5.65 0.4
 4 4 -2 6.27 0.44
 -4 4 2 5.4 0.54
 4 4 -2 5.77 0.36
 -4 4 2 5.91 0.34
 4 4 -2 6.24 0.45
 -4 4 2 5.51 0.4
 4 4 -2 6.57 0.44
 3 -4 -2 29.29 0.85
 -3 -4 2 29.02 0.84
 -3 -4 2 28.31 0.79
 3 -4 -2 29.68 0.88
 3 -4 -2 28.62 0.87
 3 4 -2 29.25 0.9
 3 4 -2 29.07 0.88
 3 4 -2 27.93 0.86
 3 4 -2 28.61 0.85
 -3 4 2 28.8 0.78
 -3 4 2 28.2 0.78
 -3 4 2 29.32 0.84
 -3 4 2 28.54 0.84
 2 -4 -2 28.97 0.8
 -2 -4 2 29.29 0.83
 2 -4 -2 30.27 0.8
 2 -4 -2 30 0.69
 -2 -4 2 30.88 0.8
 -2 4 2 28.97 0.79
 -2 4 2 29.98 0.76
 2 4 -2 31.13 0.84
 2 4 -2 28.96 0.79
 2 4 -2 29.52 0.81
 2 4 -2 30.57 0.81
 -1 -4 2 286.7 5.65
 -1 -4 2 292.66 5.67
 -1 -4 2 284.92 5.68
 -1 -4 2 283.54 5.65
 -1 4 2 294.51 5.66
 1 4 -2 281.52 5.66
 1 4 -2 285.92 5.67
 -1 4 2 291.48 5.62
 -1 4 2 284.02 5.66
 0 -4 -2 4.68 0.18
 0 -4 2 4.67 0.18
 0 -4 2 4.69 0.26
 0 -4 -2 4.71 0.18
 0 -4 2 4.58 0.18
 0 4 2 4.53 0.18
 0 4 -2 4.91 0.28
 0 4 2 4.65 0.2
 0 4 2 4.84 0.2
 0 4 2 4.62 0.19
 0 4 -2 5.49 0.21
 1 -4 2 130.14 2.55
 -1 -4 -2 126.21 2.58
 1 -4 2 129.92 2.55
 -1 -4 -2 126.74 2.52
 1 -4 2 126.18 2.67
 -1 4 -2 128.5 2.62
 1 4 2 126.12 2.58
 1 4 2 129.68 2.6
 1 4 2 130.82 2.57
 -1 4 -2 132.36 2.69
 1 4 2 124.35 2.57
 2 -4 2 28.07 0.71
 2 -4 2 28.23 0.73
 2 -4 2 29.42 0.81
 2 -4 2 28.21 0.71
 2 4 2 29.24 0.72
 -2 4 -2 28.03 0.74
 2 4 2 27.71 0.75
 2 4 2 27.71 0.74
 2 4 2 28.22 0.73
 2 4 2 27.88 0.75
 3 -4 2 37.51 1
 3 -4 2 36.07 0.98
 3 -4 2 37.76 0.96
 3 -4 2 36.74 0.97
 -3 -4 -2 37.49 0.91
 3 4 2 36.37 1.01
 -3 4 -2 36.75 1.04
 3 4 2 36.4 0.96
 3 4 2 35.38 0.97
 -3 4 -2 37.21 0.97
 3 4 2 36.83 0.99
 3 4 2 36.99 1.01
 -3 4 -2 37.04 0.89
 -4 -4 -2 16.7 0.65
 -4 -4 -2 16.61 0.47
 -4 -4 -2 15.43 0.62
 -4 -4 -2 17.82 0.77
 4 -4 2 16.63 0.63
 4 -4 2 17.6 0.65
 4 -4 2 15.47 0.63
 -4 -4 -2 16.71 0.58
 4 -4 2 16.57 0.67
 4 4 2 16.57 0.66
 4 4 2 15.78 0.62
 -4 4 -2 15.79 0.56
 4 4 2 17.06 0.65
 -4 4 -2 16.08 0.6
 -4 4 -2 17.18 0.68
 -4 4 -2 15.48 0.63
 4 4 2 15.8 0.67
 -5 -4 -2 23.42 0.91
 5 -4 2 24.67 1.06
 5 -4 2 24.02 0.88
 -5 -4 -2 24.36 0.83
 5 -4 2 24.04 0.9
 5 -4 2 24.18 0.92
 -5 -4 -2 23.48 1.04
 5 -4 2 25.25 0.95
 -5 4 -2 24.4 0.91
 -5 4 -2 24.38 0.9
 -5 4 -2 22.5 0.9
 -5 4 -2 24.72 0.82
 5 4 2 25 0.93
 5 4 2 26.49 0.97
 -5 4 -2 24.48 1
 5 4 2 24.87 0.9
 5 4 2 25.86 0.85
 5 4 2 24.21 0.91
 -6 -4 -2 0.66 0.3
 6 -4 2 -0.15 0.25
 6 -4 2 0.05 0.25
 -6 -4 -2 0.38 0.32
 6 -4 2 0.2 0.27
 -6 -4 -2 0 0.19
 -6 4 -2 -0.35 0.23
 6 4 2 0.23 0.24
 6 4 2 0.25 0.27
 -6 4 -2 0.08 0.19
 6 4 2 0.08 0.26
 -6 4 -2 -0.26 0.25
 7 -4 2 0.52 0.36
 -7 -4 -2 0.12 0.31
 7 -4 2 -0.14 0.29
 -7 -4 -2 -0.01 0.37
 -7 4 -2 0.61 0.42
 7 4 2 0.54 0.35
 7 4 2 0.28 0.32
 -7 4 -2 0.07 0.29
 -7 4 -2 0.15 0.22
 8 -4 2 1.13 0.44
 -8 -4 -2 1.74 0.49
 -8 -4 -2 0.97 0.53
 8 -4 2 0.65 0.42
 8 4 2 0.62 0.4
 8 4 2 0.96 0.45
 -8 4 -2 0.86 0.41
 -8 4 -2 0.7 0.49
 -9 -4 -2 0.39 0.43
 9 -4 2 0.27 0.42
 -9 -4 -2 -0.38 0.48
 9 -4 2 0.03 0.42
 -9 4 -2 1.07 0.5
 -9 4 -2 -0.11 0.47
 9 4 2 0.72 0.47
 9 4 2 0.17 0.42
 9 -5 -2 3.22 0.69
 9 -5 -2 2.59 0.59
 -9 -5 2 2.18 0.64
 -9 -5 2 3 0.7
 9 -5 -2 2.68 0.59
 -9 5 2 2.17 0.66
 -9 5 2 3.2 0.69
 9 5 -2 3.22 0.65
 9 5 -2 3.44 0.62
 9 5 -2 3.24 0.67
 -8 -5 2 0.86 0.45
 8 -5 -2 0.92 0.45
 -8 -5 2 0.64 0.47
 8 -5 -2 0.59 0.37
 8 -5 -2 0.24 0.36
 -8 5 2 0.98 0.44
 8 5 -2 0 0.35
 8 5 -2 0.95 0.42
 -8 5 2 1.29 0.49
 8 5 -2 0.63 0.41
 7 -5 -2 6.05 0.68
 7 -5 -2 7.57 0.69
 7 -5 -2 7.33 0.69
 -7 -5 2 7.67 0.52
 -7 -5 2 8.16 0.87
 -7 -5 2 8.65 0.8
 7 5 -2 7.67 0.73
 -7 5 2 8.7 0.77
 -7 5 2 7.41 0.51
 7 5 -2 8.05 0.69
 -7 5 2 7.34 0.77
 7 5 -2 8.85 0.8
 -6 -5 2 12.76 0.76
 6 -5 -2 11.65 0.65
 6 -5 -2 10.95 0.69
 6 -5 -2 10.97 0.73
 6 -5 -2 11.35 0.74
 -6 -5 2 12.79 0.59
 -6 -5 2 12.04 0.82
 -6 5 2 11.04 0.56
 6 5 -2 9.91 0.67
 6 5 -2 11.27 0.63
 -6 5 2 10.61 0.78
 6 5 -2 12.27 0.75
 -6 5 2 11.33 0.73
 6 5 -2 12.19 0.73
 -6 5 2 11.07 0.67
 5 -5 -2 2.69 0.38
 -5 -5 2 2.76 0.43
 -5 -5 2 2.87 0.37
 5 -5 -2 3.29 0.43
 -5 -5 2 2.87 0.38
 5 -5 -2 2.21 0.32
 -5 -5 2 2.68 0.32
 5 -5 -2 3.11 0.41
 -5 5 2 1.99 0.34
 -5 5 2 2.89 0.32
 -5 5 2 2.78 0.4
 5 5 -2 3.14 0.4
 5 5 -2 3.49 0.44
 5 5 -2 2.47 0.32
 -5 5 2 2.65 0.34
 4 -5 -2 0.08 0.16
 4 -5 -2 0.18 0.18
 4 -5 -2 0.08 0.18
 4 -5 -2 0.38 0.17
 4 -5 -2 0.2 0.18
 -4 -5 2 0.22 0.17
 -4 -5 2 0.25 0.14
 -4 -5 2 0.43 0.22
 4 5 -2 0.24 0.16
 4 5 -2 0.23 0.15
 -4 5 2 0.27 0.14
 -4 5 2 0.08 0.14
 4 5 -2 0.37 0.19
 -4 5 2 0.28 0.19
 4 5 -2 0.38 0.18
 4 5 -2 0.38 0.17
 3 -5 -2 3.55 0.32
 3 -5 -2 3.79 0.31
 -3 -5 2 3.72 0.31
 -3 -5 2 3.35 0.3
 3 -5 -2 3.34 0.32
 3 -5 -2 3.23 0.2
 -3 -5 2 3.08 0.29
 3 -5 -2 3.03 0.32
 -3 -5 2 3.04 0.27
 3 5 -2 3.26 0.3
 3 5 -2 3.75 0.33
 -3 5 2 2.96 0.25
 3 5 -2 3.49 0.28
 -3 5 2 3.66 0.28
 3 5 -2 3.26 0.32
 -3 5 2 2.95 0.29
 -3 5 2 3.26 0.3
 3 5 -2 2.8 0.3
 -2 -5 2 17.59 0.59
 2 -5 -2 17.52 0.56
 2 -5 -2 17.5 0.42
 2 -5 -2 17.88 0.58
 2 -5 -2 17.4 0.58
 2 5 -2 17.52 0.58
 2 5 -2 17.77 0.56
 2 5 -2 17.49 0.57
 2 5 -2 16.89 0.59
 -2 5 2 18.09 0.53
 -2 5 2 18.16 0.56
 1 -5 -2 5.84 0.27
 -1 -5 2 6.38 0.29
 -1 -5 2 5.93 0.27
 -1 -5 2 6.98 0.3
 -1 -5 2 6.65 0.28
 1 5 -2 6.5 0.29
 -1 5 2 6.36 0.27
 -1 5 2 6.3 0.27
 -1 5 2 6.98 0.29
 -1 5 2 6.13 0.26
 -1 5 2 6.52 0.3
 1 5 -2 6.29 0.24
 -1 5 2 6.62 0.24
 1 5 -2 6 0.28
 0 -5 2 71.4 1.61
 0 -5 -2 70.47 1.49
 0 -5 -2 70.04 1.48
 0 -5 -2 72.08 1.51
 0 -5 2 70.83 1.48
 0 -5 2 70.48 1.48
 0 5 -2 71.92 1.62
 0 5 2 71.5 1.51
 0 5 2 70.28 1.52
 0 5 2 73.88 1.5
 0 5 -2 73.83 1.46
 0 5 2 71.63 1.5
 1 -5 2 61.06 1.29
 1 -5 2 63.44 1.29
 -1 -5 -2 59.5 1.31
 1 -5 2 59.38 1.38
 -1 -5 -2 60.32 1.26
 1 5 2 59.96 1.33
 1 5 2 61.16 1.31
 -1 5 -2 60.6 1.39
 -1 5 -2 60.18 1.36
 1 5 2 62.08 1.34
 1 5 2 63.12 1.31
 1 5 2 62.14 1.33
 2 -5 2 12.83 0.48
 2 -5 2 12.99 0.44
 2 -5 2 12.12 0.41
 2 -5 2 13.04 0.42
 2 5 2 12.68 0.44
 2 5 2 13.95 0.47
 -2 5 -2 12.85 0.45
 2 5 2 12.76 0.46
 2 5 2 13.46 0.43
 2 5 2 13 0.45
 -3 -5 -2 5.99 0.3
 3 -5 2 6.15 0.36
 3 -5 2 6.21 0.33
 3 -5 2 6.38 0.35
 3 -5 2 6.26 0.34
 -3 -5 -2 6.32 0.36
 3 -5 2 5.5 0.35
 3 5 2 6.4 0.37
 3 5 2 6.41 0.35
 -3 5 -2 5.95 0.32
 -3 5 -2 6.58 0.28
 3 5 2 5.76 0.36
 -3 5 -2 5.97 0.38
 3 5 2 5.96 0.35
 3 5 2 5.63 0.32
 -4 -5 -2 6.19 0.37
 4 -5 2 7.59 0.44
 -4 -5 -2 7.31 0.29
 -4 -5 -2 7.39 0.41
 4 -5 2 6.61 0.42
 -4 -5 -2 8.63 0.55
 4 -5 2 7.78 0.47
 -4 -5 -2 7.54 0.44
 4 -5 2 7.14 0.43
 -4 5 -2 7.12 0.4
 -4 5 -2 7.46 0.47
 4 5 2 7.41 0.45
 4 5 2 7.63 0.47
 4 5 2 7.03 0.44
 4 5 2 6.71 0.4
 -4 5 -2 7.37 0.37
 -4 5 -2 8 0.46
 4 5 2 7.09 0.42
 5 -5 2 35.77 1.43
 5 -5 2 37.25 1.18
 -5 -5 -2 36.04 1.18
 -5 -5 -2 37.23 1.08
 5 -5 2 37.32 1.16
 5 -5 2 37.34 1.18
 5 -5 2 39.08 1.23
 -5 -5 -2 34.4 1.3
 -5 5 -2 35.56 1.26
 5 5 2 37.93 1.22
 -5 5 -2 37.09 1.08
 -5 5 -2 38.18 1.13
 5 5 2 36.97 1.19
 -5 5 -2 38.11 1.19
 -5 5 -2 36 1.18
 5 5 2 35.36 1.15
 5 5 2 36.5 1.1
 5 5 2 38.43 1.2
 -6 -5 -2 0.27 0.2
 6 -5 2 0 0.27
 6 -5 2 -0.01 0.27
 -6 -5 -2 0.18 0.26
 6 -5 2 -0.53 0.22
 -6 -5 -2 0.57 0.34
 6 5 2 0.38 0.28
 -6 5 -2 0.18 0.29
 -6 5 -2 0.32 0.29
 6 5 2 0.25 0.27
 -6 5 -2 0.19 0.2
 6 5 2 0.32 0.25
 7 -5 2 0.18 0.31
 -7 -5 -2 0.28 0.36
 -7 -5 -2 0.17 0.32
 7 -5 2 0.29 0.35
 -7 5 -2 1.29 0.46
 -7 5 -2 0.46 0.23
 -7 5 -2 0.02 0.29
 7 5 2 0.89 0.37
 -8 -5 -2 0.5 0.39
 8 -5 2 -0.36 0.34
 8 -5 2 0.25 0.4
 -8 -5 -2 0.22 0.49
 8 5 2 0.19 0.38
 -8 5 -2 0.26 0.44
 8 5 2 0.34 0.37
 -8 5 -2 0.23 0.36
 9 -5 2 1.7 0.55
 -9 -5 -2 1.2 0.51
 -9 -5 -2 1 0.61
 9 -5 2 1.2 0.52
 -9 5 -2 1.26 0.52
 9 5 2 1.42 0.54
 9 5 2 0.62 0.5
 -9 5 -2 1.28 0.56
 9 -6 -2 0.07 0.44
 9 -6 -2 0.15 0.44
 -9 -6 2 -0.34 0.41
 -9 -6 2 -0.33 0.43
 9 -6 -2 0.55 0.44
 -9 6 2 -0.05 0.44
 9 6 -2 -0.11 0.37
 9 6 -2 0.47 0.46
 -9 6 2 -0.39 0.42
 9 6 -2 0.23 0.46
 8 -6 -2 7.05 0.73
 -8 -6 2 8.06 0.87
 8 -6 -2 7.34 0.78
 -8 -6 2 7.35 0.9
 8 -6 -2 7.52 0.83
 8 6 -2 6.83 0.76
 -8 6 2 6.58 0.78
 8 6 -2 7.5 0.83
 -8 6 2 6.64 0.83
 8 6 -2 7.99 0.78
 7 -6 -2 9.32 0.83
 7 -6 -2 8.72 0.74
 -7 -6 2 8.22 0.77
 -7 -6 2 7.7 0.82
 7 -6 -2 7.74 0.67
 -7 -6 2 8.46 0.54
 7 6 -2 9.62 0.84
 -7 6 2 8.23 0.53
 7 6 -2 7.6 0.67
 7 6 -2 7.81 0.72
 -7 6 2 9.07 0.8
 -7 6 2 7.05 0.78
 -6 -6 2 0.38 0.33
 -6 -6 2 0.25 0.29
 6 -6 -2 0.48 0.31
 -6 -6 2 1.02 0.24
 6 -6 -2 0.31 0.26
 6 -6 -2 0.06 0.22
 6 -6 -2 0.41 0.3
 6 6 -2 0.17 0.23
 6 6 -2 0.45 0.28
 6 6 -2 0.33 0.26
 -6 6 2 0.42 0.32
 6 6 -2 0.59 0.3
 -6 6 2 0.25 0.21
 -6 6 2 0.51 0.29
 -6 6 2 0.26 0.19
 5 -6 -2 3.66 0.44
 5 -6 -2 2.93 0.38
 5 -6 -2 2.55 0.33
 -5 -6 2 2.33 0.4
 5 -6 -2 3.94 0.44
 -5 -6 2 4.44 0.46
 -5 -6 2 4.13 0.38
 -5 -6 2 3.9 0.43
 -5 6 2 3.93 0.36
 5 6 -2 3.2 0.37
 5 6 -2 3.37 0.42
 -5 6 2 4.69 0.43
 5 6 -2 3.39 0.41
 -5 6 2 2.72 0.37
 -5 6 2 3.23 0.44
 -5 6 2 3.67 0.42
 -4 -6 2 0.19 0.22
 -4 -6 2 -0.03 0.14
 4 -6 -2 0.27 0.17
 4 -6 -2 0.3 0.16
 -4 -6 2 -0.05 0.16
 4 -6 -2 0.1 0.15
 4 -6 -2 -0.06 0.17
 4 -6 -2 -0.07 0.16
 4 -6 -2 0.59 0.21
 4 6 -2 0.32 0.19
 -4 6 2 0.13 0.17
 4 6 -2 0.14 0.16
 -4 6 2 0.22 0.14
 -4 6 2 0.3 0.14
 4 6 -2 0.29 0.19
 -3 -6 2 3.27 0.27
 3 -6 -2 2.66 0.15
 3 -6 -2 2.53 0.28
 3 -6 -2 2.96 0.31
 -3 -6 2 2.75 0.27
 -3 -6 2 2.74 0.31
 -3 -6 2 3.35 0.31
 3 -6 -2 2.62 0.27
 3 -6 -2 3.14 0.27
 -3 6 2 3.44 0.3
 3 6 -2 2.83 0.28
 3 6 -2 2.93 0.31
 3 6 -2 2.75 0.25
 -3 6 2 2.88 0.26
 -3 6 2 2.87 0.26
 3 6 -2 2.63 0.28
 -3 6 2 1.93 0.24
 3 6 -2 2.72 0.3
 3 6 -2 2.95 0.3
 2 -6 -2 2.71 0.26
 -2 -6 2 2.76 0.27
 2 -6 -2 3.28 0.28
 -2 -6 2 3.25 0.25
 -2 6 2 2.71 0.23
 2 6 -2 2.6 0.26
 2 6 -2 3.01 0.27
 2 6 -2 2.67 0.24
 -2 6 2 3.45 0.27
 2 6 -2 2.74 0.25
 -1 -6 2 152.41 3.23
 -1 -6 2 160.8 3.27
 -1 -6 2 163.56 3.24
 1 -6 -2 157.78 3.23
 1 6 -2 159.76 3.25
 -1 6 2 156.68 3.28
 1 6 -2 159.57 3.18
 -1 6 2 160.08 3.24
 -1 6 2 159.28 3.2
 1 6 -2 159.21 3.25
 -1 6 2 159.45 3.24
 0 -6 2 70.31 1.46
 0 -6 -2 70.56 1.47
 0 -6 -2 68.98 1.48
 0 -6 2 68.13 1.46
 0 6 -2 69.33 1.44
 0 6 2 67.57 1.48
 0 6 2 68.46 1.49
 0 6 2 71.72 1.49
 0 6 2 68.26 1.51
 0 6 -2 68.66 1.37
 0 6 -2 70.53 1.6
 1 -6 2 3.78 0.2
 -1 -6 -2 3.38 0.18
 1 -6 2 3.52 0.19
 -1 -6 -2 3.36 0.17
 1 -6 2 3.83 0.24
 1 6 2 3.46 0.23
 -1 6 -2 3.68 0.23
 1 6 2 3.34 0.2
 1 6 2 3.45 0.22
 -1 6 -2 3.86 0.25
 1 6 2 2.92 0.21
 1 6 2 3.62 0.23
 -2 -6 -2 36.53 0.91
 2 -6 2 36.76 0.9
 2 -6 2 35.77 0.94
 2 -6 2 37.06 0.9
 2 6 2 35.73 0.95
 -2 6 -2 36.76 0.83
 -2 6 -2 36.67 0.95
 2 6 2 36.43 0.91
 2 6 2 36.55 0.94
 2 6 2 36.08 0.93
 2 6 2 36.92 0.92
 3 -6 2 5.69 0.33
 3 -6 2 5.89 0.36
 -3 -6 -2 6.09 0.36
 3 -6 2 4.98 0.33
 -3 -6 -2 5.14 0.29
 3 -6 2 5.99 0.33
 3 -6 2 5.7 0.35
 3 6 2 5.85 0.35
 3 6 2 5.44 0.34
 3 6 2 5.69 0.36
 -3 6 -2 5.57 0.38
 -3 6 -2 5.8 0.37
 -3 6 -2 5.75 0.28
 -3 6 -2 5.55 0.33
 3 6 2 5.74 0.33
 3 6 2 5.6 0.36
 -4 -6 -2 3.43 0.34
 -4 -6 -2 2.55 0.39
 4 -6 2 3.06 0.33
 4 -6 2 3.2 0.33
 4 -6 2 3.15 0.32
 -4 -6 -2 2.88 0.22
 -4 -6 -2 3.46 0.31
 -4 -6 -2 2.65 0.33
 4 -6 2 2.87 0.34
 4 6 2 2.97 0.32
 -4 6 -2 2.53 0.34
 4 6 2 2.58 0.31
 -4 6 -2 2.88 0.26
 -4 6 -2 3.24 0.32
 4 6 2 2.86 0.34
 4 6 2 2.88 0.29
 -4 6 -2 2.37 0.3
 4 6 2 2.79 0.34
 5 -6 2 1.21 0.28
 5 -6 2 1.54 0.31
 5 -6 2 1.86 0.44
 -5 -6 -2 1.4 0.3
 5 -6 2 2.69 0.37
 -5 -6 -2 2.12 0.29
 -5 -6 -2 0.67 0.31
 5 -6 2 1.37 0.32
 5 6 2 1.86 0.31
 -5 6 -2 1.6 0.32
 5 6 2 2.1 0.35
 -5 6 -2 1.97 0.33
 5 6 2 2.05 0.32
 -5 6 -2 1.28 0.24
 -5 6 -2 1.9 0.37
 5 6 2 1.85 0.35
 -5 6 -2 1.28 0.24
 5 6 2 1.36 0.27
 6 -6 2 1.35 0.33
 6 -6 2 1.67 0.39
 -6 -6 -2 0.95 0.34
 -6 -6 -2 1.16 0.29
 -6 -6 -2 1.64 0.45
 6 -6 2 1.91 0.39
 -6 6 -2 1.06 0.37
 -6 6 -2 1.13 0.34
 6 6 2 1.21 0.35
 -6 6 -2 1.37 0.29
 6 6 2 1.78 0.36
 6 6 2 1.36 0.35
 -7 -6 -2 0.38 0.4
 7 -6 2 0.27 0.33
 7 -6 2 -0.36 0.27
 -7 -6 -2 0.32 0.33
 -7 6 -2 0.24 0.31
 -7 6 -2 -0.16 0.19
 7 6 2 -0.51 0.26
 7 6 2 0.38 0.38
 -7 6 -2 0.13 0.36
 -8 -6 -2 2.78 0.66
 8 -6 2 2.46 0.53
 -8 -6 -2 2.07 0.52
 8 -6 2 3.08 0.58
 -8 6 -2 2.39 0.54
 8 6 2 2.74 0.56
 -8 6 -2 1.95 0.6
 8 6 2 1.87 0.48
 9 -6 2 -0.02 0.5
 -9 -6 -2 -0.53 0.34
 -9 -6 -2 -0.37 0.48
 9 -6 2 -0.39 0.38
 -9 6 -2 0.04 0.42
 9 6 2 -0.11 0.56
 9 6 2 0.12 0.45
 -9 6 -2 0.59 0.53
 -9 -7 2 0.35 0.46
 9 -7 -2 0.42 0.44
 9 -7 -2 1.82 0.57
 9 -7 -2 0.25 0.4
 -9 -7 2 0.29 0.56
 -9 7 2 1.26 0.58
 9 7 -2 0.73 0.44
 9 7 -2 0.65 0.48
 -9 7 2 0.79 0.51
 9 7 -2 0.05 0.39
 8 -7 -2 0.39 0.38
 8 -7 -2 0.48 0.37
 -8 -7 2 0.72 0.44
 -8 -7 2 0.39 0.42
 8 -7 -2 -0.13 0.37
 8 7 -2 0.29 0.36
 8 7 -2 0.26 0.36
 -8 7 2 -0.07 0.4
 -8 7 2 0.42 0.41
 8 7 -2 0.71 0.41
 7 -7 -2 4.24 0.59
 -7 -7 2 3.71 0.42
 7 -7 -2 3.56 0.51
 -7 -7 2 3.07 0.55
 -7 -7 2 2.52 0.53
 7 -7 -2 3.58 0.53
 7 7 -2 4.18 0.6
 -7 7 2 4.28 0.42
 -7 7 2 3.71 0.59
 -7 7 2 3.24 0.53
 7 7 -2 4.17 0.56
 7 7 -2 3.62 0.49
 -6 -7 2 3.22 0.47
 6 -7 -2 3.51 0.51
 6 -7 -2 3.7 0.45
 6 -7 -2 3.17 0.46
 6 -7 -2 3.42 0.47
 -6 -7 2 3.9 0.41
 -6 -7 2 3.06 0.52
 -6 7 2 4.06 0.54
 6 7 -2 2.81 0.45
 6 7 -2 3.44 0.41
 -6 7 2 3.86 0.47
 -6 7 2 3.04 0.46
 6 7 -2 3.44 0.5
 -6 7 2 3.53 0.37
 -5 -7 2 4.38 0.45
 5 -7 -2 2.28 0.32
 5 -7 -2 4.19 0.48
 5 -7 -2 2.98 0.38
 -5 -7 2 3.48 0.48
 -5 -7 2 2.59 0.39
 5 -7 -2 2.95 0.4
 -5 -7 2 3.57 0.45
 -5 -7 2 3.81 0.37
 5 7 -2 3.03 0.36
 -5 7 2 3.02 0.39
 -5 7 2 3.97 0.41
 5 7 -2 3.24 0.43
 5 7 -2 3.44 0.45
 -5 7 2 2.81 0.42
 -5 7 2 2.92 0.32
 -5 7 2 3.01 0.39
 4 -7 -2 0.96 0.2
 -4 -7 2 1 0.2
 4 -7 -2 1.11 0.27
 4 -7 -2 1.28 0.26
 4 -7 -2 1.2 0.25
 -4 -7 2 1.04 0.28
 -4 -7 2 1.36 0.26
 4 -7 -2 1.29 0.26
 4 7 -2 1.23 0.25
 4 7 -2 1.18 0.24
 4 7 -2 0.69 0.23
 -4 7 2 1.21 0.24
 4 7 -2 1.26 0.25
 4 7 -2 1.11 0.21
 -4 7 2 1.51 0.26
 -4 7 2 1.39 0.23
 -4 7 2 1.22 0.2
 -4 7 2 1.23 0.2
 3 -7 -2 19.74 0.71
 3 -7 -2 20.2 0.69
 -3 -7 2 18.83 0.62
 -3 -7 2 19.69 0.69
 -3 -7 2 20.06 0.68
 3 -7 -2 20.55 0.64
 -3 -7 2 20.38 0.73
 3 -7 -2 20.1 0.72
 -3 7 2 18.96 0.66
 3 7 -2 20 0.68
 3 7 -2 19.58 0.7
 -3 7 2 20 0.62
 -3 7 2 19.51 0.68
 3 7 -2 19.62 0.71
 3 7 -2 18.94 0.73
 3 7 -2 20.34 0.69
 -3 7 2 19.12 0.71
 -3 7 2 19.81 0.62
 3 7 -2 20.25 0.64
 -2 -7 2 4.47 0.32
 2 -7 -2 4.79 0.3
 -2 -7 2 4.19 0.29
 -2 7 2 3.92 0.28
 2 7 -2 4.41 0.3
 -2 7 2 4.06 0.26
 2 7 -2 4.41 0.31
 2 7 -2 4.2 0.3
 2 7 -2 3.85 0.27
 -2 7 2 4.02 0.27
 -1 -7 2 16.82 0.5
 -1 -7 2 16.09 0.5
 1 -7 -2 16.48 0.5
 1 -7 -2 15.82 0.5
 -1 -7 2 16.54 0.53
 -1 7 2 15.61 0.47
 1 7 -2 16.58 0.52
 1 7 -2 16.19 0.45
 -1 7 2 15.57 0.5
 -1 7 2 17.02 0.51
 -1 7 2 15.64 0.52
 0 -7 -2 2.7 0.2
 0 -7 2 2.64 0.19
 0 -7 -2 2.5 0.18
 0 -7 2 2.84 0.19
 0 7 -2 2.41 0.25
 0 7 2 2.78 0.19
 0 7 -2 2.82 0.18
 0 7 2 3.17 0.21
 0 7 2 2.54 0.22
 0 7 -2 2.87 0.14
 0 7 2 2.51 0.19
 1 -7 2 51.19 1.16
 -1 -7 -2 51.26 1.16
 1 -7 2 52.06 1.24
 1 -7 2 53.3 1.17
 -1 -7 -2 51.18 1.26
 1 7 2 54.11 1.21
 1 7 2 51.34 1.19
 -1 7 -2 52.57 1.24
 1 7 2 52.18 1.22
 -1 7 -2 51.45 1.24
 1 7 2 53.05 1.19
 -2 -7 -2 0.3 0.1
 2 -7 2 0.23 0.11
 2 -7 2 0.28 0.12
 2 -7 2 0.27 0.11
 -2 7 -2 0.3 0.08
 -2 7 -2 0.39 0.13
 2 7 2 0.16 0.12
 2 7 2 0.25 0.11
 2 7 2 0.17 0.13
 2 7 2 0.48 0.15
 3 -7 2 1.57 0.21
 -3 -7 -2 1.62 0.23
 3 -7 2 1.37 0.2
 -3 -7 -2 1.37 0.19
 3 -7 2 1.67 0.22
 3 -7 2 1.44 0.21
 -3 -7 -2 1.25 0.21
 3 -7 2 1.05 0.18
 -3 7 -2 1.36 0.17
 3 7 2 1.01 0.18
 -3 7 -2 1.26 0.2
 3 7 2 1.11 0.22
 -3 7 -2 1.36 0.21
 3 7 2 1.62 0.24
 3 7 2 1.38 0.23
 3 7 2 1.29 0.2
 -3 7 -2 1.17 0.23
 4 -7 2 8.46 0.47
 -4 -7 -2 8.36 0.57
 4 -7 2 7.96 0.46
 -4 -7 -2 8.94 0.5
 -4 -7 -2 7.8 0.32
 4 -7 2 7.73 0.45
 4 -7 2 8.26 0.48
 4 -7 2 7.1 0.48
 -4 -7 -2 8.4 0.42
 -4 -7 -2 8.87 0.47
 4 7 2 7.41 0.47
 4 7 2 7.99 0.48
 -4 7 -2 8.11 0.52
 -4 7 -2 8.57 0.45
 -4 7 -2 7.87 0.39
 -4 7 -2 8.67 0.48
 4 7 2 7.86 0.42
 4 7 2 8.76 0.52
 4 7 2 8.62 0.47
 5 -7 2 24.31 1.15
 5 -7 2 21.22 0.87
 -5 -7 -2 23.69 0.91
 5 -7 2 21.64 0.88
 5 -7 2 24.21 0.94
 5 -7 2 23.82 0.89
 -5 -7 -2 23.09 1.01
 -5 -7 -2 20.91 0.79
 -5 7 -2 21.63 0.93
 -5 7 -2 21.58 0.82
 5 7 2 21.8 0.86
 -5 7 -2 22.82 0.88
 5 7 2 21.8 0.88
 5 7 2 23.24 0.93
 -5 7 -2 22.09 0.9
 5 7 2 22.19 0.81
 5 7 2 22.62 0.91
 -5 7 -2 21.95 0.78
 -6 -7 -2 2.19 0.49
 -6 -7 -2 3.43 0.47
 6 -7 2 2.35 0.42
 6 -7 2 1.94 0.4
 -6 -7 -2 2.43 0.38
 6 -7 2 2.49 0.41
 6 7 2 1.94 0.39
 6 7 2 2.21 0.44
 -6 7 -2 2.91 0.37
 6 7 2 2.5 0.38
 -6 7 -2 2.51 0.47
 -6 7 -2 2.31 0.42
 -7 -7 -2 1.75 0.54
 7 -7 2 2.17 0.46
 -7 -7 -2 2.15 0.48
 7 -7 2 2.93 0.51
 -7 7 -2 1.82 0.45
 7 7 2 2.2 0.5
 -7 7 -2 2.7 0.49
 -7 7 -2 2.16 0.51
 7 7 2 2.11 0.43
 -8 -7 -2 0.08 0.49
 8 -7 2 1.46 0.46
 -8 -7 -2 0.73 0.43
 8 -7 2 0.72 0.39
 -8 7 -2 1.76 0.58
 8 7 2 0.69 0.42
 8 7 2 1.6 0.47
 -8 7 -2 0.62 0.4
 9 -7 2 1.78 0.54
 -9 -7 -2 2.36 0.6
 -9 -7 -2 3.28 0.8
 -9 7 -2 2.23 0.61
 9 7 2 0.91 0.49
 -9 7 -2 1.04 0.51
 -9 -8 2 0.28 0.48
 -9 -8 2 0.89 0.61
 9 -8 -2 1.07 0.47
 9 -8 -2 0.66 0.49
 9 -8 -2 0.93 0.49
 -9 8 2 1.07 0.55
 9 8 -2 0.53 0.42
 9 8 -2 2.01 0.58
 9 8 -2 1.43 0.52
 -9 8 2 0.88 0.57
 8 -8 -2 0.76 0.45
 8 -8 -2 0.5 0.38
 8 -8 -2 0.58 0.39
 -8 -8 2 0.79 0.5
 -8 -8 2 0.47 0.43
 8 8 -2 1 0.45
 8 8 -2 0.45 0.36
 -8 8 2 0.71 0.44
 -8 8 2 1.1 0.47
 8 8 -2 0.9 0.41
 -7 -8 2 8.94 0.88
 -7 -8 2 9.58 0.6
 7 -8 -2 8.95 0.73
 7 -8 -2 9.1 0.81
 7 -8 -2 8.41 0.76
 -7 -8 2 10.03 0.86
 -7 8 2 9.55 0.87
 -7 8 2 8.21 0.53
 7 8 -2 9.92 0.86
 -7 8 2 10.03 0.84
 7 8 -2 9.95 0.7
 7 8 -2 9.45 0.8
 6 -8 -2 4.78 0.58
 6 -8 -2 4.75 0.51
 -6 -8 2 3.88 0.56
 -6 -8 2 5.05 0.58
 -6 -8 2 4.37 0.43
 6 -8 -2 3.98 0.5
 6 -8 -2 3.73 0.51
 6 8 -2 5.74 0.61
 -6 8 2 3.38 0.44
 -6 8 2 3.85 0.54
 6 8 -2 5.57 0.6
 -6 8 2 4.7 0.43
 6 8 -2 4.96 0.51
 -6 8 2 5.39 0.59
 5 -8 -2 7.88 0.59
 -5 -8 2 7.5 0.52
 5 -8 -2 8.39 0.6
 -5 -8 2 8.13 0.63
 5 -8 -2 8.13 0.51
 5 -8 -2 9.55 0.58
 -5 -8 2 8.64 0.48
 -5 -8 2 8.34 0.58
 -5 -8 2 8.29 0.65
 -5 8 2 7.34 0.54
 -5 8 2 8.37 0.51
 -5 8 2 8.45 0.55
 -5 8 2 8.63 0.45
 5 8 -2 8.09 0.58
 -5 8 2 7.61 0.59
 5 8 -2 7.75 0.58
 5 8 -2 8.5 0.51
 -4 -8 2 0.09 0.19
 4 -8 -2 0.12 0.17
 4 -8 -2 -0.08 0.18
 4 -8 -2 -0.27 0.13
 -4 -8 2 0.09 0.17
 4 -8 -2 0.02 0.16
 -4 -8 2 -0.11 0.12
 -4 -8 2 0.39 0.22
 4 -8 -2 0.22 0.19
 -4 8 2 -0.14 0.14
 -4 8 2 -0.1 0.13
 4 8 -2 0.08 0.17
 4 8 -2 0.2 0.15
 -4 8 2 0.09 0.13
 -4 8 2 0.03 0.16
 4 8 -2 -0.18 0.13
 4 8 -2 -0.08 0.17
 -4 8 2 0.08 0.12
 -3 -8 2 49.27 1.29
 3 -8 -2 49.73 1.3
 -3 -8 2 49.82 1.29
 3 -8 -2 49.31 1.24
 3 -8 -2 47.88 1.31
 3 -8 -2 47.72 1.32
 -3 -8 2 49.38 1.23
 -3 -8 2 52.64 1.36
 -3 8 2 48.15 1.28
 3 8 -2 48.9 1.32
 -3 8 2 50.97 1.22
 3 8 -2 49.23 1.32
 -3 8 2 48.96 1.21
 3 8 -2 49.87 1.36
 -3 8 2 47.55 1.26
 -3 8 2 49.03 1.34
 3 8 -2 49.43 1.28
 3 8 -2 50.15 1.3
 3 8 -2 49.01 1.23
 -2 -8 2 13 0.5
 -2 -8 2 13.38 0.54
 2 -8 -2 13.3 0.5
 -2 8 2 12.31 0.51
 2 8 -2 13.93 0.5
 2 8 -2 12.84 0.51
 2 8 -2 13.48 0.53
 2 8 -2 12.89 0.51
 -2 8 2 13.53 0.47
 -2 8 2 13.5 0.5
 -1 -8 2 4.01 0.26
 -1 -8 2 3.8 0.27
 -1 -8 2 4.17 0.26
 1 -8 -2 4.07 0.26
 1 -8 -2 3.8 0.25
 -1 8 2 3.89 0.24
 -1 8 2 4.11 0.25
 1 8 -2 3.87 0.22
 -1 8 2 3.71 0.25
 1 8 -2 4.17 0.27
 -1 8 2 4.23 0.27
 1 8 -2 3.84 0.25
 0 -8 2 7.34 0.3
 0 -8 2 6.99 0.32
 0 -8 2 7.13 0.3
 0 -8 -2 7.78 0.33
 0 8 -2 7.32 0.29
 0 8 2 7.36 0.32
 0 8 -2 7.24 0.24
 0 8 2 7.09 0.3
 0 8 -2 7.29 0.39
 0 8 2 7.44 0.29
 0 8 2 7.05 0.34
 0 8 2 6.61 0.31
 1 -8 2 2.15 0.19
 1 -8 2 1.9 0.18
 -1 -8 -2 1.88 0.18
 1 -8 2 1.85 0.21
 -1 -8 -2 1.74 0.18
 1 8 2 1.95 0.19
 1 8 2 1.68 0.19
 1 8 2 1.7 0.17
 1 8 2 1.8 0.21
 -1 8 -2 1.92 0.21
 -1 8 -2 1.98 0.22
 2 -8 2 31 0.83
 -2 -8 -2 31.02 0.78
 2 -8 2 31.02 0.82
 2 -8 2 29.78 0.81
 2 8 2 30.04 0.88
 2 8 2 30.08 0.83
 2 8 2 29.91 0.85
 2 8 2 30.64 0.84
 -2 8 -2 31.28 0.76
 -2 8 -2 31.44 0.93
 -2 8 -2 31.08 0.88
 2 8 2 30.95 0.86
 -3 -8 -2 10.42 0.48
 -3 -8 -2 11.09 0.49
 3 -8 2 11.02 0.48
 -3 -8 -2 11.18 0.43
 -3 -8 -2 10.91 0.38
 3 -8 2 10.36 0.46
 3 -8 2 10.84 0.45
 3 -8 2 12.3 0.49
 3 8 2 11.04 0.51
 3 8 2 10.87 0.47
 -3 8 -2 10.82 0.41
 3 8 2 11.36 0.49
 -3 8 -2 10.64 0.54
 -3 8 -2 10.71 0.48
 -3 8 -2 10.73 0.49
 3 8 2 11.7 0.54
 3 8 2 10.09 0.49
 4 -8 2 24.19 0.82
 -4 -8 -2 24.53 0.77
 -4 -8 -2 23.44 0.66
 4 -8 2 24.06 0.78
 -4 -8 -2 23.07 0.8
 4 -8 2 23.43 0.84
 4 -8 2 23.61 0.83
 -4 -8 -2 23.34 0.84
 4 -8 2 25.46 0.89
 -4 -8 -2 22.82 0.93
 -4 8 -2 25.04 0.65
 4 8 2 23.36 0.84
 4 8 2 23.89 0.87
 -4 8 -2 26.28 0.86
 -4 8 -2 24.08 0.9
 4 8 2 22.99 0.77
 -4 8 -2 23.46 0.84
 4 8 2 23.08 0.82
 4 8 2 24.34 0.86
 -4 8 -2 23.64 0.74
 -5 -8 -2 0.05 0.16
 5 -8 2 0.14 0.22
 5 -8 2 -0.01 0.23
 5 -8 2 0.15 0.25
 5 -8 2 0.1 0.21
 -5 -8 -2 0.63 0.26
 -5 -8 -2 0.18 0.28
 5 -8 2 0.06 0.23
 5 8 2 0.05 0.24
 -5 8 -2 0.44 0.26
 -5 8 -2 0.65 0.26
 5 8 2 0.62 0.25
 -5 8 -2 0.32 0.17
 -5 8 -2 0.25 0.24
 5 8 2 -0.03 0.18
 5 8 2 0.43 0.22
 -5 8 -2 0.39 0.19
 5 8 2 0.22 0.26
 6 -8 2 0.4 0.28
 6 -8 2 0.79 0.34
 6 -8 2 -0.04 0.28
 -6 -8 -2 0 0.22
 -6 -8 -2 0.26 0.29
 -6 -8 -2 -0.02 0.33
 6 8 2 0.29 0.26
 6 8 2 -0.02 0.21
 -6 8 -2 0.42 0.32
 6 8 2 0.01 0.27
 6 8 2 0.24 0.38
 -6 8 -2 0.44 0.3
 -6 8 -2 0.18 0.2
 7 -8 2 4.18 0.56
 -7 -8 -2 3.82 0.57
 7 -8 2 4.55 0.59
 -7 -8 -2 4.66 0.74
 -7 8 -2 5.19 0.68
 7 8 2 3.8 0.57
 7 8 2 5.84 0.6
 -7 8 -2 5.76 0.65
 8 -8 2 0.41 0.4
 -8 -8 -2 1.64 0.59
 -8 -8 -2 0.53 0.4
 8 8 2 0.92 0.43
 -8 8 -2 1.43 0.46
 -8 8 -2 -0.2 0.42
 8 8 2 1.53 0.47
 8 8 2 1.29 0.49
 -9 -8 -2 0.98 0.49
 -9 -8 -2 0.41 0.56
 9 -8 2 -0.23 0.38
 -9 8 -2 0.76 0.47
 9 8 2 0 0.41
 -9 8 -2 1.25 0.51
 9 -9 -2 1.04 0.49
 -9 -9 2 0.21 0.55
 -9 -9 2 0.07 0.48
 9 -9 -2 -0.29 0.45
 9 9 -2 0.53 0.5
 -9 9 2 0.57 0.54
 9 9 -2 0.23 0.45
 -9 9 2 1.04 0.51
 9 9 -2 0.66 0.44
 -8 -9 2 0.24 0.43
 8 -9 -2 -0.51 0.34
 8 -9 -2 -0.31 0.32
 8 -9 -2 0.32 0.37
 -8 -9 2 -0.19 0.4
 8 9 -2 0.55 0.38
 8 9 -2 -0.48 0.28
 -8 9 2 0.2 0.38
 8 9 -2 0.17 0.38
 -8 9 2 -0.11 0.39
 7 -9 -2 3.43 0.52
 -7 -9 2 4.74 0.47
 -7 -9 2 4.08 0.6
 -7 -9 2 3.21 0.6
 7 -9 -2 4.57 0.58
 7 -9 -2 4.8 0.62
 7 9 -2 4.4 0.62
 -7 9 2 2.75 0.55
 7 9 -2 2.93 0.48
 -7 9 2 4.16 0.58
 -7 9 2 3.56 0.4
 7 9 -2 3.86 0.55
 6 -9 -2 2.83 0.41
 -6 -9 2 2.54 0.36
 -6 -9 2 2.67 0.51
 6 -9 -2 3.19 0.47
 6 -9 -2 3.05 0.5
 -6 -9 2 3.72 0.51
 6 -9 -2 2.13 0.45
 -6 9 2 3.39 0.37
 -6 9 2 2.64 0.46
 6 9 -2 3.09 0.49
 -6 9 2 3.33 0.51
 6 9 -2 3.09 0.47
 6 9 -2 3.01 0.42
 -6 9 2 2.92 0.43
 5 -9 -2 3.67 0.47
 -5 -9 2 4.62 0.45
 -5 -9 2 4.39 0.53
 -5 -9 2 3.32 0.43
 -5 -9 2 4.02 0.48
 5 -9 -2 3.98 0.41
 -5 -9 2 3.83 0.38
 5 -9 -2 4.7 0.51
 5 -9 -2 3.47 0.42
 -5 9 2 4.16 0.5
 -5 9 2 3.71 0.36
 -5 9 2 4.14 0.46
 5 9 -2 3.58 0.45
 5 9 -2 4.27 0.46
 5 9 -2 4.51 0.5
 -5 9 2 4.41 0.46
 -5 9 2 4.09 0.46
 4 -9 -2 0.79 0.22
 -4 -9 2 1.28 0.26
 4 -9 -2 0.75 0.26
 -4 -9 2 0.86 0.2
 -4 -9 2 0.79 0.28
 4 -9 -2 1.03 0.24
 4 -9 -2 1.06 0.23
 -4 -9 2 0.8 0.25
 -4 9 2 0.55 0.17
 4 9 -2 0.94 0.22
 -4 9 2 0.95 0.23
 -4 9 2 0.57 0.18
 -4 9 2 0.7 0.22
 4 9 -2 0.46 0.19
 -4 9 2 0.54 0.21
 4 9 -2 1.07 0.27
 4 9 -2 0.68 0.23
 -4 9 2 0.48 0.16
 -3 -9 2 1.26 0.24
 3 -9 -2 1.46 0.21
 -3 -9 2 1.04 0.21
 -3 -9 2 1.37 0.21
 -3 -9 2 1.13 0.24
 3 -9 -2 1.54 0.23
 3 -9 -2 1.02 0.22
 -3 9 2 1.37 0.23
 3 9 -2 1.2 0.23
 -3 9 2 1.19 0.18
 3 9 -2 1.26 0.23
 3 9 -2 1.32 0.24
 -3 9 2 0.92 0.2
 3 9 -2 1.37 0.21
 3 9 -2 1.68 0.25
 3 9 -2 1.59 0.24
 -3 9 2 1.45 0.21
 -3 9 2 1.27 0.18
 -2 -9 2 0.57 0.17
 2 -9 -2 0.21 0.14
 -2 -9 2 0.39 0.14
 -2 9 2 0.56 0.17
 2 9 -2 0.13 0.14
 -2 9 2 0.24 0.14
 -2 9 2 0.39 0.13
 2 9 -2 0.52 0.17
 2 9 -2 0.21 0.13
 2 9 -2 0.49 0.16
 -1 -9 2 0.51 0.14
 -1 -9 2 0.44 0.14
 1 -9 -2 0.4 0.13
 -1 -9 2 0.52 0.15
 -1 9 2 0.52 0.14
 -1 9 2 0.25 0.11
 1 9 -2 0.78 0.14
 1 9 -2 0.46 0.13
 -1 9 2 0.57 0.14
 1 9 -2 0.38 0.13
 -1 9 2 0.78 0.15
 0 -9 2 0 0.09
 0 -9 -2 0 0.1
 0 -9 2 -0.22 0.09
 0 -9 2 0.09 0.1
 0 9 -2 -0.01 0.09
 0 9 2 -0.07 0.1
 0 9 -2 0.07 0.08
 0 9 -2 0.07 0.14
 0 9 2 -0.01 0.1
 0 9 2 0.21 0.11
 0 9 2 -0.01 0.09
 0 9 2 0.02 0.09
 1 -9 2 3.14 0.23
 -1 -9 -2 3.19 0.22
 1 -9 2 3.15 0.23
 -1 -9 -2 3.7 0.24
 -1 9 -2 3.3 0.12
 -1 9 -2 3.44 0.27
 1 9 2 3.07 0.25
 1 9 2 3.44 0.27
 1 9 2 3.29 0.23
 -1 9 -2 3.25 0.28
 1 9 2 3.32 0.25
 -2 -9 -2 5.62 0.29
 -2 -9 -2 5.72 0.29
 2 -9 2 6.33 0.33
 2 -9 2 5.75 0.32
 2 -9 2 6.03 0.31
 2 9 2 6.32 0.36
 2 9 2 5.83 0.33
 2 9 2 5.95 0.32
 -2 9 -2 5.71 0.26
 -2 9 -2 5.92 0.32
 -2 9 -2 5.69 0.33
 -2 9 -2 5.46 0.38
 2 9 2 6.39 0.35
 2 9 2 6.03 0.37
 3 -9 2 19.77 0.69
 3 -9 2 20.53 0.68
 -3 -9 -2 20.81 0.58
 3 -9 2 19.87 0.63
 3 -9 2 20.85 0.7
 -3 -9 -2 18.73 0.69
 -3 -9 -2 20.05 0.63
 -3 -9 -2 19.23 0.69
 3 9 2 20.6 0.7
 3 9 2 21.05 0.73
 -3 9 -2 19.4 0.71
 3 9 2 20.17 0.74
 -3 9 -2 20.53 0.62
 3 9 2 19.98 0.72
 -3 9 -2 20.14 0.69
 3 9 2 19.26 0.67
 -3 9 -2 19.28 0.76
 -4 -9 -2 11.36 0.43
 -4 -9 -2 12.14 0.56
 4 -9 2 12.58 0.59
 -4 -9 -2 11.44 0.59
 4 -9 2 11.32 0.56
 4 -9 2 12.05 0.61
 -4 -9 -2 11.81 0.68
 4 -9 2 12.42 0.53
 -4 -9 -2 12.64 0.54
 4 9 2 10.83 0.56
 4 9 2 11.68 0.6
 4 9 2 11.56 0.52
 -4 9 -2 12.16 0.42
 -4 9 -2 12.07 0.58
 -4 9 -2 11.67 0.5
 -4 9 -2 12.94 0.6
 4 9 2 11.66 0.59
 -4 9 -2 11.66 0.62
 4 9 2 12.84 0.63
 5 -9 2 4.92 0.52
 5 -9 2 5.53 0.54
 5 -9 2 4.08 0.44
 5 -9 2 4.87 0.48
 -5 -9 -2 5.78 0.63
 -5 -9 -2 6.04 0.49
 -5 -9 -2 4.81 0.49
 5 -9 2 6.26 0.54
 -5 9 -2 5.2 0.47
 -5 9 -2 5.31 0.54
 -5 9 -2 6.05 0.56
 -5 9 -2 5.82 0.52
 -5 9 -2 5.85 0.41
 5 9 2 5.08 0.49
 5 9 2 4.09 0.47
 5 9 2 4.88 0.49
 5 9 2 5.45 0.47
 5 9 2 5.41 0.51
 -6 -9 -2 0.01 0.32
 6 -9 2 0 0.25
 6 -9 2 0.29 0.27
 -6 -9 -2 -0.09 0.23
 -6 -9 -2 -0.07 0.26
 6 9 2 0.07 0.23
 -6 9 -2 -0.19 0.25
 6 9 2 0.21 0.28
 6 9 2 0.25 0.26
 -6 9 -2 0.17 0.29
 -6 9 -2 -0.17 0.18
 -7 -9 -2 0.83 0.46
 7 -9 2 0.81 0.36
 -7 -9 -2 0.19 0.35
 7 9 2 0.56 0.34
 7 9 2 0.61 0.35
 -7 9 -2 0.56 0.35
 -7 9 -2 0.39 0.37
 -8 -9 -2 0.65 0.52
 8 -9 2 0.41 0.41
 -8 -9 -2 0.5 0.39
 8 9 2 0.38 0.37
 -8 9 -2 0.95 0.46
 8 9 2 0.34 0.41
 8 9 2 0.83 0.39
 -8 9 -2 1.2 0.53
 -9 -9 -2 3.48 0.81
 -9 -9 -2 3.55 0.72
 9 -9 2 4.69 0.73
 9 9 2 3.96 0.76
 -9 9 -2 4.94 0.82
 9 9 2 4.87 0.74
 -9 9 -2 4.47 0.7
 9 -10 -2 -0.87 0.37
 9 -10 -2 0.4 0.44
 -9 -10 2 -0.34 0.44
 -9 -10 2 -0.14 0.51
 -9 10 2 0.65 0.54
 -9 10 2 0.56 0.5
 9 10 -2 -0.39 0.37
 9 10 -2 -0.53 0.35
 9 10 -2 0.29 0.48
 8 -10 -2 1.09 0.43
 8 -10 -2 0.65 0.42
 -8 -10 2 0.57 0.44
 -8 -10 2 2.04 0.63
 8 10 -2 0.57 0.39
 8 10 -2 1.08 0.42
 -8 10 2 0.36 0.43
 -8 10 2 1.02 0.49
 8 10 -2 0.81 0.48
 -7 -10 2 2.34 0.54
 7 -10 -2 3.16 0.48
 7 -10 -2 2.38 0.48
 7 -10 -2 2.41 0.51
 -7 -10 2 3.22 0.4
 -7 -10 2 3.2 0.57
 -7 10 2 2.6 0.52
 7 10 -2 3 0.55
 -7 10 2 2.86 0.38
 -7 10 2 2.3 0.51
 -7 10 2 2.04 0.5
 7 10 -2 3.7 0.51
 -6 -10 2 2.37 0.44
 6 -10 -2 2.05 0.39
 6 -10 -2 2.71 0.46
 -6 -10 2 2.48 0.52
 6 -10 -2 2.95 0.45
 -6 -10 2 1.74 0.33
 6 10 -2 1.72 0.35
 -6 10 2 2.21 0.44
 -6 10 2 2.48 0.47
 6 10 -2 2.46 0.46
 -6 10 2 2.49 0.42
 -6 10 2 2.27 0.34
 -5 -10 2 0.25 0.26
 -5 -10 2 0.12 0.24
 5 -10 -2 0.28 0.21
 -5 -10 2 0.14 0.21
 5 -10 -2 0.14 0.22
 -5 -10 2 0.28 0.3
 -5 -10 2 0.15 0.18
 5 -10 -2 0.16 0.25
 5 -10 -2 0.1 0.23
 5 10 -2 -0.05 0.19
 -5 10 2 0.53 0.24
 5 10 -2 0.05 0.22
 5 10 -2 -0.03 0.21
 -5 10 2 0.09 0.19
 5 10 -2 0.31 0.22
 -5 10 2 -0.08 0.14
 -4 -10 2 0.17 0.16
 4 -10 -2 0.34 0.21
 4 -10 -2 0.51 0.23
 -4 -10 2 0.36 0.25
 4 -10 -2 -0.09 0.18
 -4 -10 2 0.24 0.2
 -4 -10 2 0.35 0.19
 4 -10 -2 0.59 0.2
 -4 10 2 0.03 0.16
 -4 10 2 0.1 0.16
 4 10 -2 0.09 0.19
 -4 10 2 0.24 0.18
 -4 10 2 0.12 0.19
 4 10 -2 0.32 0.21
 4 10 -2 0.23 0.17
 4 10 -2 0.27 0.17
 4 10 -2 0.15 0.18
 -4 10 2 0.13 0.2
 -4 10 2 0.24 0.14
 3 -10 -2 2.85 0.28
 -3 -10 2 3.46 0.35
 -3 -10 2 2.91 0.28
 -3 -10 2 3.22 0.32
 3 -10 -2 3.17 0.3
 3 -10 -2 3.09 0.31
 -3 -10 2 3.4 0.35
 3 -10 -2 2.95 0.39
 3 -10 -2 2.8 0.34
 -3 10 2 3.12 0.28
 3 10 -2 2.94 0.32
 3 10 -2 3.02 0.33
 3 10 -2 2.94 0.29
 3 10 -2 2.9 0.32
 3 10 -2 3.95 0.37
 -3 10 2 3.34 0.35
 -3 10 2 3.12 0.33
 3 10 -2 3.23 0.35
 -3 10 2 3.38 0.29
 -3 10 2 4.1 0.47
 2 -10 -2 204.16 4.16
 -2 -10 2 203.56 4.25
 -2 -10 2 206.21 4.33
 -2 -10 2 201.64 4.21
 2 -10 -2 197.87 4.21
 -2 -10 2 204.57 4.29
 -2 10 2 203.25 4.22
 2 10 -2 203.6 4.28
 2 10 -2 203.7 4.25
 2 10 -2 203.66 4.25
 -2 10 2 201.05 4.29
 -2 10 2 201.69 4.15
 2 10 -2 203.29 4.21
 -2 10 2 199.91 4.21
 -2 10 2 205.64 4.15
 2 10 -2 203.22 4.15
 2 10 -2 202.59 4.21
 -1 -10 2 49.58 1.19
 -1 -10 2 50.17 1.2
 1 -10 -2 48.28 1.19
 1 -10 -2 48.76 1.24
 -1 -10 2 47.9 1.24
 -1 10 2 48.25 1.23
 -1 10 2 47.76 1.19
 1 10 -2 49.16 1.12
 1 10 -2 47.21 1.21
 -1 10 2 48.19 1.15
 1 10 -2 48.63 1.21
 0 -10 2 46.23 1.15
 0 -10 -2 48.96 1.19
 0 -10 2 47.61 1.2
 0 -10 2 47.97 1.15
 0 10 -2 47.9 1.16
 0 10 -2 48.64 1.29
 0 10 -2 47.49 1.06
 0 10 2 49.4 1.17
 0 10 2 46.84 1.17
 0 10 2 48.09 1.16
 0 10 2 48.12 1.12
 0 10 2 47.03 1.21
 0 10 -2 47.99 1.12
 -1 -10 -2 5.4 0.3
 1 -10 2 5.33 0.3
 1 -10 2 6.06 0.31
 -1 -10 -2 5.36 0.29
 1 10 2 5.82 0.31
 1 10 2 5.78 0.35
 -1 10 -2 5.96 0.26
 -1 10 -2 5.18 0.34
 1 10 2 5.64 0.32
 -1 10 -2 5.82 0.37
 1 10 2 5.4 0.32
 -1 10 -2 5.55 0.33
 -1 10 -2 5.45 0.19
 2 -10 2 0.46 0.14
 -2 -10 -2 0.52 0.14
 -2 -10 -2 0.31 0.11
 2 -10 2 0.43 0.14
 2 -10 2 0.36 0.14
 -2 -10 -2 0.71 0.18
 2 10 2 0.27 0.15
 -2 10 -2 0.51 0.11
 -2 10 -2 0.23 0.14
 2 10 2 0.28 0.14
 -2 10 -2 0.27 0.19
 2 10 2 0.31 0.15
 2 10 2 0.5 0.15
 2 10 2 0.52 0.16
 -2 10 -2 0.49 0.14
 -3 -10 -2 0.5 0.16
 3 -10 2 0.68 0.18
 -3 -10 -2 0.34 0.18
 3 -10 2 0.35 0.16
 3 -10 2 0.7 0.14
 -3 -10 -2 0.37 0.12
 -3 10 -2 0.39 0.13
 -3 10 -2 0.44 0.2
 3 10 2 0.67 0.2
 3 10 2 0.41 0.16
 3 10 2 0.79 0.19
 3 10 2 0.65 0.2
 3 10 2 0.2 0.17
 -3 10 -2 0.31 0.17
 -3 10 -2 0.42 0.16
 3 10 2 0.67 0.17
 -4 -10 -2 37.28 1.05
 -4 -10 -2 36.45 1.24
 -4 -10 -2 36.01 0.93
 4 -10 2 35.01 1.1
 4 -10 2 35.91 1.04
 4 -10 2 35.27 1.09
 -4 -10 -2 36.63 1.14
 4 -10 2 38.12 1.17
 4 10 2 36.29 1.15
 4 10 2 35.68 1.14
 4 10 2 34.03 1.03
 4 10 2 36.17 1.13
 4 10 2 36.18 1.11
 -4 10 -2 35.45 1.18
 -4 10 -2 36.6 1.02
 -4 10 -2 35.35 1.11
 -4 10 -2 36.28 1.13
 -4 10 -2 36.72 0.92
 5 -10 2 4.2 0.45
 5 -10 2 6.07 0.56
 5 -10 2 5.71 0.55
 -5 -10 -2 5.45 0.38
 -5 -10 -2 4.67 0.6
 5 -10 2 5.08 0.49
 -5 -10 -2 4.56 0.43
 -5 -10 -2 5.26 0.52
 -5 10 -2 5.99 0.57
 -5 10 -2 4.41 0.47
 5 10 2 4.35 0.5
 -5 10 -2 4.63 0.41
 -5 10 -2 5.22 0.53
 5 10 2 4.67 0.47
 5 10 2 4.66 0.5
 5 10 2 5.32 0.47
 -5 10 -2 4.62 0.46
 -6 -10 -2 2.49 0.39
 6 -10 2 1.24 0.36
 -6 -10 -2 1.08 0.36
 -6 -10 -2 1.34 0.43
 6 10 2 2.45 0.43
 6 10 2 1.56 0.39
 6 10 2 1.85 0.36
 -6 10 -2 2.03 0.41
 -6 10 -2 0.76 0.36
 -6 10 -2 1.74 0.33
 -7 -10 -2 0.17 0.33
 -7 -10 -2 -0.47 0.39
 7 -10 2 0.3 0.34
 -7 10 -2 -0.05 0.34
 7 10 2 -0.35 0.28
 7 10 2 -0.03 0.33
 -7 10 -2 0.98 0.38
 -8 -10 -2 0.32 0.52
 8 -10 2 0.58 0.4
 -8 -10 -2 0.58 0.44
 8 10 2 0.51 0.37
 -8 10 -2 0.09 0.36
 -8 10 -2 0.09 0.43
 8 10 2 -0.19 0.38
 9 -10 2 6.06 0.79
 -9 -10 -2 5.19 0.78
 -9 -10 -2 4.56 0.89
 -9 10 -2 6.55 0.82
 9 10 2 5.71 0.8
 9 10 2 5.84 0.8
 9 -11 -2 0.73 0.47
 -9 -11 2 0.39 0.6
 9 -11 -2 0.09 0.41
 -9 -11 2 0.14 0.48
 -9 11 2 0.13 0.48
 9 11 -2 -0.31 0.39
 -9 11 2 0.81 0.53
 9 11 -2 0.87 0.46
 -8 -11 2 2.83 0.68
 -8 -11 2 2.19 0.59
 8 -11 -2 2.44 0.56
 8 -11 -2 1.83 0.52
 -8 11 2 2.76 0.63
 -8 11 2 2.06 0.55
 8 11 -2 1.6 0.46
 8 11 -2 1.83 0.49
 8 11 -2 1.47 0.53
 7 -11 -2 0.63 0.36
 7 -11 -2 -0.02 0.31
 -7 -11 2 0.49 0.27
 -7 -11 2 0.79 0.41
 -7 -11 2 0.19 0.41
 -7 11 2 0.15 0.23
 -7 11 2 0.38 0.36
 7 11 -2 0.07 0.28
 -7 11 2 0.83 0.39
 7 11 -2 0.19 0.37
 6 -11 -2 1.29 0.4
 6 -11 -2 1.33 0.35
 -6 -11 2 2.14 0.33
 -6 -11 2 2.2 0.45
 6 -11 -2 1.58 0.36
 -6 -11 2 1.77 0.46
 6 11 -2 1.95 0.37
 -6 11 2 1.83 0.41
 -6 11 2 1.12 0.27
 6 11 -2 1.59 0.41
 -6 11 2 1.71 0.37
 -6 11 2 1.92 0.43
 -5 -11 2 -0.03 0.29
 5 -11 -2 0.18 0.25
 -5 -11 2 -0.24 0.22
 5 -11 -2 0.36 0.27
 -5 -11 2 0.04 0.25
 -5 -11 2 0.08 0.17
 5 -11 -2 0.07 0.21
 -5 -11 2 0.08 0.22
 5 11 -2 0.17 0.23
 -5 11 2 0.13 0.19
 5 11 -2 -0.08 0.2
 -5 11 2 -0.02 0.15
 5 11 -2 0.22 0.25
 5 11 -2 0.05 0.2
 -5 11 2 0.2 0.23
 -4 -11 2 4.62 0.47
 4 -11 -2 4.89 0.47
 -4 -11 2 5.79 0.49
 4 -11 -2 4.52 0.41
 -4 -11 2 5.17 0.44
 -4 -11 2 4.58 0.39
 4 -11 -2 4.55 0.44
 4 11 -2 4.86 0.48
 -4 11 2 4.32 0.37
 -4 11 2 4.7 0.45
 4 11 -2 4.86 0.47
 -4 11 2 5.35 0.46
 -4 11 2 5.26 0.39
 4 11 -2 4.52 0.4
 4 11 -2 4.69 0.43
 -4 11 2 4.33 0.36
 -4 11 2 4.88 0.45
 4 11 -2 4.49 0.42
 3 -11 -2 1.99 0.26
 3 -11 -2 2.08 0.27
 -3 -11 2 1.85 0.28
 -3 -11 2 3.18 0.3
 -3 -11 2 2.61 0.33
 3 -11 -2 3.1 0.33
 3 -11 -2 2.36 0.27
 3 11 -2 2.35 0.29
 3 11 -2 2.47 0.29
 -3 11 2 2.45 0.3
 3 11 -2 2.85 0.31
 3 11 -2 2.29 0.3
 3 11 -2 2.73 0.32
 -3 11 2 2.73 0.31
 3 11 -2 2.75 0.33
 -3 11 2 2.53 0.26
 3 11 -2 2.53 0.33
 -3 11 2 2.78 0.26
 -2 -11 2 13.8 0.51
 -2 -11 2 14.01 0.56
 2 -11 -2 13.18 0.55
 -2 -11 2 15.44 0.62
 -2 -11 2 13.02 0.55
 2 -11 -2 14.36 0.52
 2 11 -2 15.51 0.61
 -2 11 2 14.29 0.52
 -2 11 2 14.3 0.59
 2 11 -2 13.7 0.57
 2 11 -2 13.35 0.55
 -2 11 2 14.66 0.51
 2 11 -2 13.77 0.49
 -2 11 2 15.11 0.33
 -2 11 2 12.52 0.53
 -2 11 2 12.99 0.53
 2 11 -2 13.66 0.55
 -1 -11 2 24.87 0.74
 -1 -11 2 24.51 0.74
 1 -11 -2 24.88 0.79
 -1 -11 2 26.13 0.8
 1 -11 -2 25.15 0.74
 -1 11 2 25.95 0.75
 1 11 -2 24.04 0.67
 -1 11 2 23.34 0.76
 1 11 -2 25.17 0.75
 1 11 -2 24.33 0.76
 -1 11 2 22.95 0.69
 0 -11 -2 10.51 0.44
 0 -11 2 10 0.45
 0 -11 2 10.27 0.41
 0 -11 2 9.63 0.41
 0 11 2 9.41 0.41
 0 11 2 9.42 0.39
 0 11 -2 9.18 0.38
 0 11 2 9.94 0.42
 0 11 -2 10.37 0.42
 0 11 2 10.26 0.41
 0 11 -2 10.23 0.52
 0 11 -2 9.04 0.33
 -1 -11 -2 43.64 1.11
 -1 -11 -2 43.34 1.08
 1 -11 2 41.88 1.09
 1 -11 2 43.98 1.09
 -1 11 -2 42.58 1.15
 1 11 2 43.62 1.17
 -1 11 -2 43.01 0.94
 1 11 2 44.38 1.13
 -1 11 -2 44.59 1.2
 -1 11 -2 44.15 1.17
 -1 11 -2 43.42 1.03
 1 11 2 44.76 1.12
 1 11 2 42.1 1.12
 -2 -11 -2 33.11 0.84
 -2 -11 -2 34.16 0.88
 2 -11 2 32.91 0.92
 2 -11 2 31.82 0.91
 -2 -11 -2 32.25 0.89
 -2 -11 -2 33.17 0.94
 2 11 2 32.99 0.97
 -2 11 -2 33.5 0.93
 -2 11 -2 32.44 1.03
 -2 11 -2 32.96 0.9
 -2 11 -2 31.74 0.84
 -2 11 -2 33.73 1
 2 11 2 33.11 1
 2 11 2 33.22 0.95
 2 11 2 31.57 0.95
 -3 -11 -2 15.89 0.64
 -3 -11 -2 15.85 0.57
 -3 -11 -2 15.52 0.52
 3 -11 2 15.76 0.63
 3 -11 2 15.7 0.62
 3 11 2 15.68 0.65
 3 11 2 15.82 0.66
 3 11 2 15.49 0.64
 -3 11 -2 15.99 0.47
 3 11 2 16.85 0.59
 -3 11 -2 16.29 0.66
 -3 11 -2 16.51 0.71
 3 11 2 15.85 0.61
 -3 11 -2 17.02 0.56
 -3 11 -2 15.95 0.63
 4 -11 2 5.22 0.42
 4 -11 2 5.05 0.47
 4 -11 2 4.05 0.4
 -4 -11 -2 4.39 0.3
 -4 -11 -2 4.66 0.4
 -4 -11 -2 5.05 0.46
 -4 -11 -2 4.63 0.5
 4 -11 2 3.92 0.38
 4 11 2 4.58 0.44
 4 11 2 3.83 0.43
 4 11 2 4.82 0.45
 -4 11 -2 5.08 0.5
 -4 11 -2 5.18 0.46
 -4 11 -2 3.26 0.31
 -4 11 -2 4.54 0.42
 4 11 2 4.54 0.46
 4 11 2 5.47 0.43
 -5 -11 -2 7.72 0.62
 -5 -11 -2 9.02 0.8
 5 -11 2 5.92 0.54
 5 -11 2 7.03 0.61
 5 -11 2 6.12 0.54
 -5 -11 -2 6.72 0.36
 -5 -11 -2 6.82 0.49
 5 -11 2 6.92 0.56
 -5 11 -2 5.63 0.57
 5 11 2 7.24 0.62
 -5 11 -2 6.93 0.59
 -5 11 -2 7.05 0.59
 5 11 2 6.6 0.55
 -5 11 -2 6.05 0.48
 5 11 2 6.91 0.57
 -5 11 -2 6.53 0.46
 5 11 2 7.34 0.62
 -6 -11 -2 2.39 0.55
 -6 -11 -2 3.58 0.52
 6 -11 2 2.67 0.44
 6 11 2 2.97 0.48
 -6 11 -2 2.73 0.49
 6 11 2 3.04 0.45
 6 11 2 2.73 0.44
 -6 11 -2 3.72 0.44
 -6 11 -2 3.47 0.49
 -7 -11 -2 1.86 0.57
 -7 -11 -2 1.4 0.45
 7 -11 2 1.78 0.43
 -7 11 -2 2.23 0.54
 -7 11 -2 2.14 0.48
 7 11 2 2.13 0.5
 7 11 2 2.03 0.43
 -8 -11 -2 -0.44 0.36
 8 -11 2 0.16 0.36
 -8 -11 -2 -0.03 0.49
 -8 11 -2 0.41 0.38
 8 11 2 0.29 0.36
 8 11 2 -0.39 0.37
 -9 -11 -2 0.05 0.43
 9 -11 2 0.23 0.46
 -9 -11 -2 0.96 0.65
 9 11 2 0.38 0.45
 -9 11 -2 0.1 0.45
 9 -12 -2 0.35 0.48
 -9 -12 2 1.31 0.66
 -9 -12 2 0.05 0.46
 9 -12 -2 -0.44 0.42
 9 12 -2 -0.21 0.43
 -9 12 2 -0.51 0.45
 9 12 -2 -0.16 0.37
 -9 12 2 -0.45 0.42
 8 -12 -2 0.67 0.44
 8 -12 -2 0.24 0.41
 -8 -12 2 0.62 0.47
 -8 -12 2 -0.27 0.51
 8 12 -2 0.21 0.35
 -8 12 2 0.88 0.46
 8 12 -2 0.63 0.42
 -8 12 2 0.62 0.48
 8 12 -2 1.18 0.49
 -7 -12 2 2.86 0.57
 -7 -12 2 2.74 0.63
 7 -12 -2 2.25 0.46
 7 -12 -2 2.8 0.53
 -7 -12 2 2.29 0.38
 7 12 -2 3.83 0.61
 -7 12 2 2.27 0.53
 7 12 -2 3.24 0.51
 -7 12 2 2.47 0.36
 -7 12 2 2.35 0.52
 -6 -12 2 0.36 0.36
 6 -12 -2 0.4 0.31
 6 -12 -2 0.29 0.28
 -6 -12 2 0.19 0.31
 -6 -12 2 0.53 0.25
 6 12 -2 0.63 0.28
 -6 12 2 0.34 0.31
 -6 12 2 0.22 0.25
 -6 12 2 0.42 0.33
 -6 12 2 0.44 0.22
 6 12 -2 0.83 0.34
 -5 -12 2 3.22 0.48
 -5 -12 2 3.36 0.47
 -5 -12 2 2.76 0.36
 -5 -12 2 3.2 0.42
 5 -12 -2 2.27 0.36
 -5 -12 2 3.69 0.48
 5 -12 -2 3 0.42
 5 -12 -2 2.98 0.44
 -5 12 2 2.88 0.43
 5 12 -2 3.15 0.41
 -5 12 2 2.59 0.32
 5 12 -2 2.77 0.43
 5 12 -2 3.07 0.38
 -5 12 2 3.33 0.43
 5 12 -2 2.85 0.43
 4 -12 -2 0.28 0.2
 -4 -12 2 0.81 0.26
 -4 -12 2 0.46 0.27
 -4 -12 2 0.4 0.18
 4 -12 -2 0.93 0.26
 -4 -12 2 0.5 0.28
 4 -12 -2 0.42 0.25
 -4 -12 2 0.34 0.21
 4 -12 -2 0.34 0.21
 -4 12 2 0.47 0.19
 4 12 -2 0.47 0.24
 4 12 -2 0.4 0.23
 -4 12 2 0.38 0.16
 -4 12 2 0.27 0.22
 -4 12 2 0.46 0.2
 4 12 -2 0.32 0.21
 4 12 -2 -0.11 0.17
 -4 12 2 0.7 0.22
 4 12 -2 0.55 0.2
 -4 12 2 0.49 0.22
 3 -12 -2 1.9 0.27
 -3 -12 2 1.52 0.23
 3 -12 -2 1.72 0.26
 -3 -12 2 1.32 0.26
 -3 -12 2 1.82 0.28
 3 -12 -2 1.57 0.24
 -3 12 2 1.17 0.24
 -3 12 2 1.58 0.23
 3 12 -2 1.83 0.26
 3 12 -2 1.54 0.27
 3 12 -2 1.93 0.29
 3 12 -2 1.73 0.25
 -3 12 2 1.84 0.3
 3 12 -2 1.52 0.25
 -3 12 2 1.29 0.22
 3 12 -2 1.72 0.28
 2 -12 -2 133.77 2.84
 2 -12 -2 126.95 2.9
 -2 -12 2 137 3
 -2 -12 2 132.96 2.84
 -2 -12 2 132.45 2.91
 -2 -12 2 131.43 2.89
 2 -12 -2 132.21 2.91
 -2 12 2 133.5 2.91
 2 12 -2 134.78 2.92
 2 12 -2 129.82 2.82
 -2 12 2 132.91 2.83
 -2 12 2 135.48 2.84
 2 12 -2 131.35 2.82
 2 12 -2 133.37 2.9
 -2 12 2 132.33 2.98
 2 12 -2 131.65 2.96
 -2 12 2 134.22 2.9
 2 12 -2 129.34 2.93
 -1 -12 2 136.64 3.03
 1 -12 -2 141.61 3.04
 1 -12 -2 137.82 2.9
 -1 -12 2 142.3 2.98
 -1 -12 2 135.17 2.97
 1 -12 -2 137.39 2.97
 1 12 -2 138.91 2.88
 1 12 -2 138.2 2.97
 1 12 -2 137.54 2.98
 -1 12 2 135.9 2.91
 1 12 -2 137.19 2.99
 1 12 -2 137.62 2.88
 -1 12 2 140.14 3.03
 -1 12 2 136.05 2.97
 0 -12 2 4.67 0.31
 0 -12 -2 5.28 0.34
 0 -12 2 4.96 0.34
 0 -12 2 4.94 0.31
 0 12 -2 4.6 0.25
 0 12 2 5.41 0.31
 0 12 -2 4.67 0.3
 0 12 2 5.13 0.32
 0 12 2 4.87 0.3
 0 12 2 5.42 0.33
 0 12 -2 5.4 0.3
 -1 -12 -2 2.68 0.25
 -1 -12 -2 2.83 0.28
 -1 -12 -2 2.44 0.23
 1 -12 2 2.43 0.25
 1 -12 2 2.49 0.25
 -1 12 -2 2.82 0.3
 1 12 2 2.27 0.24
 -1 12 -2 2.17 0.28
 1 12 2 2.24 0.26
 -1 12 -2 2.47 0.28
 -1 12 -2 2.44 0.21
 -1 12 -2 2.24 0.17
 1 12 2 1.95 0.23
 1 12 2 2.18 0.28
 2 -12 2 0.18 0.13
 2 -12 2 0.22 0.14
 -2 -12 -2 0.14 0.12
 -2 -12 -2 0.19 0.16
 -2 -12 -2 0.14 0.12
 -2 -12 -2 0.44 0.14
 -2 12 -2 0.28 0.09
 2 12 2 0.16 0.13
 2 12 2 0.24 0.15
 -2 12 -2 0.28 0.16
 2 12 2 0.23 0.11
 -2 12 -2 0.13 0.18
 -2 12 -2 0.21 0.11
 2 12 2 0.19 0.15
 -2 12 -2 0.21 0.13
 -2 12 -2 0.09 0.13
 -3 -12 -2 3.7 0.29
 3 -12 2 3.32 0.34
 -3 -12 -2 4.47 0.35
 3 -12 2 4.27 0.35
 -3 -12 -2 3.54 0.41
 3 -12 2 4.78 0.41
 -3 -12 -2 3.86 0.37
 3 12 2 3.29 0.33
 3 12 2 3.88 0.38
 3 12 2 4.4 0.35
 -3 12 -2 3.23 0.21
 3 12 2 3.15 0.35
 -3 12 -2 3.13 0.39
 3 12 2 3.31 0.34
 3 12 2 4.25 0.35
 -3 12 -2 3.99 0.4
 -3 12 -2 3.91 0.28
 -3 12 -2 3.75 0.36
 -4 -12 -2 62.57 1.47
 -4 -12 -2 62.26 1.7
 4 -12 2 63.88 1.69
 4 -12 2 62.74 1.59
 -4 -12 -2 64.82 1.82
 4 -12 2 61.33 1.65
 -4 -12 -2 62.48 1.59
 -4 12 -2 62 1.57
 4 12 2 63.18 1.61
 4 12 2 60.81 1.67
 -4 12 -2 61.66 1.78
 -4 12 -2 62.81 1.68
 4 12 2 63.13 1.7
 4 12 2 63.26 1.73
 4 12 2 62.45 1.72
 -4 12 -2 61.31 1.71
 5 -12 2 0.32 0.24
 5 -12 2 0.13 0.23
 -5 -12 -2 0.37 0.33
 -5 -12 -2 0.37 0.21
 -5 -12 -2 -0.19 0.22
 5 -12 2 -0.07 0.21
 5 -12 2 -0.27 0.23
 -5 -12 -2 0.14 0.14
 5 12 2 0.21 0.25
 5 12 2 0.29 0.23
 -5 12 -2 0.02 0.18
 -5 12 -2 -0.09 0.21
 -5 12 -2 0.07 0.16
 5 12 2 0.37 0.26
 -5 12 -2 0.23 0.28
 5 12 2 0.15 0.21
 6 -12 2 3.05 0.46
 -6 -12 -2 2.56 0.47
 -6 -12 -2 3.16 0.58
 6 12 2 2.85 0.47
 -6 12 -2 3.19 0.49
 -6 12 -2 2.65 0.38
 6 12 2 2.22 0.4
 6 12 2 2.64 0.46
 7 -12 2 1.13 0.4
 -7 -12 -2 1.44 0.46
 -7 -12 -2 1.43 0.53
 -7 12 -2 1.49 0.45
 7 12 2 1.85 0.43
 7 12 2 1.73 0.47
 -8 -12 -2 0.01 0.47
 8 -12 2 0 0.38
 -8 -12 -2 -0.66 0.35
 -8 12 -2 -0.19 0.31
 8 12 2 -0.01 0.39
 8 12 2 -0.31 0.33
 9 -13 -2 0.26 0.45
 9 -13 -2 -0.34 0.42
 9 -13 -2 0.36 0.43
 -9 -13 2 -0.02 0.47
 -9 -13 2 -0.07 0.59
 9 13 -2 -0.2 0.37
 -9 13 2 0.29 0.53
 -9 13 2 0.23 0.49
 9 13 -2 0.38 0.49
 8 -13 -2 6.62 0.78
 -8 -13 2 7.85 0.97
 8 -13 -2 6.07 0.77
 -8 -13 2 6.67 0.83
 -8 13 2 7.39 0.87
 8 13 -2 6.1 0.81
 8 13 -2 6.61 0.76
 -8 13 2 7.78 0.85
 8 13 -2 8.28 0.84
 7 -13 -2 0.41 0.35
 -7 -13 2 0.06 0.46
 -7 -13 2 0.39 0.26
 -7 -13 2 -0.2 0.35
 7 -13 -2 -0.29 0.29
 7 13 -2 0.44 0.32
 -7 13 2 0.12 0.35
 -7 13 2 0.52 0.39
 7 13 -2 0.99 0.42
 -7 13 2 -0.01 0.22
 6 -13 -2 1.02 0.32
 -6 -13 2 0.97 0.4
 -6 -13 2 1.68 0.47
 6 -13 -2 1.15 0.38
 -6 -13 2 0.58 0.26
 -6 13 2 1.69 0.42
 -6 13 2 1.03 0.26
 -6 13 2 1.5 0.36
 6 13 -2 1.58 0.42
 -6 13 2 0.1 0.3
 6 13 -2 1.39 0.36
 -5 -13 2 0.07 0.19
 5 -13 -2 0.4 0.24
 5 -13 -2 -0.14 0.22
 5 -13 -2 0.3 0.27
 -5 -13 2 -0.08 0.26
 5 -13 -2 0.03 0.22
 -5 -13 2 0.6 0.29
 -5 -13 2 -0.39 0.28
 -5 -13 2 -0.01 0.22
 5 13 -2 0.27 0.25
 -5 13 2 0.29 0.18
 5 13 -2 0.02 0.23
 5 13 -2 -0.06 0.23
 5 13 -2 0.09 0.24
 -5 13 2 -0.06 0.2
 -5 13 2 -0.23 0.22
 4 -13 -2 10.5 0.56
 -4 -13 2 9.75 0.63
 4 -13 -2 9.46 0.61
 -4 -13 2 10.38 0.52
 -4 -13 2 8.9 0.59
 -4 -13 2 10.3 0.58
 4 -13 -2 9.82 0.59
 -4 -13 2 10.53 0.64
 4 -13 -2 9.29 0.54
 -4 13 2 10.01 0.53
 4 13 -2 9.11 0.51
 4 13 -2 8.21 0.58
 -4 13 2 8.33 0.56
 4 13 -2 9.59 0.56
 -4 13 2 9.9 0.58
 -4 13 2 9.37 0.47
 -4 13 2 10.03 0.6
 -4 13 2 9.52 0.47
 4 13 -2 10.09 0.61
 4 13 -2 10.52 0.58
 3 -13 -2 40.64 1.13
 -3 -13 2 39.61 1.11
 3 -13 -2 40.03 1.17
 -3 -13 2 40.9 1.2
 -3 -13 2 40.1 1.17
 3 13 -2 39.44 1.11
 3 13 -2 41.07 1.2
 -3 13 2 40.27 1.26
 3 13 -2 40.45 1.22
 3 13 -2 40.51 1.23
 -3 13 2 40.24 1.19
 -3 13 2 40.83 1.1
 3 13 -2 41.29 1.17
 -3 13 2 40.92 1.1
 3 13 -2 40.76 1.26
 -3 13 2 41.67 1.3
 2 -13 -2 26.7 0.85
 -2 -13 2 25.89 0.79
 2 -13 -2 27.39 0.81
 -2 -13 2 27.5 0.86
 -2 -13 2 25.76 0.85
 -2 -13 2 26.4 0.91
 2 13 -2 27.41 0.85
 2 13 -2 25.73 0.89
 2 13 -2 27.94 0.86
 -2 13 2 27.04 0.8
 -2 13 2 25.86 0.83
 2 13 -2 25.71 0.78
 2 13 -2 26.41 0.78
 -2 13 2 27.04 0.9
 2 13 -2 26.94 0.87
 -2 13 2 26.67 0.85
 1 -13 -2 8.84 0.44
 -1 -13 2 9.49 0.49
 -1 -13 2 9.46 0.51
 1 -13 -2 9.24 0.41
 -1 -13 2 10.52 0.43
 1 -13 -2 9.81 0.49
 -1 13 2 9.92 0.42
 -1 13 2 9.16 0.4
 1 13 -2 9.5 0.39
 -1 13 2 9.48 0.45
 1 13 -2 10.04 0.45
 -1 13 2 10.05 0.46
 1 13 -2 9.4 0.39
 -1 13 2 10.39 0.49
 1 13 -2 8.97 0.46
 1 13 -2 10.19 0.46
 0 -13 -2 3.53 0.28
 0 -13 2 4.04 0.3
 0 -13 2 3.92 0.3
 0 -13 -2 3.28 0.32
 0 -13 -2 3.73 0.45
 0 -13 2 3.87 0.32
 0 13 2 4.05 0.29
 0 13 -2 3.39 0.26
 0 13 -2 3.28 0.23
 0 13 2 3.63 0.31
 0 13 -2 4.05 0.3
 0 13 -2 3.54 0.31
 0 13 -2 3.77 0.3
 0 13 2 3.58 0.32
 0 13 -2 3.66 0.24
 -1 -13 -2 23.33 0.67
 1 -13 2 20.07 0.67
 -1 -13 -2 19.32 0.6
 -1 -13 -2 20.41 0.69
 1 -13 2 20.44 0.66
 -1 -13 -2 19.34 0.68
 -1 -13 -2 19.52 0.68
 -1 13 -2 19.79 0.66
 1 13 2 19.05 0.67
 -1 13 -2 19.68 0.57
 -1 13 -2 19.57 0.59
 1 13 2 19.93 0.69
 -1 13 -2 19.25 0.52
 1 13 2 20.28 0.67
 1 13 2 18.84 0.73
 -1 13 -2 19.97 0.71
 -1 13 -2 18.61 0.7
 1 13 2 18.51 0.63
 -2 -13 -2 3.45 0.29
 -2 -13 -2 3.75 0.35
 2 -13 2 3.64 0.34
 -2 -13 -2 3.81 0.29
 2 -13 2 3.54 0.32
 -2 -13 -2 3.9 0.32
 -2 13 -2 3.07 0.28
 2 13 2 3.57 0.34
 2 13 2 3.42 0.33
 2 13 2 3.59 0.31
 -2 13 -2 3.27 0.38
 2 13 2 3.07 0.34
 2 13 2 3.21 0.31
 -2 13 -2 3.22 0.34
 -2 13 -2 3.36 0.21
 -2 13 -2 3.32 0.26
 -2 13 -2 3.07 0.3
 2 13 2 3.37 0.29
 -3 -13 -2 15.4 0.72
 3 -13 2 15.2 0.64
 -3 -13 -2 14.29 0.65
 -3 -13 -2 15.35 0.53
 -3 -13 -2 15.46 0.59
 3 -13 2 15.55 0.6
 3 -13 2 14.43 0.63
 -3 13 -2 14.88 0.72
 -3 13 -2 14.69 0.56
 -3 13 -2 15.07 0.47
 3 13 2 15.06 0.6
 3 13 2 16.85 0.68
 -3 13 -2 14.78 0.67
 3 13 2 13.97 0.62
 3 13 2 15.66 0.6
 -3 13 -2 14.84 0.64
 3 13 2 14.17 0.65
 3 13 2 15.46 0.68
 4 -13 2 23.4 0.9
 4 -13 2 24.08 0.85
 -4 -13 -2 26.3 0.96
 4 -13 2 23.32 0.9
 -4 -13 -2 23.61 1.02
 -4 -13 -2 24.75 0.74
 -4 -13 -2 24.57 0.84
 4 13 2 24.58 0.84
 -4 13 -2 25.73 0.94
 -4 13 -2 24.05 0.81
 -4 13 -2 25 1.01
 -4 13 -2 23.1 0.92
 4 13 2 23.5 0.94
 4 13 2 24.17 0.9
 4 13 2 24.09 0.93
 4 13 2 23.14 0.93
 -5 -13 -2 0.33 0.16
 -5 -13 -2 0.67 0.24
 -5 -13 -2 0.55 0.29
 5 -13 2 0.02 0.21
 5 -13 2 0.08 0.23
 -5 -13 -2 0.39 0.34
 5 -13 2 0.26 0.27
 -5 13 -2 0.22 0.19
 -5 13 -2 0.44 0.21
 5 13 2 0.39 0.26
 -5 13 -2 0.29 0.26
 5 13 2 0.58 0.28
 -5 13 -2 0.31 0.28
 5 13 2 0.13 0.24
 5 13 2 0.37 0.24
 6 -13 2 1.02 0.35
 -6 -13 -2 1.09 0.44
 -6 -13 -2 1.03 0.38
 6 13 2 0.97 0.34
 6 13 2 1.35 0.36
 6 13 2 1.29 0.36
 -6 13 -2 0.99 0.36
 -6 13 -2 1.03 0.29
 -7 -13 -2 1.77 0.48
 -7 -13 -2 2.96 0.64
 7 -13 2 2.3 0.49
 7 13 2 3.25 0.58
 7 13 2 2.68 0.49
 -7 13 -2 3.49 0.56
 7 13 2 2.6 0.49
 -8 -13 -2 -0.09 0.55
 -8 -13 -2 0.08 0.39
 8 -13 2 -0.29 0.39
 8 13 2 -0.15 0.38
 8 13 2 -0.07 0.35
 -8 13 -2 0.36 0.39
 -9 14 2 3.28 0.71
 9 14 -2 1.22 0.54
 -8 -14 2 6.26 0.91
 8 -14 -2 6.2 0.77
 8 -14 -2 4.36 0.66
 8 -14 -2 5.36 0.69
 -8 -14 2 6.31 0.89
 8 14 -2 7.25 0.78
 8 14 -2 6.02 0.73
 8 14 -2 5.75 0.8
 -8 14 2 6.29 0.81
 -8 14 2 6.78 0.84
 -7 -14 2 0.27 0.49
 -7 -14 2 0.34 0.27
 -7 -14 2 -0.4 0.34
 7 -14 -2 0.32 0.34
 7 -14 -2 -0.15 0.33
 7 -14 -2 0.17 0.31
 -7 14 2 0.46 0.39
 7 14 -2 0.41 0.32
 -7 14 2 -0.34 0.2
 -7 14 2 -0.02 0.35
 7 14 -2 0 0.36
 -6 -14 2 0.51 0.25
 -6 -14 2 0.54 0.4
 6 -14 -2 0.53 0.31
 6 -14 -2 0.99 0.38
 -6 -14 2 0.96 0.4
 6 -14 -2 0.53 0.32
 -6 14 2 0.47 0.34
 6 14 -2 1.03 0.34
 -6 14 2 0.52 0.36
 6 14 -2 0.47 0.35
 -6 14 2 0.34 0.27
 -6 14 2 0.68 0.25
 -5 -14 2 1.08 0.38
 -5 -14 2 1.41 0.35
 5 -14 -2 1.52 0.33
 -5 -14 2 1.84 0.46
 -5 -14 2 1.2 0.28
 5 -14 -2 1.17 0.3
 -5 -14 2 1.17 0.31
 5 -14 -2 1.32 0.34
 5 -14 -2 1.87 0.39
 -5 14 2 1.56 0.28
 -5 14 2 1.6 0.36
 5 14 -2 2.29 0.39
 5 14 -2 1.69 0.39
 5 14 -2 0.87 0.31
 5 14 -2 1.34 0.31
 -5 14 2 1.03 0.33
 -4 -14 2 10.72 0.55
 4 -14 -2 12.72 0.7
 -4 -14 2 12.32 0.67
 -4 -14 2 10.47 0.67
 -4 -14 2 12.36 0.63
 4 -14 -2 11.35 0.6
 -4 -14 2 11.15 0.69
 4 -14 -2 11.15 0.63
 4 14 -2 11.64 0.67
 -4 14 2 11.83 0.59
 -4 14 2 11.6 0.53
 -4 14 2 11.99 0.55
 -4 14 2 12.62 0.66
 -4 14 2 10.83 0.63
 4 14 -2 11.97 0.64
 4 14 -2 11.91 0.58
 -4 14 2 12.35 0.68
 -4 14 2 12.44 0.67
 4 14 -2 11.66 0.67
 4 14 -2 11.91 0.63
 -3 -14 2 7.44 0.44
 -3 -14 2 8.73 0.51
 3 -14 -2 8.55 0.47
 -3 -14 2 7.99 0.5
 3 -14 -2 8.5 0.5
 3 14 -2 7.92 0.44
 -3 14 2 8.44 0.52
 3 14 -2 8.48 0.53
 -3 14 2 7.75 0.46
 -3 14 2 7.91 0.42
 3 14 -2 7.62 0.48
 -3 14 2 7.88 0.43
 3 14 -2 8.88 0.54
 -3 14 2 7.87 0.49
 3 14 -2 7.88 0.51
 -2 -14 2 52.66 1.38
 2 -14 -2 54.11 1.5
 2 -14 -2 51.05 1.38
 2 -14 -2 51.43 1.32
 -2 -14 2 51.43 1.37
 -2 -14 2 52.43 1.32
 -2 -14 2 53.13 1.39
 2 -14 -2 52.3 1.39
 -2 -14 2 51.86 1.47
 -2 14 2 53.16 1.32
 2 14 -2 51.75 1.41
 2 14 -2 51.32 1.43
 -2 14 2 52.78 1.31
 2 14 -2 52.01 1.31
 -2 14 2 53.21 1.46
 2 14 -2 51.41 1.38
 2 14 -2 51.26 1.3
 -2 14 2 52.9 1.39
 1 -14 -2 16.43 0.59
 -1 -14 2 18.29 0.66
 -1 -14 2 18.24 0.6
 1 -14 -2 18.3 0.65
 -1 -14 2 16.86 0.63
 -1 -14 2 19.43 0.72
 1 -14 -2 18.23 0.69
 -1 14 2 17.36 0.6
 1 14 -2 17.75 0.65
 1 14 -2 16.97 0.64
 -1 14 2 16.81 0.59
 -1 14 2 16.39 0.62
 1 14 -2 17.67 0.58
 -1 14 2 17.23 0.67
 1 14 -2 17.08 0.57
 -1 14 2 18.29 0.65
 0 -14 2 15.7 0.63
 0 -14 2 15.83 0.59
 0 -14 -2 15.96 0.62
 0 -14 2 15.25 0.58
 0 -14 -2 15.22 0.53
 0 -14 -2 14.29 0.63
 0 14 -2 15.08 0.58
 0 14 -2 15.37 0.51
 0 14 -2 15.39 0.58
 0 14 2 16.07 0.56
 0 14 2 15.52 0.58
 0 14 2 15.2 0.6
 0 14 2 16.47 0.61
 0 14 2 16.04 0.6
 0 14 -2 14.93 0.49
 0 14 -2 15.03 0.54
 0 14 -2 15.38 0.52
 0 14 2 14.71 0.53
 -1 -14 -2 6.67 0.34
 1 -14 2 6.82 0.38
 -1 -14 -2 6.25 0.35
 -1 -14 -2 6.21 0.36
 -1 -14 -2 6.72 0.35
 -1 -14 -2 6.58 0.39
 1 -14 2 7.09 0.4
 -1 14 -2 6.25 0.28
 -1 14 -2 6.92 0.31
 1 14 2 6.37 0.39
 -1 14 -2 7.13 0.39
 1 14 2 7.28 0.41
 -1 14 -2 6.95 0.33
 1 14 2 6.84 0.35
 -1 14 -2 6.46 0.42
 1 14 2 6.78 0.4
 1 14 2 6.02 0.35
 -1 14 -2 6.94 0.41
 1 14 2 6 0.37
 2 -14 2 32.19 1.01
 -2 -14 -2 31.95 0.95
 2 -14 2 33.26 0.98
 2 -14 2 32.29 0.96
 -2 -14 -2 32.27 0.91
 -2 -14 -2 33.33 0.89
 -2 -14 -2 31.05 0.98
 2 -14 2 33.72 0.93
 -2 14 -2 31.18 0.97
 2 14 2 32.73 0.93
 -2 14 -2 32.62 0.9
 -2 14 -2 32.79 0.94
 -2 14 -2 33.82 1.11
 2 14 2 33.63 1
 2 14 2 33.48 0.95
 -2 14 -2 31.77 1.03
 2 14 2 32.5 1.01
 2 14 2 30.9 0.95
 -2 14 -2 31.89 0.83
 3 -14 2 13.7 0.58
 -3 -14 -2 13.58 0.65
 -3 -14 -2 13.68 0.56
 3 -14 2 14.02 0.63
 -3 -14 -2 13.33 0.51
 -3 -14 -2 13.9 0.58
 -3 -14 -2 13.91 0.7
 3 -14 2 12.99 0.61
 3 -14 2 14.1 0.59
 -3 14 -2 13.84 0.73
 3 14 2 12.77 0.58
 3 14 2 13.87 0.62
 -3 14 -2 13.14 0.45
 -3 14 -2 13.36 0.54
 3 14 2 13.81 0.65
 3 14 2 13.86 0.58
 3 14 2 13.4 0.64
 -3 14 -2 13.42 0.63
 3 14 2 13.87 0.67
 -3 14 -2 14.39 0.66
 -4 -14 -2 0.69 0.19
 -4 -14 -2 0.67 0.23
 4 -14 2 0.27 0.22
 4 -14 2 0.85 0.25
 4 -14 2 0.69 0.24
 -4 -14 -2 0.64 0.26
 -4 -14 -2 1.05 0.34
 -4 14 -2 0.53 0.23
 -4 14 -2 0.59 0.18
 4 14 2 0.42 0.24
 -4 14 -2 0.58 0.26
 4 14 2 0.54 0.26
 4 14 2 0.4 0.2
 -4 14 -2 0.27 0.26
 4 14 2 0.37 0.21
 -5 -14 -2 11.92 0.5
 -5 -14 -2 11.31 0.74
 -5 -14 -2 11.78 0.65
 5 -14 2 11.81 0.66
 5 -14 2 12.85 0.77
 5 -14 2 11.34 0.71
 -5 -14 -2 10.13 0.8
 5 14 2 12.2 0.73
 -5 14 -2 13.3 0.72
 -5 14 -2 11.14 0.72
 5 14 2 11.05 0.72
 -5 14 -2 12.7 0.63
 -5 14 -2 10.12 0.71
 5 14 2 11.25 0.68
 5 14 2 12.08 0.65
 -6 -14 -2 1.45 0.41
 -6 -14 -2 1.52 0.49
 6 -14 2 1.58 0.4
 6 14 2 2.07 0.41
 -6 14 -2 1.23 0.4
 6 14 2 1.29 0.39
 6 14 2 1.87 0.39
 -6 14 -2 2.65 0.39
 7 -14 2 2.44 0.52
 -7 -14 -2 2.67 0.63
 -7 -14 -2 3.42 0.58
 7 14 2 2.59 0.52
 7 14 2 3.36 0.53
 -7 14 -2 3.11 0.56
 7 14 2 2.61 0.51
 -8 -14 -2 -0.33 0.52
 -8 -14 -2 0.41 0.45
 8 -14 2 0.14 0.37
 8 14 2 0.65 0.42
 8 14 2 0.03 0.4
 -8 14 -2 0.26 0.4
 8 -15 -2 0.76 0.46
 8 -15 -2 1.03 0.48
 -8 -15 2 0.81 0.61
 8 -15 -2 0.74 0.41
 -8 -15 2 0.41 0.46
 -8 15 2 0.07 0.44
 8 15 -2 0.33 0.43
 8 15 -2 1.67 0.51
 8 15 -2 0.84 0.43
 -7 -15 2 2.15 0.4
 7 -15 -2 2.8 0.56
 -7 -15 2 1.98 0.53
 7 -15 -2 1.44 0.42
 7 -15 -2 1.44 0.43
 -7 -15 2 0.94 0.53
 -7 15 2 1.06 0.45
 -7 15 2 1.54 0.32
 -7 15 2 2.39 0.53
 7 15 -2 1.19 0.41
 7 15 -2 1.12 0.47
 -6 -15 2 0.5 0.4
 6 -15 -2 1.15 0.36
 6 -15 -2 0.98 0.36
 -6 -15 2 1.12 0.43
 6 -15 -2 0.72 0.36
 -6 -15 2 1.25 0.32
 -6 15 2 1 0.38
 -6 15 2 0.86 0.38
 -6 15 2 0.87 0.26
 6 15 -2 0.98 0.36
 6 15 -2 0.4 0.3
 6 15 -2 1.41 0.38
 -6 15 2 0.41 0.28
 5 -15 -2 1.12 0.33
 -5 -15 2 2.03 0.37
 5 -15 -2 0.87 0.33
 5 -15 -2 1.53 0.37
 -5 -15 2 0.87 0.38
 -5 -15 2 1.43 0.38
 -5 -15 2 1.6 0.31
 5 -15 -2 1.64 0.33
 -5 15 2 0.86 0.23
 5 15 -2 1.49 0.32
 -5 15 2 0.86 0.32
 5 15 -2 1.51 0.37
 -5 15 2 0.92 0.3
 5 15 -2 1.34 0.33
 5 15 -2 2.21 0.43
 -5 15 2 1.7 0.38
 -4 -15 2 2.39 0.41
 4 -15 -2 0.92 0.29
 -4 -15 2 0.61 0.28
 4 -15 -2 1.21 0.27
 -4 -15 2 0.9 0.3
 4 -15 -2 1.25 0.33
 -4 -15 2 0.89 0.25
 -4 -15 2 1.52 0.32
 -4 15 2 0.84 0.3
 -4 15 2 1.05 0.24
 4 15 -2 1.19 0.31
 4 15 -2 1.09 0.27
 -4 15 2 0.71 0.22
 -4 15 2 1.12 0.28
 -4 15 2 0.8 0.28
 4 15 -2 1 0.26
 -4 15 2 0.96 0.23
 -4 15 2 0.76 0.27
 4 15 -2 1.19 0.31
 4 15 -2 0.45 0.26
 -3 -15 2 32.22 1.11
 3 -15 -2 32.87 1
 -3 -15 2 29.8 0.96
 -3 -15 2 32.94 1.07
 -3 -15 2 31.39 1.02
 3 -15 -2 32.79 1.05
 3 15 -2 32.15 1.09
 3 15 -2 32.51 1.04
 3 15 -2 32.85 0.99
 3 15 -2 31.75 1.05
 -3 15 2 31.66 1.1
 -3 15 2 32.64 0.96
 -3 15 2 29.43 1.03
 -3 15 2 32.71 1.01
 -3 15 2 32.9 0.96
 -2 -15 2 4.75 0.4
 -2 -15 2 4.42 0.36
 2 -15 -2 4.46 0.37
 -2 -15 2 4.52 0.41
 -2 -15 2 4.55 0.4
 2 -15 -2 4.72 0.41
 2 15 -2 4.28 0.41
 2 15 -2 4.47 0.36
 -2 15 2 4.64 0.32
 -2 15 2 4.76 0.37
 2 15 -2 4.76 0.42
 -2 15 2 4.7 0.43
 -2 15 2 5.01 0.36
 2 15 -2 5.09 0.35
 2 15 -2 3.75 0.38
 -2 15 2 4.75 0.41
 -1 -15 2 6.75 0.45
 -1 -15 2 6.06 0.4
 1 -15 -2 7.06 0.41
 -1 -15 2 5.72 0.36
 1 -15 -2 7.21 0.38
 -1 -15 2 6.62 0.42
 1 -15 -2 6.85 0.44
 -1 -15 2 5.99 0.41
 -1 15 2 6.91 0.41
 -1 15 2 7.24 0.44
 -1 15 2 6.98 0.41
 1 15 -2 6.51 0.36
 -1 15 2 7.05 0.38
 1 15 -2 6.59 0.35
 1 15 -2 6.57 0.41
 -1 15 2 5.97 0.35
 1 15 -2 7.47 0.43
 0 -15 2 0.4 0.18
 0 -15 2 0.47 0.16
 0 -15 2 0.29 0.15
 0 -15 -2 0.44 0.14
 0 -15 -2 0.24 0.14
 0 -15 2 0.34 0.16
 0 -15 -2 0.33 0.17
 0 15 2 0.3 0.15
 0 15 -2 0.58 0.13
 0 15 2 0.06 0.14
 0 15 2 0.34 0.13
 0 15 -2 0.31 0.17
 0 15 -2 0.24 0.12
 0 15 -2 0.53 0.13
 0 15 -2 0.3 0.16
 0 15 2 0.17 0.14
 0 15 2 0.34 0.16
 0 15 -2 0.52 0.18
 0 15 2 0.38 0.18
 -1 -15 -2 11.47 0.47
 -1 -15 -2 10.65 0.51
 1 -15 2 10.34 0.49
 1 -15 2 11.12 0.48
 -1 -15 -2 10.26 0.44
 1 -15 2 10.88 0.51
 -1 15 -2 10.57 0.41
 -1 15 -2 10.68 0.38
 1 15 2 9.63 0.5
 1 15 2 11.06 0.46
 1 15 2 10.19 0.48
 1 15 2 10.71 0.48
 1 15 2 10.35 0.48
 -1 15 -2 10.97 0.55
 -1 15 -2 11.26 0.55
 1 15 2 11.11 0.51
 -1 15 -2 10.73 0.44
 -1 15 -2 9.89 0.49
 2 -15 2 0.26 0.16
 2 -15 2 0.22 0.16
 2 -15 2 -0.02 0.15
 -2 -15 -2 0.06 0.18
 -2 -15 -2 0.11 0.13
 2 -15 2 0.06 0.17
 -2 -15 -2 0.09 0.14
 -2 -15 -2 0.11 0.14
 -2 15 -2 0.03 0.16
 -2 15 -2 0.11 0.12
 2 15 2 0.19 0.15
 -2 15 -2 0.22 0.22
 2 15 2 0.22 0.17
 2 15 2 0.22 0.18
 2 15 2 0.35 0.18
 -2 15 -2 0.32 0.11
 -2 15 -2 0.12 0.14
 2 15 2 0.11 0.15
 -2 15 -2 0.1 0.16
 -3 -15 -2 45.66 1.18
 -3 -15 -2 45.44 1.36
 3 -15 2 46.07 1.34
 -3 -15 -2 47.47 1.42
 3 -15 2 46.07 1.26
 3 -15 2 46.14 1.32
 -3 -15 -2 46.09 1.25
 -3 -15 -2 47.09 1.26
 3 15 2 46.81 1.35
 3 15 2 48.27 1.29
 -3 15 -2 47.2 1.41
 3 15 2 45.59 1.38
 -3 15 -2 47.2 1.24
 3 15 2 45.33 1.28
 -3 15 -2 46.55 1.47
 -3 15 -2 47.13 1.12
 -3 15 -2 47.51 1.35
 3 15 2 44.28 1.32
 4 -15 2 9.04 0.58
 -4 -15 -2 8.84 0.44
 4 -15 2 9.91 0.6
 -4 -15 -2 8.31 0.6
 4 -15 2 9.51 0.54
 4 -15 2 8.9 0.58
 -4 -15 -2 8.91 0.53
 4 -15 2 8.77 0.53
 -4 -15 -2 8.2 0.65
 -4 15 -2 8.57 0.65
 4 15 2 9.77 0.53
 -4 15 -2 8.68 0.49
 4 15 2 8.7 0.59
 -4 15 -2 9.58 0.61
 4 15 2 8.38 0.61
 4 15 2 9.03 0.57
 -4 15 -2 8.94 0.59
 5 -15 2 0.79 0.31
 -5 -15 -2 0.19 0.34
 5 -15 2 0.14 0.25
 5 -15 2 0.41 0.3
 -5 -15 -2 0.1 0.17
 -5 -15 -2 0.51 0.3
 5 15 2 0.33 0.26
 5 15 2 0.05 0.24
 -5 15 -2 0.13 0.25
 -5 15 -2 0.38 0.23
 5 15 2 0.81 0.32
 -5 15 -2 0.33 0.23
 5 15 2 0.05 0.27
 -5 15 -2 0.44 0.3
 6 -15 2 -0.39 0.3
 -6 -15 -2 0.03 0.41
 -6 -15 -2 -0.01 0.3
 -6 15 -2 0.14 0.36
 6 15 2 0.21 0.31
 6 15 2 0.03 0.26
 -6 15 -2 -0.36 0.26
 6 15 2 -0.12 0.27
 -7 -15 -2 0.96 0.52
 -7 -15 -2 -0.07 0.36
 7 -15 2 -0.09 0.36
 7 15 2 -0.15 0.33
 7 15 2 -0.03 0.29
 7 15 2 -0.07 0.28
 -7 15 -2 0.42 0.37
 -8 -15 -2 0.23 0.42
 8 -15 2 0.5 0.45
 -8 -15 -2 0.34 0.53
 8 15 2 0.39 0.42
 -8 15 -2 0.05 0.4
 8 15 2 0.67 0.47
 8 -16 -2 1.36 0.47
 -8 -16 2 0.46 0.45
 8 -16 -2 1.31 0.5
 8 -16 -2 1.85 0.55
 -8 -16 2 1.87 0.67
 -8 16 2 1.21 0.53
 8 16 -2 0.66 0.51
 8 16 -2 0.85 0.5
 7 -16 -2 0.19 0.33
 7 -16 -2 -0.06 0.34
 -7 -16 2 0.19 0.45
 -7 -16 2 0.33 0.29
 7 -16 -2 -0.02 0.36
 -7 -16 2 0.12 0.38
 -7 16 2 -0.29 0.34
 7 16 -2 0.48 0.38
 7 16 -2 -0.24 0.31
 -6 -16 2 0.26 0.38
 6 -16 -2 0.55 0.34
 -6 -16 2 0.27 0.23
 6 -16 -2 0.12 0.27
 -6 -16 2 0.82 0.41
 6 16 -2 0.21 0.3
 6 16 -2 0.28 0.3
 -6 16 2 0.22 0.35
 -6 16 2 0.09 0.2
 6 16 -2 0.4 0.34
 -5 -16 2 6.17 0.63
 5 -16 -2 5.15 0.55
 5 -16 -2 5.09 0.59
 -5 -16 2 5.78 0.63
 -5 -16 2 7.33 0.63
 -5 -16 2 6.24 0.53
 5 -16 -2 5.66 0.55
 5 16 -2 6.22 0.63
 -5 16 2 5.89 0.6
 -5 16 2 6.04 0.49
 5 16 -2 6.88 0.64
 -5 16 2 7.36 0.66
 -5 16 2 6.94 0.66
 5 16 -2 6.01 0.62
 5 16 -2 6.24 0.6
 5 16 -2 6.23 0.55
 4 -16 -2 0.19 0.25
 -4 -16 2 0.88 0.3
 4 -16 -2 0.61 0.27
 -4 -16 2 0.48 0.28
 -4 -16 2 0.69 0.29
 -4 -16 2 0.76 0.28
 4 -16 -2 0.48 0.23
 -4 -16 2 0.69 0.23
 4 16 -2 0.66 0.23
 4 16 -2 0.25 0.24
 4 16 -2 0.43 0.25
 -4 16 2 1.22 0.31
 -4 16 2 0.4 0.24
 4 16 -2 0.48 0.23
 -4 16 2 0.73 0.23
 4 16 -2 0.51 0.27
 -4 16 2 0.47 0.2
 -4 16 2 0.39 0.26
 -4 16 2 0.74 0.28
 -4 16 2 0.39 0.19
 -3 -16 2 0.64 0.27
 -3 -16 2 0.3 0.23
 3 -16 -2 0.31 0.21
 -3 -16 2 0.64 0.22
 3 -16 -2 0.44 0.23
 -3 -16 2 0.61 0.24
 -3 16 2 0.46 0.25
 -3 16 2 0.69 0.24
 -3 16 2 0.34 0.17
 -3 16 2 0.2 0.17
 3 16 -2 0.88 0.26
 3 16 -2 0.48 0.23
 -3 16 2 0.48 0.2
 -3 16 2 0.15 0.2
 3 16 -2 1.01 0.28
 3 16 -2 0.45 0.19
 3 16 -2 0.23 0.2
 -2 -16 2 0.62 0.23
 -2 -16 2 0.39 0.22
 2 -16 -2 0.75 0.22
 -2 -16 2 0.49 0.18
 -2 -16 2 -0.03 0.19
 2 -16 -2 0.37 0.18
 2 16 -2 0.58 0.22
 2 16 -2 0.41 0.19
 -2 16 2 0.65 0.17
 2 16 -2 0.26 0.2
 2 16 -2 0.67 0.22
 -2 16 2 0.24 0.16
 2 16 -2 0.3 0.15
 -2 16 2 0.5 0.2
 2 16 -2 0.39 0.18
 -2 16 2 0.65 0.2
 -2 16 2 0.4 0.2
 -1 -16 2 0.37 0.19
 1 -16 -2 0.15 0.15
 -1 -16 2 0.46 0.2
 -1 -16 2 0.35 0.16
 -1 -16 2 0.05 0.14
 -1 -16 2 0.17 0.18
 1 16 -2 0.08 0.14
 -1 16 2 0.03 0.13
 -1 16 2 0.22 0.14
 1 16 -2 0.12 0.17
 -1 16 2 0.11 0.13
 1 16 -2 0.16 0.16
 -1 16 2 0.22 0.17
 -1 16 2 0.19 0.14
 1 16 -2 0.04 0.12
 -1 16 2 0.36 0.18
 0 -16 2 0.22 0.15
 0 -16 2 0.72 0.19
 0 -16 2 0.22 0.18
 0 -16 2 0.31 0.16
 0 -16 -2 0.65 0.2
 0 -16 2 0.55 0.18
 0 -16 -2 0.48 0.17
 0 16 -2 0.38 0.17
 0 16 2 0.74 0.21
 0 16 2 0.39 0.17
 0 16 -2 0.41 0.14
 0 16 -2 0.44 0.14
 0 16 -2 0.72 0.17
 0 16 2 0.25 0.15
 0 16 2 0.36 0.17
 0 16 -2 0.4 0.17
 0 16 2 0.66 0.18
 0 16 2 0.34 0.17
 0 16 2 0.59 0.19
 -1 -16 -2 9.6 0.5
 1 -16 2 10.56 0.47
 1 -16 2 9.41 0.5
 -1 -16 -2 9.26 0.43
 -1 -16 -2 11.04 0.47
 1 -16 2 9.71 0.5
 1 -16 2 9.66 0.53
 -1 16 -2 9.76 0.54
 -1 16 -2 10.14 0.44
 1 16 2 10.59 0.5
 1 16 2 9.91 0.49
 -1 16 -2 10.39 0.38
 1 16 2 9.34 0.51
 1 16 2 10.7 0.47
 1 16 2 10.24 0.51
 1 16 2 10.32 0.48
 -1 16 -2 10.05 0.54
 -1 16 -2 9.51 0.5
 -1 16 -2 10.36 0.41
 -2 -16 -2 12.07 0.56
 -2 -16 -2 13 0.51
 2 -16 2 12.14 0.54
 -2 -16 -2 12.35 0.53
 2 -16 2 11.08 0.59
 2 -16 2 11.73 0.57
 2 -16 2 11.77 0.57
 -2 -16 -2 12.84 0.61
 -2 16 -2 12.5 0.45
 -2 16 -2 11.95 0.35
 2 16 2 12.31 0.6
 -2 16 -2 12.03 0.58
 -2 16 -2 11.3 0.65
 2 16 2 13.03 0.61
 -2 16 -2 11.94 0.67
 2 16 2 12.09 0.56
 2 16 2 12.2 0.56
 -2 16 -2 11.29 0.49
 2 16 2 12.56 0.53
 -2 16 -2 11.46 0.6
 -3 -16 -2 16.48 0.76
 3 -16 2 17 0.68
 3 -16 2 16.47 0.73
 -3 -16 -2 16.99 0.76
 3 -16 2 17.14 0.72
 -3 -16 -2 16.4 0.66
 -3 -16 -2 16.88 0.61
 -3 -16 -2 17.16 0.79
 -3 16 -2 15.76 0.53
 3 16 2 16.39 0.69
 3 16 2 16.71 0.76
 -3 16 -2 16.63 0.84
 3 16 2 15.62 0.66
 -3 16 -2 16.03 0.72
 -3 16 -2 17.13 0.77
 3 16 2 17.25 0.78
 3 16 2 15.89 0.71
 -3 16 -2 16.89 0.64
 -4 -16 -2 8.79 0.44
 4 -16 2 7.92 0.58
 4 -16 2 8.12 0.59
 -4 -16 -2 9.11 0.64
 -4 -16 -2 8.73 0.54
 -4 -16 -2 8.57 0.68
 4 -16 2 8.12 0.57
 4 -16 2 8.9 0.54
 4 -16 2 8.37 0.55
 -4 16 -2 8.29 0.59
 -4 16 -2 8.54 0.5
 4 16 2 7.99 0.57
 4 16 2 7.85 0.61
 4 16 2 9 0.6
 -4 16 -2 7.68 0.57
 -4 16 -2 8.34 0.64
 4 16 2 8.78 0.52
 5 -16 2 5.46 0.51
 -5 -16 -2 5.79 0.62
 5 -16 2 6.14 0.78
 -5 -16 -2 5.88 0.4
 5 -16 2 6.16 0.6
 5 -16 2 7.22 0.62
 -5 -16 -2 5.57 0.67
 -5 16 -2 5.53 0.49
 5 16 2 5.87 0.56
 -5 16 -2 5.83 0.64
 5 16 2 5.68 0.61
 -5 16 -2 5.86 0.61
 5 16 2 4.64 0.53
 -5 16 -2 5.62 0.57
 -6 -16 -2 7.33 0.74
 -6 -16 -2 6.95 0.8
 6 -16 2 8.35 1.06
 6 -16 2 6.31 0.65
 6 16 2 6.77 0.69
 6 16 2 6.19 0.68
 6 16 2 6.93 0.64
 -6 16 -2 7.31 0.75
 -6 16 -2 7.27 0.71
 7 -16 2 1.24 0.46
 -7 -16 -2 1.14 0.48
 -7 -16 -2 1.47 0.6
 7 16 2 1.27 0.43
 -7 16 -2 0.46 0.38
 7 16 2 1.08 0.45
 7 16 2 0.69 0.38
 8 -16 2 0.18 0.41
 -8 -16 -2 0.25 0.45
 -8 -16 -2 -0.4 0.52
 -8 16 -2 0.85 0.46
 8 16 2 0.59 0.44
 8 16 2 0.31 0.43
 8 -17 -2 -0.33 0.34
 -8 -17 2 -0.36 0.53
 -8 -17 2 0.53 0.49
 8 -17 -2 0.11 0.38
 8 17 -2 -0.78 0.34
 8 17 -2 -0.24 0.42
 -8 17 2 -0.25 0.41
 -7 -17 2 0.54 0.29
 -7 -17 2 -0.29 0.4
 7 -17 -2 0.11 0.36
 -7 -17 2 -0.19 0.47
 7 -17 -2 0.55 0.38
 7 17 -2 0.38 0.4
 7 17 -2 -0.2 0.32
 -7 17 2 0.28 0.4
 -6 -17 2 1.52 0.46
 6 -17 -2 2.09 0.44
 -6 -17 2 2.12 0.36
 -6 -17 2 2.48 0.56
 6 -17 -2 2.03 0.43
 6 17 -2 2.33 0.45
 6 17 -2 3.24 0.47
 -6 17 2 2.14 0.47
 6 17 -2 2.34 0.5
 -6 17 2 2.05 0.35
 5 -17 -2 2.23 0.42
 -5 -17 2 3.15 0.51
 -5 -17 2 2.05 0.36
 -5 -17 2 2.09 0.4
 5 -17 -2 2.51 0.41
 -5 -17 2 1.91 0.44
 5 17 -2 2.68 0.46
 -5 17 2 2.1 0.32
 5 17 -2 3.1 0.41
 -5 17 2 2.58 0.46
 5 17 -2 2.2 0.41
 -5 17 2 2.83 0.46
 -5 17 2 1.87 0.38
 5 17 -2 3.01 0.54
 5 17 -2 1.56 0.39
 -4 -17 2 1.14 0.34
 4 -17 -2 1.69 0.34
 -4 -17 2 1.7 0.38
 -4 -17 2 1.39 0.35
 -4 -17 2 2.11 0.38
 -4 -17 2 1.35 0.28
 4 -17 -2 1.28 0.32
 4 -17 -2 1.33 0.35
 -4 17 2 1.37 0.33
 4 17 -2 1.11 0.27
 4 17 -2 1.58 0.32
 4 17 -2 1.77 0.37
 -4 17 2 1.62 0.28
 -4 17 2 2.06 0.3
 -4 17 2 1.3 0.31
 -4 17 2 1.44 0.29
 4 17 -2 1.57 0.36
 -3 -17 2 80.35 2.15
 3 -17 -2 86.44 2.1
 -3 -17 2 79.01 1.99
 -3 -17 2 81.39 2.07
 -3 -17 2 81.31 2.09
 3 -17 -2 82.09 2.02
 -3 17 2 80.17 2.12
 3 17 -2 86.03 2.09
 -3 17 2 81.75 1.96
 3 17 -2 82.01 2.1
 3 17 -2 83.73 2
 -3 17 2 82.06 1.97
 -3 17 2 82.65 2.11
 3 17 -2 80.18 2.13
 -3 17 2 79.77 2.18
 3 17 -2 80.5 1.99
 -3 17 2 82.87 2.05
 -2 -17 2 2.84 0.36
 2 -17 -2 2.63 0.36
 -2 -17 2 2.98 0.4
 2 -17 -2 3.07 0.36
 2 -17 -2 2.8 0.31
 -2 -17 2 3.19 0.33
 -2 -17 2 3.11 0.37
 2 17 -2 2.66 0.36
 2 17 -2 2.73 0.36
 2 17 -2 1.74 0.29
 -2 17 2 2.54 0.32
 -2 17 2 2.34 0.29
 2 17 -2 2.48 0.31
 -2 17 2 2.71 0.3
 2 17 -2 2.54 0.29
 -2 17 2 2.55 0.32
 -2 17 2 3.04 0.38
 2 17 -2 2.95 0.3
 -1 -17 2 -0.12 0.15
 -1 -17 2 0.08 0.21
 1 -17 -2 -0.21 0.12
 1 -17 -2 0.27 0.18
 -1 -17 2 -0.02 0.17
 -1 -17 2 -0.19 0.17
 -1 -17 2 0 0.15
 1 17 -2 0.49 0.16
 1 17 -2 0.02 0.17
 1 17 -2 0.16 0.16
 1 17 -2 0.18 0.13
 -1 17 2 -0.17 0.15
 1 17 -2 0.07 0.13
 -1 17 2 0.16 0.16
 -1 17 2 0.03 0.13
 -1 17 2 -0.05 0.13
 -1 17 2 0 0.13
 0 -17 -2 2.86 0.29
 0 -17 2 2.61 0.28
 0 -17 2 2.1 0.31
 0 -17 2 3.03 0.33
 0 -17 2 2.56 0.31
 0 -17 2 2.38 0.29
 0 -17 2 3.02 0.54
 0 17 -2 2.2 0.24
 0 17 -2 2.7 0.27
 0 17 -2 2.48 0.31
 0 17 2 2.38 0.28
 0 17 -2 3.1 0.29
 0 17 2 2.33 0.32
 0 17 2 2.16 0.26
 0 17 2 2.45 0.3
 0 17 -2 2.13 0.3
 0 17 2 2.65 0.31
 0 17 2 2.38 0.32
 0 17 2 2.34 0.29
 1 -17 2 15.35 0.66
 -1 -17 -2 15.61 0.59
 1 -17 2 16.47 0.71
 1 -17 2 16.53 0.66
 -1 -17 -2 16.78 0.62
 1 -17 2 16.25 0.62
 1 -17 2 16.75 0.96
 1 17 2 15.93 0.69
 -1 17 -2 16.74 0.71
 -1 17 -2 16.4 0.55
 -1 17 -2 16.62 0.52
 -1 17 -2 15.8 0.59
 1 17 2 15.99 0.65
 1 17 2 15.17 0.66
 1 17 2 16.56 0.65
 1 17 2 15.12 0.6
 -1 17 -2 17.07 0.72
 -1 17 -2 17.34 0.68
 1 17 2 15.5 0.62
 -2 -17 -2 48.43 1.29
 2 -17 2 49.98 1.31
 2 -17 2 51.92 1.44
 2 -17 2 47.65 1.36
 2 -17 2 48.34 1.38
 -2 -17 -2 49.3 1.3
 -2 -17 -2 48.09 1.39
 -2 -17 -2 49.36 1.27
 2 17 2 49.53 1.33
 2 17 2 50.28 1.35
 -2 17 -2 48.46 1.07
 2 17 2 49.32 1.4
 2 17 2 48.91 1.42
 2 17 2 48.65 1.36
 2 17 2 50.77 1.32
 -2 17 -2 49.34 1.29
 -2 17 -2 48.26 1.39
 -2 17 -2 49.68 1.48
 -2 17 -2 49.2 1.52
 -2 17 -2 46.77 1.2
 -3 -17 -2 2.73 0.41
 3 -17 2 3.12 0.38
 -3 -17 -2 2.57 0.33
 -3 -17 -2 1.89 0.36
 3 -17 2 3 0.39
 3 -17 2 2.64 0.34
 3 17 2 2.37 0.34
 3 17 2 2.78 0.4
 3 17 2 2.1 0.3
 -3 17 -2 2.55 0.3
 -3 17 -2 2.74 0.37
 -3 17 -2 2.4 0.23
 3 17 2 2.14 0.35
 -3 17 -2 2.55 0.43
 -3 17 -2 2.04 0.34
 -4 -17 -2 -0.01 0.15
 4 -17 2 0.17 0.23
 -4 -17 -2 -0.08 0.25
 4 -17 2 -0.41 0.21
 -4 -17 -2 -0.29 0.28
 -4 17 -2 0.16 0.2
 4 17 2 -0.19 0.21
 -4 17 -2 -0.13 0.15
 4 17 2 0.08 0.18
 4 17 2 -0.06 0.21
 -4 17 -2 0 0.27
 -4 17 -2 0.56 0.27
 -5 -17 -2 0.04 0.18
 5 -17 2 0.06 0.26
 -5 -17 -2 0.18 0.36
 -5 -17 -2 0.15 0.31
 5 -17 2 0.66 0.32
 5 -17 2 0.56 0.26
 5 17 2 0.29 0.26
 -5 17 -2 0.2 0.29
 -5 17 -2 0.31 0.23
 5 17 2 -0.13 0.24
 -5 17 -2 0.25 0.23
 -5 17 -2 0.17 0.31
 5 17 2 -0.14 0.22
 6 -17 2 4.75 0.63
 -6 -17 -2 5.58 0.75
 6 -17 2 3.9 0.55
 -6 -17 -2 6.02 0.68
 6 -17 2 5.03 0.63
 6 17 2 5.07 0.64
 -6 17 -2 6.74 0.74
 6 17 2 3.99 0.56
 6 17 2 5.15 0.59
 -6 17 -2 4.8 0.6
 7 -17 2 1.42 0.47
 -7 -17 -2 1.2 0.49
 -7 -17 -2 2.37 0.67
 7 17 2 1.13 0.41
 7 17 2 1.97 0.53
 -7 17 -2 2.03 0.51
 7 17 2 0.96 0.41
 8 -17 2 0.53 0.45
 -8 -17 -2 1.43 0.63
 -8 -17 -2 0.63 0.49
 8 17 2 0.17 0.41
 8 17 2 1.96 0.57
 -8 17 -2 1.6 0.52
 -8 -18 2 0.31 0.46
 -8 -18 2 0.43 0.59
 8 -18 -2 -0.09 0.41
 8 -18 -2 -0.38 0.34
 -8 18 2 -0.06 0.42
 8 18 -2 0.45 0.42
 8 18 -2 0.94 0.51
 7 -18 -2 0.62 0.42
 -7 -18 2 0.56 0.42
 7 -18 -2 -0.23 0.31
 -7 -18 2 -0.19 0.45
 -7 -18 2 0.26 0.29
 7 18 -2 0.54 0.43
 7 18 -2 0.24 0.36
 -7 18 2 0.24 0.38
 -6 -18 2 6.69 0.79
 -6 -18 2 6.05 0.57
 6 -18 -2 6.04 0.66
 -6 -18 2 5.81 0.71
 6 -18 -2 5.76 0.61
 6 18 -2 5.1 0.57
 -6 18 2 6.28 0.7
 -6 18 2 5.18 0.49
 6 18 -2 6.4 0.67
 6 18 -2 5.21 0.68
 -5 -18 2 4.75 0.6
 -5 -18 2 5.42 0.63
 5 -18 -2 3.49 0.48
 -5 -18 2 3.97 0.47
 -5 -18 2 4 0.57
 5 -18 -2 3.93 0.5
 -5 18 2 3.02 0.49
 5 18 -2 5.05 0.54
 5 18 -2 3.58 0.52
 -5 18 2 3.84 0.42
 -5 18 2 2.46 0.42
 -5 18 2 3.88 0.53
 5 18 -2 3.93 0.53
 5 18 -2 3.72 0.49
 -4 -18 2 14.7 0.84
 4 -18 -2 15.37 0.79
 -4 -18 2 17.29 0.8
 4 -18 -2 16.24 0.76
 -4 -18 2 15.06 0.8
 -4 -18 2 13.92 0.69
 -4 -18 2 14.98 0.82
 4 -18 -2 14.67 0.82
 4 18 -2 15.1 0.81
 -4 18 2 14.96 0.65
 -4 18 2 15.48 0.64
 4 18 -2 15.11 0.72
 -4 18 2 14.66 0.71
 4 18 -2 14.41 0.74
 -4 18 2 15.67 0.82
 -4 18 2 15.37 0.82
 -4 18 2 14.39 0.78
 4 18 -2 15.5 0.8
 4 18 -2 14.67 0.72
 3 -18 -2 4 0.44
 3 -18 -2 3.46 0.39
 -3 -18 2 3.87 0.48
 -3 -18 2 3.54 0.43
 -3 -18 2 3.58 0.41
 -3 -18 2 3.42 0.38
 -3 18 2 3.89 0.46
 3 18 -2 3.58 0.42
 3 18 -2 3.76 0.41
 -3 18 2 3.6 0.44
 3 18 -2 3.96 0.4
 -3 18 2 3.71 0.39
 -3 18 2 3.65 0.36
 3 18 -2 2.98 0.41
 -3 18 2 3.45 0.43
 -3 18 2 3.44 0.38
 3 18 -2 4.48 0.42
 -2 -18 2 2.94 0.36
 -2 -18 2 3.05 0.4
 2 -18 -2 2.63 0.38
 2 -18 -2 3.21 0.36
 -2 -18 2 2.99 0.34
 2 -18 -2 2.55 0.35
 -2 -18 2 2.76 0.37
 2 18 -2 3.33 0.35
 -2 18 2 3.32 0.36
 -2 18 2 3.95 0.43
 -2 18 2 3.28 0.35
 -2 18 2 2.37 0.3
 2 18 -2 3.43 0.41
 -2 18 2 2.34 0.33
 2 18 -2 2.78 0.33
 2 18 -2 2.85 0.37
 -2 18 2 3.13 0.4
 2 18 -2 2.98 0.32
 1 -18 -2 0.58 0.19
 1 -18 -2 0.32 0.19
 -1 -18 2 0.46 0.22
 -1 -18 2 1.04 0.25
 -1 -18 2 0.97 0.27
 -1 -18 2 0.19 0.18
 -1 18 2 0.69 0.19
 1 18 -2 0.23 0.17
 1 18 -2 0.4 0.21
 -1 18 2 0.7 0.22
 -1 18 2 0.52 0.18
 -1 18 2 0.41 0.17
 -1 18 2 0.43 0.2
 1 18 -2 0.37 0.21
 -1 18 2 0.77 0.22
 1 18 -2 0.72 0.18
 1 18 -2 0.5 0.21
 0 -18 2 1.15 0.25
 0 -18 2 1.86 0.28
 0 -18 2 1.07 0.25
 0 -18 2 1.23 0.23
 0 -18 -2 1.21 0.25
 0 -18 2 1.66 0.3
 0 -18 -2 1.02 0.22
 0 18 2 1.74 0.29
 0 18 -2 1.36 0.21
 0 18 2 1.32 0.27
 0 18 2 1.47 0.27
 0 18 -2 1.5 0.27
 0 18 2 1.24 0.28
 0 18 2 1.45 0.26
 0 18 -2 1.55 0.22
 0 18 -2 2.1 0.38
 0 18 2 1.43 0.25
 0 18 2 1.26 0.23
 0 18 -2 1.24 0.26
 0 18 -2 1.32 0.21
 -1 -18 -2 14.92 0.75
 1 -18 2 14.28 0.65
 1 -18 2 13.69 0.6
 1 -18 2 15.06 0.71
 -1 -18 -2 14.67 0.58
 1 -18 2 14.72 0.66
 1 18 2 15.54 0.7
 -1 18 -2 13.43 0.67
 1 18 2 15.2 0.64
 1 18 2 14.63 0.6
 -1 18 -2 14.32 0.56
 1 18 2 14.6 0.64
 1 18 2 14.45 0.61
 -1 18 -2 15.04 0.54
 -1 18 -2 15.23 0.66
 -1 18 -2 15.04 0.5
 -1 18 -2 15.69 0.71
 -1 18 -2 13.61 0.64
 2 -18 2 4.35 0.45
 -2 -18 -2 4.13 0.36
 -2 -18 -2 4.37 0.38
 -2 -18 -2 4.56 0.45
 -2 -18 -2 4.32 0.38
 2 -18 2 3.51 0.38
 2 -18 2 4.88 0.44
 2 -18 2 3.3 0.36
 2 18 2 3.83 0.39
 2 18 2 3.77 0.37
 2 18 2 3.72 0.41
 2 18 2 3.9 0.38
 -2 18 -2 3.23 0.38
 -2 18 -2 4.19 0.35
 -2 18 -2 4.08 0.44
 -2 18 -2 4.39 0.52
 2 18 2 4.35 0.42
 -2 18 -2 4.52 0.3
 -2 18 -2 4.14 0.22
 3 -18 2 1.81 0.33
 -3 -18 -2 2.3 0.4
 3 -18 2 1.62 0.33
 -3 -18 -2 1.75 0.27
 -3 -18 -2 1.73 0.35
 3 -18 2 1.78 0.31
 3 18 2 2.95 0.37
 -3 18 -2 2.31 0.38
 -3 18 -2 2.7 0.35
 -3 18 -2 2.3 0.43
 3 18 2 2.24 0.34
 -3 18 -2 2.11 0.23
 -3 18 -2 1.67 0.33
 3 18 2 2.01 0.34
 3 18 2 2.07 0.36
 4 -18 2 5.91 0.55
 -4 -18 -2 5.17 0.61
 -4 -18 -2 6.12 0.59
 -4 -18 -2 6.12 0.41
 4 -18 2 6.24 0.53
 4 18 2 6.1 0.53
 -4 18 -2 6.07 0.57
 4 18 2 4.91 0.55
 -4 18 -2 6.5 0.62
 -4 18 -2 4.74 0.57
 4 18 2 5.59 0.54
 -4 18 -2 5.23 0.45
 -5 -18 -2 1.03 0.41
 -5 -18 -2 0.32 0.41
 -5 -18 -2 1.77 0.31
 5 -18 2 1.1 0.36
 5 -18 2 1.87 0.38
 5 18 2 1.05 0.33
 -5 18 -2 1.59 0.34
 -5 18 -2 1.27 0.33
 5 18 2 1.59 0.4
 -5 18 -2 1.06 0.35
 -5 18 -2 1.19 0.4
 5 18 2 1.83 0.38
 -6 -18 -2 0.89 0.46
 6 -18 2 0.11 0.33
 6 -18 2 -0.08 0.33
 6 -18 2 -0.54 0.25
 -6 -18 -2 0.45 0.37
 6 18 2 0.35 0.34
 -6 18 -2 -0.26 0.3
 -6 18 -2 -0.43 0.3
 6 18 2 -0.2 0.28
 6 18 2 0.02 0.27
 7 -18 2 0.39 0.39
 -7 -18 -2 0.4 0.42
 -7 -18 -2 0.38 0.54
 7 18 2 0.63 0.43
 7 18 2 0.03 0.35
 -7 18 -2 0.04 0.37
 7 18 2 0.42 0.36
 8 -18 2 -0.46 0.35
 -8 -18 -2 0.83 0.65
 -8 -18 -2 0.81 0.5
 -8 18 -2 0.85 0.49
 8 18 2 0.18 0.48
 -8 -19 2 0.62 0.64
 8 -19 -2 0.31 0.42
 -8 -19 2 1.1 0.56
 8 -19 -2 0.72 0.47
 8 19 -2 -0.58 0.39
 8 19 -2 -0.14 0.38
 -8 19 2 0.19 0.45
 -7 -19 2 -0.08 0.44
 7 -19 -2 0.21 0.36
 -7 -19 2 -0.23 0.25
 7 -19 -2 -0.08 0.36
 -7 -19 2 -0.09 0.47
 7 19 -2 -0.21 0.38
 7 19 -2 0.04 0.35
 -7 19 2 0.13 0.4
 6 -19 -2 -0.37 0.29
 -6 -19 2 0.13 0.43
 6 -19 -2 -0.28 0.29
 -6 -19 2 -0.12 0.24
 -6 -19 2 -0.55 0.34
 6 19 -2 0.63 0.39
 -6 19 2 -0.19 0.2
 -6 19 2 0.02 0.36
 6 19 -2 -0.18 0.29
 6 19 -2 0.05 0.28
 -5 -19 2 4.06 0.47
 5 -19 -2 4.29 0.54
 -5 -19 2 3.59 0.57
 -5 -19 2 3.91 0.56
 5 -19 -2 4.58 0.53
 -5 19 2 4.32 0.57
 5 19 -2 4.52 0.53
 5 19 -2 4.32 0.57
 5 19 -2 5.02 0.61
 -5 19 2 4.46 0.45
 -5 19 2 4.02 0.57
 -5 19 2 3.88 0.53
 5 19 -2 3.6 0.49
 -4 -19 2 3.1 0.4
 4 -19 -2 3.3 0.44
 -4 -19 2 2.78 0.43
 -4 -19 2 2.87 0.48
 4 -19 -2 3.12 0.43
 -4 -19 2 3.53 0.5
 -4 19 2 3.39 0.39
 4 19 -2 3.19 0.46
 -4 19 2 2.99 0.34
 -4 19 2 3.12 0.47
 4 19 -2 2.72 0.4
 -4 19 2 2.97 0.45
 4 19 -2 2.4 0.36
 4 19 -2 2.96 0.45
 4 19 -2 2.81 0.42
 -4 19 2 2.99 0.46
 3 -19 -2 25.76 0.94
 -3 -19 2 25.71 1.06
 -3 -19 2 25.89 0.99
 -3 -19 2 25.81 0.92
 -3 -19 2 25.45 1
 3 -19 -2 27.63 1.01
 3 19 -2 25.21 0.96
 -3 19 2 25.74 1
 -3 19 2 24.99 1.04
 -3 19 2 25.88 0.94
 3 19 -2 25.22 0.9
 -3 19 2 23.65 0.86
 -3 19 2 24.84 0.87
 3 19 -2 28.53 1.06
 3 19 -2 25.79 0.92
 -3 19 2 26.96 1.03
 3 19 -2 23.72 0.96
 2 -19 -2 0.19 0.22
 -2 -19 2 0.07 0.18
 -2 -19 2 0.22 0.21
 -2 -19 2 0.31 0.26
 2 -19 -2 -0.18 0.21
 2 -19 -2 0.23 0.19
 -2 -19 2 -0.17 0.2
 2 19 -2 -0.14 0.18
 -2 19 2 -0.06 0.16
 2 19 -2 0.18 0.18
 2 19 -2 0.05 0.19
 -2 19 2 0.06 0.2
 2 19 -2 0.06 0.15
 -2 19 2 -0.29 0.16
 -2 19 2 0.07 0.15
 -2 19 2 0.13 0.18
 -2 19 2 0.08 0.19
 2 19 -2 0.25 0.21
 1 -19 -2 5.76 0.53
 1 -19 -2 4.83 0.44
 -1 -19 2 4.76 0.47
 1 -19 -2 5.71 0.44
 -1 -19 2 5.67 0.44
 -1 -19 2 5.59 0.47
 -1 -19 2 4.79 0.44
 1 19 -2 5.96 0.39
 -1 19 2 5.4 0.37
 -1 19 2 4.56 0.43
 1 19 -2 4.48 0.44
 -1 19 2 4.67 0.42
 -1 19 2 5.46 0.49
 -1 19 2 5.45 0.5
 -1 19 2 5.5 0.41
 1 19 -2 5.18 0.48
 1 19 -2 5.23 0.41
 1 19 -2 4.79 0.43
 0 -19 2 3.65 0.38
 0 -19 -2 3.83 0.37
 0 -19 2 3.99 0.52
 0 -19 -2 3.66 0.39
 0 -19 2 4.37 0.41
 0 -19 2 4.56 0.39
 0 -19 2 3.42 0.4
 0 19 2 3.05 0.35
 0 19 2 2.95 0.33
 0 19 2 3.83 0.41
 0 19 2 3.83 0.4
 0 19 2 3.2 0.37
 0 19 -2 4.17 0.51
 0 19 2 3.89 0.36
 0 19 -2 4.59 0.44
 0 19 2 4.64 0.47
 0 19 -2 4.96 0.38
 0 19 -2 3.13 0.36
 0 19 -2 3.93 0.34
 0 19 -2 3.84 0.32
 1 -19 2 18.99 0.83
 -1 -19 -2 19.78 0.75
 1 -19 2 19.01 0.78
 1 -19 2 20.54 0.79
 -1 -19 -2 18.26 0.69
 1 -19 2 19.03 0.72
 1 19 2 19.39 0.82
 -1 19 -2 19.94 0.83
 1 19 2 18.06 0.75
 1 19 2 19.25 0.74
 -1 19 -2 19.31 0.69
 -1 19 -2 19.37 0.65
 -1 19 -2 19.73 0.78
 1 19 2 19.32 0.72
 1 19 2 20.21 0.77
 -1 19 -2 20.01 0.78
 -1 19 -2 18.55 0.6
 -2 -19 -2 15.81 0.72
 -2 -19 -2 14.53 0.71
 2 -19 2 13.88 0.71
 2 -19 2 14.64 0.69
 2 -19 2 14.54 0.65
 2 -19 2 13.49 0.68
 -2 -19 -2 15.48 0.67
 -2 -19 -2 13.28 0.58
 2 19 2 15 0.67
 -2 19 -2 14.55 0.74
 2 19 2 13.61 0.66
 -2 19 -2 12.84 0.66
 2 19 2 14.49 0.63
 -2 19 -2 13.94 0.6
 2 19 2 14.14 0.71
 -2 19 -2 14.51 0.42
 -2 19 -2 13.82 0.53
 -2 19 -2 13.77 0.79
 2 19 2 14.78 0.67
 3 -19 2 0.77 0.29
 3 -19 2 0.74 0.26
 -3 -19 -2 0.44 0.29
 3 -19 2 0.98 0.29
 -3 -19 -2 0.54 0.2
 -3 -19 -2 0.45 0.3
 3 19 2 0.47 0.25
 -3 19 -2 0.74 0.28
 3 19 2 0.46 0.25
 -3 19 -2 0.33 0.3
 3 19 2 0.68 0.26
 -3 19 -2 0.59 0.16
 3 19 2 0.83 0.24
 -3 19 -2 0.7 0.26
 -3 19 -2 0.65 0.21
 -4 -19 -2 0.76 0.35
 -4 -19 -2 1.24 0.35
 4 -19 2 1 0.31
 -4 -19 -2 0.91 0.24
 4 -19 2 1.14 0.32
 4 19 2 0.62 0.24
 -4 19 -2 1.33 0.34
 -4 19 -2 1.19 0.33
 4 19 2 0.4 0.29
 4 19 2 0.74 0.3
 -4 19 -2 0.55 0.21
 -4 19 -2 0.97 0.39
 5 -19 2 4.42 0.49
 5 -19 2 4.76 0.57
 -5 -19 -2 7.56 0.66
 -5 -19 -2 5.71 0.72
 -5 -19 -2 5.27 0.63
 -5 19 -2 5.5 0.62
 5 19 2 5.36 0.58
 -5 19 -2 6.63 0.66
 -5 19 -2 4.58 0.65
 5 19 2 5.22 0.61
 5 19 2 5.56 0.57
 6 -19 2 3.46 0.56
 -6 -19 -2 4.96 0.75
 6 -19 2 3.51 0.51
 -6 -19 -2 3.1 0.58
 6 19 2 3.23 0.53
 6 19 2 3.31 0.56
 -6 19 -2 4.24 0.58
 -6 19 -2 2.44 0.55
 6 19 2 2.93 0.48
 7 -19 2 0.33 0.38
 -7 -19 -2 0.13 0.43
 -7 -19 -2 -0.17 0.5
 7 19 2 -0.03 0.35
 7 19 2 0.54 0.39
 7 19 2 0.92 0.42
 -7 19 -2 0.4 0.38
 -8 -19 -2 0.05 0.44
 8 -19 2 0.49 0.46
 -8 -19 -2 1.76 0.72
 8 19 2 0.25 0.51
 -8 19 -2 0.26 0.41
 -8 -20 2 -0.74 0.53
 -8 -20 2 -0.65 0.45
 8 -20 -2 -0.24 0.38
 8 -20 -2 0.27 0.4
 -8 20 2 0.34 0.47
 8 20 -2 0.45 0.47
 8 20 -2 0.52 0.58
 -7 -20 2 1.3 0.5
 7 -20 -2 -0.53 0.33
 7 -20 -2 0.81 0.45
 -7 -20 2 0.88 0.34
 -7 -20 2 1.37 0.6
 -7 20 2 0.75 0.46
 7 20 -2 -0.09 0.37
 7 20 -2 -0.2 0.32
 6 -20 -2 3.65 0.55
 -6 -20 2 4.35 0.71
 6 -20 -2 4.64 0.64
 -6 -20 2 3.77 0.61
 -6 -20 2 4.6 0.52
 6 20 -2 4.56 0.65
 6 20 -2 3.96 0.54
 6 20 -2 3.99 0.63
 -6 20 2 4.39 0.63
 -6 20 2 4.39 0.47
 -5 -20 2 3.38 0.46
 5 -20 -2 2.45 0.47
 -5 -20 2 3.27 0.54
 5 -20 -2 2.41 0.45
 -5 20 2 2.35 0.36
 -5 20 2 4.67 0.57
 5 20 -2 2.4 0.43
 5 20 -2 2.7 0.51
 -5 20 2 2.23 0.48
 5 20 -2 2.72 0.5
 5 20 -2 3.74 0.51
 5 20 -2 2.31 0.41
 4 -20 -2 11.36 0.68
 -4 -20 2 10.94 0.71
 -4 -20 2 11.59 0.64
 -4 -20 2 12.16 0.78
 -4 -20 2 11.27 0.77
 4 -20 -2 11.44 0.72
 -4 20 2 11.97 0.77
 -4 20 2 11.25 0.58
 -4 20 2 10.2 0.58
 4 20 -2 10.4 0.71
 4 20 -2 12.51 0.76
 4 20 -2 10.99 0.64
 -4 20 2 10.78 0.73
 4 20 -2 11.89 0.7
 -4 20 2 9.7 0.73
 4 20 -2 12.12 0.69
 -3 -20 2 6.24 0.57
 3 -20 -2 6.23 0.54
 -3 -20 2 7.19 0.61
 3 -20 -2 6.93 0.58
 -3 -20 2 6.67 0.53
 -3 -20 2 5.05 0.54
 3 20 -2 6.69 0.58
 -3 20 2 5.91 0.51
 3 20 -2 7.14 0.48
 -3 20 2 6.05 0.56
 -3 20 2 7.19 0.48
 -3 20 2 6.63 0.64
 -3 20 2 6.77 0.46
 3 20 -2 5.75 0.5
 3 20 -2 7.71 0.66
 3 20 -2 6.01 0.55
 -3 20 2 5.9 0.55
 -2 -20 2 -0.07 0.21
 2 -20 -2 0.29 0.25
 2 -20 -2 0.52 0.24
 -2 -20 2 -0.01 0.21
 2 -20 -2 0.35 0.21
 -2 -20 2 0.66 0.29
 -2 -20 2 -0.2 0.18
 -2 20 2 -0.11 0.19
 -2 20 2 -0.08 0.14
 -2 20 2 -0.05 0.19
 2 20 -2 0.26 0.22
 -2 20 2 0.23 0.19
 -2 20 2 0 0.17
 2 20 -2 0.15 0.19
 -2 20 2 0.05 0.18
 2 20 -2 -0.06 0.19
 2 20 -2 0.34 0.23
 2 20 -2 0.28 0.18
 -1 -20 2 0.54 0.26
 1 -20 -2 0.86 0.26
 -1 -20 2 0.66 0.28
 -1 -20 2 0.66 0.23
 -1 -20 2 0.92 0.26
 1 -20 -2 0.53 0.26
 1 -20 -2 0.65 0.22
 -1 20 2 0.75 0.21
 -1 20 2 0.56 0.24
 -1 20 2 0.56 0.23
 1 20 -2 1.17 0.28
 1 20 -2 0.82 0.21
 1 20 -2 0.73 0.22
 -1 20 2 0.98 0.26
 -1 20 2 0.87 0.25
 1 20 -2 0.79 0.25
 -1 20 2 0.76 0.22
 1 20 -2 0.88 0.24
 0 -20 2 5.5 0.45
 0 -20 -2 4.95 0.41
 0 -20 -2 5.23 0.47
 0 -20 2 4.69 0.44
 0 -20 -2 5.82 0.53
 0 -20 2 4.9 0.5
 0 -20 2 4.96 0.44
 0 20 -2 5.34 0.48
 0 20 -2 4.52 0.44
 0 20 2 5.59 0.5
 0 20 2 5.2 0.48
 0 20 2 4.58 0.48
 0 20 -2 5.42 0.46
 0 20 -2 5.52 0.37
 0 20 -2 5.35 0.58
 0 20 2 5.31 0.49
 0 20 2 5.49 0.42
 0 20 2 4.77 0.4
 0 20 2 4.75 0.46
 0 20 -2 4.93 0.35
 1 -20 2 6.37 0.56
 1 -20 2 6.05 0.5
 -1 -20 -2 6.57 0.43
 -1 -20 -2 6.58 0.46
 1 -20 2 7.36 0.47
 -1 20 -2 6.96 0.6
 1 20 2 5.53 0.47
 1 20 2 5.58 0.45
 1 20 2 5.6 0.48
 -1 20 -2 5.35 0.38
 -1 20 -2 7.2 0.49
 1 20 2 6.4 0.46
 -1 20 -2 6.6 0.36
 1 20 2 7.11 0.52
 -1 20 -2 6.22 0.37
 -1 20 -2 6.67 0.49
 1 20 2 6.03 0.54
 2 -20 2 2.02 0.36
 2 -20 2 1.95 0.31
 -2 -20 -2 1.94 0.35
 -2 -20 -2 1.5 0.26
 -2 -20 -2 2.16 0.37
 -2 -20 -2 1.83 0.35
 2 -20 2 2.06 0.34
 2 20 2 2.35 0.36
 -2 20 -2 1.99 0.24
 2 20 2 1.55 0.33
 -2 20 -2 1.64 0.34
 -2 20 -2 1.12 0.22
 2 20 2 1.57 0.3
 2 20 2 1.63 0.32
 -2 20 -2 1.55 0.16
 2 20 2 2.01 0.32
 -2 20 -2 1.6 0.31
 -2 20 -2 2.05 0.43
 3 -20 2 0.3 0.23
 3 -20 2 0.18 0.23
 -3 -20 -2 0.23 0.18
 -3 -20 -2 -0.2 0.24
 -3 -20 -2 0.07 0.28
 3 -20 2 0.38 0.28
 -3 20 -2 0.33 0.23
 -3 20 -2 0.35 0.25
 -3 20 -2 0.32 0.15
 3 20 2 -0.36 0.18
 -3 20 -2 -0.43 0.23
 3 20 2 -0.17 0.2
 3 20 2 -0.14 0.23
 -3 20 -2 0.11 0.19
 3 20 2 0.06 0.2
 -4 -20 -2 0.3 0.35
 4 -20 2 0.76 0.3
 -4 -20 -2 0.56 0.33
 -4 -20 -2 0.67 0.23
 4 -20 2 0.66 0.32
 4 20 2 0.03 0.25
 -4 20 -2 0.68 0.3
 -4 20 -2 0.62 0.37
 -4 20 -2 0.81 0.26
 4 20 2 0.11 0.25
 4 20 2 1.01 0.28
 -4 20 -2 0.22 0.25
 5 -20 2 0.31 0.29
 -5 -20 -2 0.13 0.34
 5 -20 2 0.67 0.34
 -5 -20 -2 0.07 0.38
 -5 20 -2 0.22 0.27
 5 20 2 0.27 0.3
 -5 20 -2 0.24 0.32
 5 20 2 0.18 0.28
 -5 20 -2 -0.6 0.24
 -6 -20 -2 0.18 0.49
 -6 -20 -2 0.65 0.41
 6 -20 2 -0.18 0.27
 6 -20 2 0.31 0.4
 -6 20 -2 1.17 0.44
 6 20 2 0.11 0.31
 6 20 2 0.6 0.36
 6 20 2 0.49 0.37
 -6 20 -2 0.46 0.39
 -7 -20 -2 0.45 0.57
 -7 -20 -2 0.32 0.42
 7 -20 2 -0.19 0.4
 7 -20 2 0.29 0.43
 7 20 2 -0.95 0.31
 7 20 2 0.09 0.33
 7 20 2 0.13 0.37
 -7 20 -2 0.04 0.39
 8 -20 2 1.49 0.56
 -8 -20 -2 2.02 0.6
 -8 -20 -2 1.72 0.69
 8 20 2 2.16 0.61
 -8 20 -2 2.23 0.6
 8 -21 -2 1.28 0.53
 -8 -21 2 2.42 0.76
 8 -21 -2 1.89 0.56
 -8 -21 2 1 0.57
 -8 21 2 3.16 0.7
 8 21 -2 3.09 0.65
 -7 -21 2 1.8 0.6
 -7 -21 2 1.65 0.4
 7 -21 -2 1.35 0.48
 7 -21 -2 1.71 0.49
 -7 -21 2 1.79 0.65
 7 21 -2 2.75 0.62
 -7 21 2 3.02 0.63
 7 21 -2 2.85 0.58
 6 -21 -2 5.35 0.64
 -6 -21 2 6.33 0.75
 -6 -21 2 7.03 1.05
 -6 -21 2 6 0.59
 6 -21 -2 5.83 0.71
 -6 21 2 5.25 0.7
 -6 21 2 5.46 0.5
 6 21 -2 5.29 0.74
 6 21 -2 5.83 0.68
 6 21 -2 6.45 0.67
 5 -21 -2 1.7 0.42
 -5 -21 2 2.61 0.41
 5 -21 -2 2.47 0.47
 -5 -21 2 2.13 0.49
 5 21 -2 2.02 0.44
 5 21 -2 2.33 0.41
 5 21 -2 2.56 0.5
 5 21 -2 2.22 0.43
 -5 21 2 1.79 0.44
 -5 21 2 1.71 0.44
 -5 21 2 2.03 0.34
 5 21 -2 2.49 0.52
 -4 -21 2 -0.05 0.26
 -4 -21 2 0.46 0.32
 4 -21 -2 0.36 0.27
 -4 -21 2 0.48 0.34
 4 -21 -2 0.65 0.29
 -4 -21 2 0.26 0.24
 4 21 -2 0.4 0.28
 -4 21 2 -0.19 0.21
 -4 21 2 0.11 0.2
 -4 21 2 0.42 0.33
 -4 21 2 0.17 0.22
 -4 21 2 0.33 0.3
 4 21 -2 0.73 0.33
 4 21 -2 0.34 0.31
 4 21 -2 0.42 0.25
 4 21 -2 0.58 0.29
 3 -21 -2 1.73 0.35
 -3 -21 2 1.81 0.37
 -3 -21 2 1.47 0.37
 -3 -21 2 1.84 0.33
 3 -21 -2 2.14 0.38
 -3 -21 2 1.36 0.35
 3 21 -2 2.12 0.36
 -3 21 2 1.82 0.34
 -3 21 2 1.88 0.34
 -3 21 2 1.34 0.31
 -3 21 2 1.89 0.31
 3 21 -2 2.09 0.34
 3 21 -2 1.45 0.35
 3 21 -2 1.66 0.32
 -3 21 2 2.51 0.42
 -3 21 2 1.69 0.32
 3 21 -2 1.62 0.35
 -2 -21 2 14.02 0.67
 -2 -21 2 14.32 0.78
 -2 -21 2 13.01 0.7
 -2 -21 2 12.96 0.71
 2 -21 -2 13.77 0.77
 2 -21 -2 15.38 0.69
 2 -21 -2 13.76 0.71
 -2 21 2 14.29 0.64
 2 21 -2 14.54 0.66
 2 21 -2 13.81 0.68
 -2 21 2 13.56 0.73
 -2 21 2 12.94 0.71
 2 21 -2 14.97 0.64
 -2 21 2 15.18 0.66
 2 21 -2 13.73 0.73
 2 21 -2 13.58 0.73
 -2 21 2 14.88 0.69
 -2 21 2 13.69 0.76
 -1 -21 2 4.82 0.5
 1 -21 -2 4.38 0.42
 1 -21 -2 5.32 0.48
 1 -21 -2 4.8 0.49
 -1 -21 2 3.88 0.44
 -1 -21 2 4.2 0.43
 -1 -21 2 4.09 0.41
 1 21 -2 4.71 0.48
 1 21 -2 4.07 0.39
 -1 21 2 4.56 0.41
 1 21 -2 4.3 0.38
 1 21 -2 3.73 0.4
 -1 21 2 3.99 0.4
 -1 21 2 4.71 0.45
 -1 21 2 4.32 0.46
 1 21 -2 3.84 0.43
 -1 21 2 4.05 0.44
 -1 21 2 3.79 0.46
 1 21 -2 4.67 0.5
 0 -21 -2 21.42 0.81
 0 -21 2 23.27 0.84
 0 -21 -2 22.06 0.94
 0 -21 2 24.17 0.98
 0 -21 2 24.25 0.88
 0 -21 -2 22.92 0.88
 0 -21 2 23.05 0.89
 0 21 2 24 0.93
 0 21 -2 22.46 1.04
 0 21 -2 22.29 0.77
 0 21 -2 22.98 0.91
 0 21 2 23.05 0.91
 0 21 2 23.52 0.83
 0 21 -2 25.05 0.93
 0 21 -2 22.84 0.83
 0 21 2 22.88 0.83
 0 21 2 22.33 0.87
 0 21 -2 22.89 0.74
 0 21 2 22.62 0.88
 0 21 2 22.93 0.94
 1 -21 2 0.05 0.24
 1 -21 2 0.39 0.22
 -1 -21 -2 0.29 0.21
 -1 -21 -2 0.69 0.29
 -1 -21 -2 0.49 0.21
 1 -21 2 0.18 0.22
 1 21 2 0.15 0.22
 1 21 2 0.2 0.18
 -1 21 -2 0.1 0.15
 1 21 2 0.09 0.21
 -1 21 -2 0.18 0.15
 -1 21 -2 -0.01 0.2
 -1 21 -2 0.43 0.23
 1 21 2 0.44 0.25
 -1 21 -2 0.18 0.18
 1 21 2 0.17 0.21
 1 21 2 0.25 0.2
 -2 -21 -2 3.7 0.38
 2 -21 2 4.66 0.5
 2 -21 2 4.6 0.44
 2 -21 2 3.78 0.44
 -2 -21 -2 5.1 0.53
 2 21 2 4.17 0.46
 -2 21 -2 4.42 0.56
 -2 21 -2 3.73 0.46
 2 21 2 4.09 0.44
 2 21 2 4.55 0.52
 2 21 2 4.36 0.42
 -2 21 -2 4.28 0.48
 -2 21 -2 4.56 0.36
 2 21 2 4.06 0.43
 -2 21 -2 4.48 0.25
 -2 21 -2 4.21 0.38
 -3 -21 -2 7.56 0.67
 3 -21 2 6.55 0.59
 -3 -21 -2 7.93 0.63
 3 -21 2 8.55 0.57
 3 -21 2 7.5 0.65
 -3 -21 -2 8.32 0.49
 3 21 2 7.57 0.53
 3 21 2 8.26 0.69
 -3 21 -2 7.53 0.73
 3 21 2 8.05 0.59
 -3 21 -2 7.24 0.5
 3 21 2 8.46 0.88
 -3 21 -2 7.41 0.67
 3 21 2 8.3 0.59
 -3 21 -2 8.42 0.42
 -3 21 -2 7.59 0.63
 -4 -21 -2 0.82 0.36
 -4 -21 -2 0.56 0.23
 4 -21 2 0.85 0.3
 4 -21 2 0.34 0.3
 -4 -21 -2 0.12 0.33
 -4 21 -2 0.43 0.36
 4 21 2 0.14 0.24
 -4 21 -2 0.65 0.29
 4 21 2 0.53 0.25
 4 21 2 0.74 0.31
 -4 21 -2 0.17 0.29
 -5 -21 -2 5.7 0.69
 5 -21 2 4.76 0.56
 -5 -21 -2 4.88 0.68
 5 -21 2 5.08 0.61
 -5 21 -2 5.58 0.64
 5 21 2 4.42 0.59
 -5 21 -2 4.88 0.67
 5 21 2 4.39 0.55
 5 21 2 4.39 0.56
 -6 -21 -2 0.74 0.43
 6 -21 2 1.67 0.48
 6 -21 2 1.59 0.41
 -6 -21 -2 1.49 0.57
 6 21 2 0.51 0.35
 6 21 2 0.97 0.39
 -6 21 -2 0.91 0.41
 6 21 2 0.85 0.41
 -6 21 -2 1.16 0.45
 -7 -21 -2 0.43 0.47
 7 -21 2 1.18 0.44
 7 -21 2 -0.16 0.37
 -7 -21 -2 0.89 0.61
 7 21 2 0.77 0.43
 -7 21 -2 0.01 0.39
 7 21 2 0.94 0.44
 7 21 2 0.14 0.34
 7 -22 -2 0.55 0.47
 -7 -22 2 0.21 0.47
 7 -22 -2 0.33 0.43
 -7 -22 2 1.39 0.37
 7 22 -2 0.97 0.49
 -7 22 2 0.64 0.49
 7 22 -2 -0.06 0.43
 7 22 -2 0.39 0.46
 6 -22 -2 2.69 0.53
 6 -22 -2 2.14 0.52
 -6 -22 2 2.68 0.46
 -6 -22 2 2.35 0.58
 6 22 -2 2.15 0.46
 6 22 -2 2.06 0.48
 6 22 -2 3.14 0.61
 6 22 -2 2.17 0.49
 -6 22 2 2.41 0.56
 -6 22 2 2.81 0.42
 -5 -22 2 -0.36 0.3
 -5 -22 2 0.13 0.26
 5 -22 -2 -0.3 0.28
 5 -22 -2 0.71 0.38
 5 22 -2 0.26 0.36
 5 22 -2 0.1 0.27
 5 22 -2 0 0.33
 5 22 -2 0.6 0.34
 -5 22 2 0.05 0.33
 5 22 -2 -0.01 0.35
 -5 22 2 0.36 0.35
 -5 22 2 0.14 0.22
 4 -22 -2 1.57 0.4
 4 -22 -2 1.74 0.39
 -4 -22 2 1.32 0.39
 -4 -22 2 1.86 0.37
 -4 -22 2 1.68 0.4
 -4 -22 2 1.55 0.43
 -4 22 2 1.25 0.38
 -4 22 2 1.83 0.44
 4 22 -2 1.86 0.43
 4 22 -2 1.66 0.37
 4 22 -2 1.28 0.36
 4 22 -2 1.87 0.44
 -4 22 2 1.44 0.3
 4 22 -2 1.72 0.39
 -4 22 2 2.48 0.36
 -4 22 2 1.87 0.4
 -3 -22 2 1.51 0.37
 3 -22 -2 1.12 0.31
 3 -22 -2 0.67 0.3
 -3 -22 2 0.64 0.27
 -3 -22 2 1.2 0.34
 -3 -22 2 0.86 0.32
 -3 22 2 1.12 0.27
 3 22 -2 1.19 0.3
 -3 22 2 1.35 0.35
 -3 22 2 0.98 0.29
 3 22 -2 1.57 0.35
 3 22 -2 0.78 0.32
 -3 22 2 1.51 0.36
 3 22 -2 1.03 0.33
 3 22 -2 0.84 0.31
 -3 22 2 1.32 0.28
 -3 22 2 0.92 0.32
 -2 -22 2 0.26 0.21
 -2 -22 2 0.07 0.26
 2 -22 -2 0.18 0.22
 -2 -22 2 0.49 0.26
 2 -22 -2 0.55 0.27
 -2 -22 2 0.34 0.28
 2 -22 -2 0.74 0.31
 2 22 -2 0.5 0.24
 2 22 -2 -0.19 0.21
 2 22 -2 0.59 0.23
 -2 22 2 0.21 0.18
 -2 22 2 0.74 0.24
 -2 22 2 0.51 0.25
 -2 22 2 0.14 0.23
 2 22 -2 -0.09 0.21
 -2 22 2 0.38 0.23
 -2 22 2 0.5 0.25
 2 22 -2 0.38 0.23
 -1 -22 2 0.39 0.22
 1 -22 -2 0.57 0.24
 -1 -22 2 0.12 0.25
 -1 -22 2 0.56 0.31
 1 -22 -2 0.1 0.27
 -1 -22 2 1.04 0.28
 1 -22 -2 0.9 0.28
 1 22 -2 0.76 0.28
 1 22 -2 0.74 0.28
 -1 22 2 0.48 0.2
 -1 22 2 0.54 0.25
 1 22 -2 0.8 0.25
 1 22 -2 0.42 0.2
 -1 22 2 0.5 0.27
 -1 22 2 1.07 0.29
 1 22 -2 0.47 0.22
 -1 22 2 0.75 0.24
 -1 22 2 0.28 0.23
 1 22 -2 0.6 0.27
 0 -22 -2 13.72 0.69
 0 -22 2 12.94 0.68
 0 -22 -2 14.71 0.78
 0 -22 -2 13.82 0.64
 0 -22 2 12.66 0.64
 0 -22 2 12.69 0.73
 0 -22 2 13.34 0.68
 0 22 2 14.27 0.68
 0 22 2 12.43 0.68
 0 22 2 13.48 0.7
 0 22 -2 14.27 0.58
 0 22 2 13.53 0.63
 0 22 2 12.85 0.7
 0 22 -2 12.41 0.57
 0 22 -2 14.82 0.72
 0 22 2 12.65 0.64
 0 22 2 13.54 0.72
 0 22 -2 12.75 0.63
 0 22 -2 14.14 0.85
 0 22 -2 13.65 0.71
 1 -22 2 2.03 0.39
 1 -22 2 2.29 0.34
 -1 -22 -2 2.19 0.32
 1 -22 2 2.25 0.37
 -1 -22 -2 2.66 0.37
 -1 -22 -2 2.32 0.41
 -1 22 -2 1.91 0.28
 1 22 2 1.74 0.34
 1 22 2 1.69 0.33
 1 22 2 2.33 0.37
 1 22 2 2.17 0.33
 -1 22 -2 2.21 0.36
 -1 22 -2 2.47 0.38
 1 22 2 2.12 0.33
 1 22 2 2.43 0.38
 -1 22 -2 2.42 0.26
 -2 -22 -2 0.53 0.3
 2 -22 2 0.91 0.29
 2 -22 2 0.26 0.24
 2 -22 2 0.22 0.26
 -2 -22 -2 -0.17 0.17
 2 22 2 0.13 0.23
 2 22 2 0.43 0.22
 2 22 2 0.43 0.26
 -2 22 -2 0.25 0.24
 2 22 2 0.01 0.24
 2 22 2 -0.03 0.2
 -2 22 -2 0.14 0.2
 -2 22 -2 0.43 0.13
 -2 22 -2 0.25 0.16
 -2 22 -2 0.28 0.32
 -3 -22 -2 0.74 0.37
 -3 -22 -2 0.45 0.22
 -3 -22 -2 0.25 0.3
 3 -22 2 0.14 0.26
 3 -22 2 0.32 0.25
 3 -22 2 0.43 0.33
 3 22 2 0.38 0.27
 -3 22 -2 0.44 0.25
 3 22 2 0.11 0.21
 3 22 2 -0.45 0.24
 -3 22 -2 0.18 0.17
 -3 22 -2 0.23 0.32
 -3 22 -2 0.24 0.25
 3 22 2 0.43 0.28
 3 22 2 0.31 0.27
 -4 -22 -2 0.46 0.23
 4 -22 2 0.38 0.28
 4 -22 2 0.52 0.32
 -4 -22 -2 0.34 0.32
 -4 -22 -2 0.39 0.35
 -4 22 -2 0.42 0.28
 -4 22 -2 0.57 0.31
 4 22 2 0.48 0.29
 4 22 2 0.39 0.31
 -4 22 -2 0.21 0.32
 4 22 2 0.25 0.26
 5 -22 2 3.28 0.5
 -5 -22 -2 3.64 0.6
 -5 -22 -2 1.94 0.55
 5 -22 2 2.25 0.47
 -5 22 -2 1.81 0.44
 -5 22 -2 1.9 0.5
 5 22 2 2.46 0.49
 5 22 2 3.3 0.5
 5 22 2 2.62 0.49
 -6 -22 -2 -0.36 0.37
 -6 -22 -2 -0.23 0.46
 6 -22 2 0.03 0.34
 6 -22 2 0.03 0.31
 -6 22 -2 0.14 0.35
 6 22 2 -0.05 0.32
 6 22 2 0.34 0.4
 -6 22 -2 0.32 0.38
 6 22 2 0.64 0.39
 7 -22 2 1.14 0.46
 -7 -22 -2 0.94 0.51
 7 -22 2 1.44 0.52
 -7 -22 -2 2.52 0.73
 7 22 2 1.22 0.52
 7 22 2 1.06 0.44
 -7 22 -2 1.61 0.53
 7 22 2 1.2 0.49
 7 -23 -2 2.9 0.63
 7 -23 -2 3.11 0.61
 -7 -23 2 1.8 0.59
 -7 -23 2 2.94 0.48
 -7 23 2 2.99 0.66
 7 23 -2 2.86 0.6
 7 23 -2 2.51 0.62
 6 -23 -2 1.33 0.44
 -6 -23 2 1.1 0.52
 6 -23 -2 1.27 0.44
 -6 -23 2 1.75 0.41
 6 23 -2 0.49 0.37
 6 23 -2 1.24 0.39
 6 23 -2 0.94 0.43
 -6 23 2 1.53 0.34
 6 23 -2 1.48 0.49
 -6 23 2 2.06 0.54
 -5 -23 2 3.17 0.46
 5 -23 -2 3.05 0.51
 -5 -23 2 4.3 0.62
 5 -23 -2 2.37 0.48
 -5 23 2 3.16 0.56
 5 23 -2 3.65 0.58
 5 23 -2 2.22 0.5
 5 23 -2 3.09 0.51
 5 23 -2 2.36 0.47
 -5 23 2 3.33 0.45
 -5 23 2 3.14 0.56
 5 23 -2 3.08 0.48
 -4 -23 2 10.28 0.89
 -4 -23 2 9.37 0.77
 4 -23 -2 10.63 0.76
 -4 -23 2 9.95 0.65
 4 -23 -2 10.81 0.74
 -4 -23 2 9.62 0.8
 -4 23 2 10.53 0.77
 4 23 -2 10.97 0.72
 -4 23 2 10.56 0.6
 4 23 -2 9.73 0.65
 4 23 -2 10.51 0.88
 -4 23 2 10.06 0.88
 4 23 -2 11.21 0.77
 4 23 -2 11.24 0.73
 -4 23 2 10.6 0.61
 -3 -23 2 2.07 0.37
 -3 -23 2 2.87 0.49
 -3 -23 2 1.95 0.41
 -3 -23 2 3.03 0.48
 3 -23 -2 3.21 0.47
 3 -23 -2 2.14 0.38
 -3 23 2 3.5 0.47
 -3 23 2 3.1 0.39
 -3 23 2 3.21 0.4
 -3 23 2 3.11 0.46
 3 23 -2 2.65 0.43
 3 23 -2 3.07 0.44
 3 23 -2 3.37 0.51
 3 23 -2 3.29 0.44
 3 23 -2 2.66 0.39
 -3 23 2 2.58 0.43
 -2 -23 2 7.21 0.67
 -2 -23 2 6.32 0.54
 -2 -23 2 7.25 0.62
 -2 -23 2 6.71 0.58
 2 -23 -2 7.93 0.6
 2 -23 -2 7.52 0.62
 2 -23 -2 7.32 0.67
 2 23 -2 6.91 0.53
 -2 23 2 7.19 0.65
 -2 23 2 6.85 0.58
 -2 23 2 6.41 0.51
 2 23 -2 8.15 0.66
 2 23 -2 7.36 0.67
 -2 23 2 7.19 0.64
 2 23 -2 6.83 0.48
 -2 23 2 7.09 0.55
 -2 23 2 7.4 0.63
 2 23 -2 7.61 0.55
 -1 -23 2 -0.29 0.22
 1 -23 -2 0.14 0.2
 1 -23 -2 0.35 0.28
 -1 -23 2 -0.02 0.22
 -1 -23 2 0.39 0.27
 -1 -23 2 0.26 0.25
 1 -23 -2 0.27 0.24
 -1 23 2 0.13 0.2
 -1 23 2 0.01 0.21
 -1 23 2 -0.12 0.21
 1 23 -2 0.11 0.2
 1 23 -2 0.02 0.22
 -1 23 2 -0.14 0.21
 -1 23 2 0.13 0.23
 -1 23 2 -0.08 0.22
 1 23 -2 0.35 0.19
 1 23 -2 0.09 0.22
 1 23 -2 0.12 0.19
 1 23 -2 -0.09 0.21
 -1 23 2 0.08 0.17
 0 -23 2 1 0.29
 0 -23 2 1.8 0.35
 0 -23 -2 1.37 0.32
 0 -23 -2 0.79 0.32
 0 -23 2 1.12 0.32
 0 -23 -2 1.16 0.28
 0 23 -2 0.91 0.22
 0 23 2 0.5 0.27
 0 23 2 1.17 0.34
 0 23 2 0.76 0.23
 0 23 -2 1.16 0.24
 0 23 -2 1.51 0.41
 0 23 2 0.71 0.24
 0 23 2 1.04 0.3
 0 23 -2 1.39 0.32
 0 23 2 0.89 0.28
 0 23 -2 1.43 0.32
 1 -23 2 -0.27 0.22
 -1 -23 -2 -0.01 0.24
 1 -23 2 0.23 0.24
 1 -23 2 0.01 0.23
 1 -23 2 -0.03 0.26
 -1 -23 -2 -0.09 0.18
 -1 -23 -2 -0.21 0.2
 1 23 2 0.33 0.24
 -1 23 -2 0.07 0.2
 1 23 2 0.01 0.17
 1 23 2 -0.14 0.2
 -1 23 -2 -0.07 0.15
 -1 23 -2 -0.1 0.16
 1 23 2 -0.01 0.18
 1 23 2 -0.03 0.21
 1 23 2 -0.03 0.23
 -1 23 -2 -0.03 0.22
 -2 -23 -2 1.47 0.29
 2 -23 2 1.02 0.3
 2 -23 2 1.42 0.34
 2 -23 2 1.05 0.34
 -2 -23 -2 1.55 0.38
 2 23 2 1.01 0.33
 -2 23 -2 1.62 0.43
 -2 23 -2 1.14 0.33
 -2 23 -2 1.91 0.4
 -2 23 -2 1.31 0.25
 2 23 2 1.51 0.31
 2 23 2 1.55 0.37
 2 23 2 1.9 0.36
 2 23 2 1.59 0.34
 -2 23 -2 1.39 0.16
 3 -23 2 3.68 0.46
 -3 -23 -2 4.95 0.58
 -3 -23 -2 3.89 0.42
 3 -23 2 3.76 0.48
 3 -23 2 4.75 0.57
 -3 23 -2 4.35 0.62
 3 23 2 4.03 0.51
 3 23 2 5.3 0.58
 3 23 2 5.67 0.55
 -3 23 -2 4.8 0.58
 -3 23 -2 3.9 0.35
 3 23 2 4.54 0.51
 -3 23 -2 4.77 0.53
 3 23 2 4.9 0.55
 -4 -23 -2 -0.2 0.29
 -4 -23 -2 0.08 0.22
 -4 -23 -2 0.13 0.36
 4 -23 2 -0.39 0.24
 4 -23 2 0.27 0.3
 4 23 2 0.11 0.27
 -4 23 -2 -0.17 0.3
 4 23 2 0.21 0.27
 -4 23 -2 0.59 0.36
 4 23 2 0.74 0.37
 -5 -23 -2 1.25 0.54
 -5 -23 -2 0.95 0.45
 5 -23 2 0.79 0.35
 5 -23 2 1.65 0.44
 5 23 2 1.42 0.45
 -5 23 -2 1.36 0.41
 5 23 2 0.79 0.34
 5 23 2 1.31 0.43
 -5 23 -2 0.95 0.45
 6 -23 2 -0.16 0.34
 6 -23 2 -0.26 0.31
 -6 -23 -2 -0.86 0.44
 -6 -23 -2 -0.08 0.41
 6 23 2 0.03 0.36
 -6 23 -2 0.19 0.37
 6 23 2 -0.52 0.29
 6 23 2 -0.07 0.34
 -6 23 -2 -0.36 0.36
 -7 -23 -2 2.9 0.63
 7 -23 2 4.33 0.67
 7 -23 2 3.3 0.63
 -7 -23 -2 3.69 0.8
 7 23 2 4 0.68
 7 23 2 3.28 0.65
 -7 23 -2 3.26 0.62
 7 23 2 4.6 0.72
 -7 -24 2 -0.17 0.28
 7 -24 -2 0.12 0.39
 7 -24 -2 0.59 0.47
 -7 -24 2 0.39 0.5
 7 24 -2 0.47 0.47
 7 24 -2 0.33 0.42
 6 -24 -2 7.1 0.76
 -6 -24 2 8.31 0.73
 -6 -24 2 6.65 0.81
 6 -24 -2 5.89 0.78
 -6 24 2 9.05 0.91
 6 24 -2 7.79 0.75
 6 24 -2 7.31 0.78
 6 24 -2 8.62 0.9
 -6 24 2 8.83 0.66
 6 24 -2 6.98 0.79
 5 -24 -2 15.59 0.94
 -5 -24 2 14.83 0.82
 -5 -24 2 14.56 0.99
 5 -24 -2 16.56 1.01
 -5 24 2 13.67 0.98
 5 24 -2 14.75 0.86
 5 24 -2 14.77 0.96
 5 24 -2 14.27 0.91
 5 24 -2 14.21 0.99
 -5 24 2 17.07 1.02
 5 24 -2 13.79 0.89
 -5 24 2 14.62 0.75
 -4 -24 2 0.11 0.33
 4 -24 -2 0.34 0.31
 -4 -24 2 -0.05 0.3
 4 -24 -2 0.62 0.35
 -4 -24 2 0.21 0.26
 -4 -24 2 0.69 0.39
 4 24 -2 -0.04 0.29
 -4 24 2 -0.08 0.3
 4 24 -2 0.44 0.3
 4 24 -2 0.41 0.31
 4 24 -2 0.13 0.32
 4 24 -2 0.04 0.27
 -4 24 2 0.29 0.23
 -4 24 2 -0.38 0.19
 -4 24 2 0.37 0.34
 3 -24 -2 -0.28 0.22
 3 -24 -2 0.62 0.32
 -3 -24 2 -0.23 0.23
 -3 -24 2 0.05 0.28
 -3 -24 2 0.24 0.32
 -3 -24 2 0.51 0.31
 -3 24 2 -0.06 0.28
 3 24 -2 0.37 0.3
 3 24 -2 0.11 0.3
 3 24 -2 0.49 0.3
 -3 24 2 -0.05 0.23
 -3 24 2 0.25 0.24
 -3 24 2 0.01 0.2
 3 24 -2 0.16 0.25
 -3 24 2 0.21 0.28
 3 24 -2 0.24 0.22
 2 -24 -2 6.44 0.55
 2 -24 -2 5.14 0.6
 -2 -24 2 5.22 0.55
 -2 -24 2 5.91 0.58
 -2 -24 2 5.24 0.52
 -2 -24 2 3.88 0.52
 2 -24 -2 5.53 0.57
 -2 24 2 4.97 0.47
 2 24 -2 5.22 0.56
 -2 24 2 4.46 0.56
 2 24 -2 4 0.52
 2 24 -2 5.61 0.56
 2 24 -2 5.91 0.49
 -2 24 2 6.5 0.57
 -2 24 2 5.11 0.55
 -2 24 2 5.26 0.48
 2 24 -2 4.64 0.46
 -2 24 2 6.16 0.59
 -1 -24 2 0.47 0.29
 -1 -24 2 0.77 0.29
 1 -24 -2 0.3 0.28
 -1 -24 2 0.7 0.27
 -1 -24 2 0.37 0.28
 1 -24 -2 0.63 0.26
 1 -24 -2 0.42 0.28
 -1 24 2 0.2 0.25
 -1 24 2 0.33 0.2
 -1 24 2 0.1 0.25
 -1 24 2 0.56 0.27
 1 24 -2 0.69 0.25
 1 24 -2 0.45 0.24
 1 24 -2 0.32 0.27
 -1 24 2 0.45 0.27
 -1 24 2 0.78 0.26
 1 24 -2 0.35 0.21
 1 24 -2 3.68 0.49
 -1 24 2 0.7 0.29
 0 -24 2 3.04 0.4
 0 -24 -2 2.76 0.41
 0 -24 2 3.06 0.43
 0 -24 -2 3.01 0.38
 0 -24 2 2.45 0.43
 0 -24 -2 1.8 0.39
 0 -24 2 2.72 0.41
 0 24 -2 2.84 0.35
 0 24 2 2.81 0.38
 0 24 2 3.19 0.39
 0 24 -2 2.88 0.43
 0 24 -2 2.83 0.32
 0 24 2 3.5 0.47
 0 24 -2 2.39 0.39
 0 24 2 3.18 0.43
 0 24 2 2.63 0.4
 0 24 2 3.73 0.48
 1 -24 2 7.08 0.57
 1 -24 2 7.53 0.62
 -1 -24 -2 7.09 0.66
 1 -24 2 7.64 0.58
 -1 -24 -2 7.1 0.59
 -1 -24 -2 6.97 0.54
 1 -24 2 7.56 0.68
 1 24 2 6.58 0.56
 1 24 2 6.88 0.64
 -1 24 -2 6.17 0.57
 1 24 2 6.6 0.6
 -1 24 -2 7.39 0.63
 1 24 2 8.38 0.59
 -1 24 -2 6.54 0.42
 1 24 2 7.55 0.6
 -1 24 -2 7.13 0.45
 1 24 2 7.89 0.7
 2 -24 2 0.81 0.31
 -2 -24 -2 0.44 0.32
 2 -24 2 0.56 0.28
 2 -24 2 1.23 0.36
 -2 -24 -2 0.55 0.24
 -2 24 -2 0.68 0.3
 2 24 2 1.59 0.35
 -2 24 -2 0.65 0.38
 -2 24 -2 0.95 0.32
 2 24 2 0.7 0.26
 -2 24 -2 1 0.23
 2 24 2 0.21 0.28
 -2 24 -2 1.05 0.15
 2 24 2 0.73 0.32
 3 -24 2 4.97 0.61
 -3 -24 -2 5.15 0.62
 3 -24 2 5.48 0.56
 3 -24 2 5.24 0.59
 -3 -24 -2 5.37 0.48
 3 24 2 4.32 0.52
 -3 24 -2 4.13 0.53
 3 24 2 4.22 0.53
 -3 24 -2 4.41 0.39
 -3 24 -2 4.66 0.57
 3 24 2 5 0.56
 3 24 2 4.9 0.59
 3 24 2 4.46 0.53
 -3 24 -2 4.34 0.64
 4 -24 2 2.97 0.5
 -4 -24 -2 3.6 0.42
 -4 -24 -2 2.74 0.51
 4 -24 2 2.88 0.47
 4 24 2 3.83 0.54
 -4 24 -2 2.53 0.53
 -4 24 -2 1.96 0.45
 4 24 2 3.05 0.53
 4 24 2 3.15 0.48
 5 -24 2 1.7 0.47
 5 -24 2 1.45 0.43
 -5 -24 -2 2.21 0.53
 -5 -24 -2 1.37 0.49
 -5 24 -2 1.88 0.47
 -5 24 -2 0.89 0.47
 5 24 2 1.8 0.47
 5 24 2 1.81 0.45
 5 24 2 1.62 0.43
 6 -24 2 1.07 0.45
 -6 -24 -2 0.91 0.47
 -6 -24 -2 0.77 0.55
 6 -24 2 0.25 0.4
 6 24 2 0.33 0.41
 -6 24 -2 0.63 0.46
 6 24 2 0.55 0.43
 6 24 2 0.12 0.35
 -6 24 -2 1.27 0.46
 -7 -24 -2 0.33 0.59
 7 -24 2 0.46 0.44
 7 -24 2 1.1 0.47
 -7 -24 -2 0.34 0.46
 -7 24 -2 0.2 0.41
 7 24 2 0.16 0.56
 7 24 2 -0.2 0.42
 7 24 2 0.39 0.39
 -7 -25 2 0.05 0.46
 7 -25 -2 -0.56 0.39
 -7 -25 2 0.34 0.31
 7 -25 -2 -0.33 0.38
 7 25 -2 0.54 0.46
 -7 25 2 -0.43 0.45
 7 25 -2 -0.05 0.45
 6 -25 -2 1.68 0.53
 -6 -25 2 1.33 0.4
 -6 -25 2 1.96 0.57
 6 -25 -2 1.44 0.5
 -6 25 2 2.02 0.58
 6 25 -2 1.75 0.53
 6 25 -2 1.97 0.51
 6 25 -2 2.13 0.49
 6 25 -2 1.3 0.5
 -5 -25 2 0.14 0.39
 5 -25 -2 -0.44 0.33
 5 -25 -2 -0.15 0.36
 -5 -25 2 0.44 0.29
 5 25 -2 0.26 0.33
 5 25 -2 -0.04 0.3
 5 25 -2 0.03 0.4
 5 25 -2 0.2 0.38
 5 25 -2 -0.33 0.34
 -5 25 2 -0.2 0.23
 -5 25 2 -0.41 0.33
 -5 25 2 0.58 0.41
 -4 -25 2 3.9 0.5
 -4 -25 2 4.54 0.64
 4 -25 -2 4.39 0.59
 -4 -25 2 4.02 0.62
 4 -25 -2 3.48 0.52
 -4 -25 2 5.32 0.65
 -4 25 2 4.28 0.49
 -4 25 2 5.02 0.63
 4 25 -2 4.25 0.61
 -4 25 2 4.3 0.65
 4 25 -2 4.57 0.61
 4 25 -2 5.43 0.62
 4 25 -2 4.61 0.59
 -4 25 2 4.66 0.46
 4 25 -2 4.65 0.53
 -3 -25 2 0.52 0.29
 3 -25 -2 0.85 0.32
 3 -25 -2 0.39 0.3
 -3 -25 2 0.02 0.28
 -3 -25 2 0.35 0.34
 -3 -25 2 0.14 0.33
 -3 25 2 0.41 0.25
 3 25 -2 0.1 0.29
 -3 25 2 0.46 0.32
 -3 25 2 0.61 0.57
 3 25 -2 0.43 0.33
 3 25 -2 0.48 0.3
 3 25 -2 0.39 0.25
 3 25 -2 0.17 0.32
 -3 25 2 0.27 0.27
 -2 -25 2 2.92 0.49
 -2 -25 2 3.53 0.5
 -2 -25 2 3.12 0.46
 -2 -25 2 3.75 0.45
 2 -25 -2 3.74 0.52
 2 -25 -2 3.44 0.48
 2 -25 -2 3.67 0.46
 -2 25 2 4.04 0.45
 2 25 -2 3.82 0.51
 -2 25 2 4.51 0.54
 2 25 -2 4.54 0.46
 2 25 -2 4.55 0.48
 -2 25 2 3.89 0.49
 -2 25 2 3.07 0.41
 -2 25 2 3.59 0.5
 2 25 -2 4.62 0.55
 2 25 -2 3.84 0.46
 -2 25 2 5.07 0.6
 1 -25 -2 1.85 0.4
 -1 -25 2 3.05 0.41
 -1 -25 2 2.34 0.45
 1 -25 -2 3.61 0.43
 -1 -25 2 2.61 0.42
 -1 -25 2 3.02 0.45
 1 -25 -2 2.59 0.42
 -1 25 2 2.56 0.36
 1 25 -2 3.12 0.37
 -1 25 2 2.99 0.44
 -1 25 2 2.79 0.38
 1 25 -2 3.03 0.44
 1 25 -2 3.1 0.45
 -1 25 2 3.28 0.48
 1 25 -2 2.51 0.35
 -1 25 2 3.35 0.43
 1 25 -2 3.72 0.47
 -1 25 2 2.38 0.42
 -1 25 2 2.03 0.4
 0 -25 -2 0 0.25
 0 -25 2 0.12 0.26
 0 -25 2 -0.09 0.26
 0 -25 -2 -0.18 0.26
 0 -25 -2 -0.31 0.19
 0 -25 2 -0.61 0.21
 0 -25 2 0.11 0.24
 0 25 -2 -0.18 0.2
 0 25 -2 -0.25 0.23
 0 25 -2 0 0.19
 0 25 2 -0.15 0.21
 0 25 2 0.35 0.25
 0 25 2 0.02 0.25
 0 25 2 0.11 0.2
 0 25 2 0.09 0.25
 0 25 -2 -0.06 0.17
 0 25 2 0.33 0.22
 -1 -25 -2 -0.04 0.18
 -1 -25 -2 -0.09 0.24
 1 -25 2 0.3 0.26
 1 -25 2 -0.09 0.23
 1 -25 2 -0.05 0.23
 1 -25 2 0.19 0.3
 -1 25 -2 0.08 0.25
 1 25 2 0.12 0.25
 -1 25 -2 0.18 0.19
 1 25 2 0.18 0.26
 -1 25 -2 -0.05 0.17
 1 25 2 -0.05 0.23
 1 25 2 0.13 0.27
 1 25 2 0.11 0.21
 1 25 2 0.31 0.22
 -2 -25 -2 0.26 0.24
 2 -25 2 0.18 0.28
 -2 -25 -2 -0.04 0.29
 2 -25 2 -0.15 0.26
 2 -25 2 0.32 0.32
 -2 25 -2 -0.07 0.29
 2 25 2 0.33 0.29
 -2 25 -2 0.11 0.19
 2 25 2 -0.07 0.24
 2 25 2 0.33 0.25
 2 25 2 0.05 0.23
 -2 25 -2 0.12 0.27
 2 25 2 0.07 0.28
 -2 25 -2 -0.01 0.12
 -3 -25 -2 0.46 0.36
 3 -25 2 -0.28 0.28
 3 -25 2 0.06 0.3
 3 -25 2 0 0.29
 -3 -25 -2 0.11 0.22
 -3 25 -2 0.1 0.32
 3 25 2 0.02 0.27
 3 25 2 0.13 0.25
 -3 25 -2 -0.22 0.19
 -3 25 -2 0.85 0.36
 3 25 2 -0.06 0.26
 3 25 2 -0.16 0.29
 3 25 2 -0.18 0.25
 -4 -25 -2 2.95 0.4
 4 -25 2 1.98 0.42
 4 -25 2 0.92 0.38
 -4 -25 -2 1.69 0.49
 -4 25 -2 1.57 0.5
 4 25 2 1.78 0.4
 4 25 2 0.73 0.38
 4 25 2 2.31 0.47
 -4 25 -2 1.62 0.44
 5 -25 2 5.84 0.71
 -5 -25 -2 6.51 0.78
 5 -25 2 7.66 0.74
 5 25 2 7.23 0.79
 5 25 2 7.92 0.82
 5 25 2 6.7 0.74
 -5 25 -2 5.1 0.79
 6 -25 2 -0.15 0.35
 6 -25 2 0.41 0.39
 -6 -25 -2 0.87 0.49
 -6 -25 -2 0.38 0.52
 6 25 2 0.08 0.39
 6 25 2 0.5 0.37
 -6 25 -2 0.66 0.43
 -6 25 -2 0.58 0.47
 6 25 2 0.88 0.43
 -7 -25 -2 0.26 0.5
 7 -25 2 0.11 0.44
 -7 -25 -2 0.64 0.59
 7 -25 2 0.71 0.46
 7 25 2 0.51 0.47
 7 25 2 0.64 0.47
 -7 25 -2 0.62 0.45
 -7 -26 2 0.07 0.43
 7 -26 -2 0.65 0.47
 7 -26 -2 -0.52 0.44
 -7 -26 2 -0.85 0.44
 7 26 -2 0.84 0.47
 -7 26 2 0.16 0.49
 -6 -26 2 1.77 0.4
 6 -26 -2 2.36 0.55
 6 -26 -2 1.89 0.57
 -6 -26 2 2.32 0.6
 6 26 -2 1.48 0.5
 -6 26 2 2.18 0.59
 6 26 -2 1.76 0.48
 6 26 -2 1.98 0.6
 6 26 -2 2.22 0.61
 5 -26 -2 1.84 0.53
 -5 -26 2 2.09 0.43
 5 -26 -2 1.75 0.48
 -5 -26 2 1.74 0.53
 -5 26 2 1.83 0.52
 -5 26 2 1.86 0.37
 5 26 -2 1.65 0.52
 5 26 -2 1.75 0.49
 -5 26 2 1.4 0.51
 5 26 -2 1.83 0.53
 5 26 -2 1.78 0.44
 5 26 -2 2.2 0.5
 -4 -26 2 -0.32 0.33
 -4 -26 2 -0.4 0.24
 4 -26 -2 0.02 0.28
 -4 -26 2 0.34 0.38
 4 -26 -2 -0.44 0.31
 4 26 -2 -0.07 0.29
 -4 26 2 0.14 0.34
 4 26 -2 -0.11 0.3
 4 26 -2 0.14 0.35
 -4 26 2 -0.18 0.21
 -4 26 2 -0.26 0.32
 -4 26 2 0.34 0.27
 4 26 -2 -0.15 0.32
 4 26 -2 -0.09 0.25
 3 -26 -2 3.8 0.5
 -3 -26 2 3.7 0.5
 3 -26 -2 3.2 0.51
 -3 -26 2 4.36 0.58
 -3 -26 2 2.4 0.5
 -3 -26 2 4.38 0.59
 -3 26 2 4.84 0.61
 -3 26 2 3.77 0.46
 3 26 -2 2.82 0.42
 3 26 -2 3.96 0.52
 3 26 -2 4 0.58
 3 26 -2 4.18 0.57
 -3 26 2 4.65 0.48
 3 26 -2 3.71 0.54
 2 -26 -2 9 0.64
 -2 -26 2 10.58 0.67
 -2 -26 2 9.67 0.72
 -2 -26 2 9.29 0.75
 2 -26 -2 8.96 0.73
 -2 -26 2 9.42 0.82
 2 -26 -2 10.05 0.76
 -2 26 2 9.26 0.64
 -2 26 2 9.32 0.59
 2 26 -2 10.19 0.77
 -2 26 2 9.84 0.75
 -2 26 2 8.64 0.78
 2 26 -2 10.06 0.63
 -2 26 2 8.55 0.65
 2 26 -2 10.05 0.74
 2 26 -2 9.72 0.85
 2 26 -2 9.61 0.6
 -2 26 2 9.17 0.75
 2 26 -2 11.26 0.69
 -1 -26 2 3.39 0.47
 -1 -26 2 4.26 0.56
 1 -26 -2 3.94 0.5
 -1 -26 2 4.45 0.54
 1 -26 -2 3.68 0.51
 1 -26 -2 4.31 0.48
 -1 -26 2 3.82 0.47
 1 26 -2 5.22 0.49
 -1 26 2 4.34 0.53
 -1 26 2 4.07 0.47
 -1 26 2 3.99 0.52
 -1 26 2 4.42 0.52
 -1 26 2 5.24 0.59
 1 26 -2 4.22 0.51
 -1 26 2 4.21 0.53
 -1 26 2 3.3 0.41
 1 26 -2 3.7 0.5
 1 26 -2 4.65 0.45
 0 -26 -2 0.13 0.23
 0 -26 -2 0.21 0.3
 0 -26 -2 0.01 0.27
 0 -26 2 0.31 0.31
 0 -26 2 -0.26 0.24
 0 -26 2 0.28 0.29
 0 -26 2 0.15 0.29
 0 26 -2 -0.29 0.24
 0 26 2 0.35 0.28
 0 26 2 0.17 0.27
 0 26 -2 -0.17 0.24
 0 26 2 -0.06 0.27
 0 26 -2 -0.02 0.2
 0 26 -2 0.45 0.23
 0 26 2 -0.07 0.2
 0 26 2 0.23 0.22
 0 26 2 0.01 0.26
 1 -26 2 3.83 0.5
 -1 -26 -2 4.13 0.46
 1 -26 2 3.74 0.56
 -1 -26 -2 3.89 0.49
 1 -26 2 4.71 0.56
 -1 -26 -2 4.18 0.54
 1 -26 2 5.6 0.55
 -1 26 -2 4.85 0.38
 1 26 2 5.48 0.6
 -1 26 -2 4.5 0.43
 1 26 2 4.81 0.55
 1 26 2 4.52 0.52
 1 26 2 3.53 0.44
 -1 26 -2 4.17 0.54
 1 26 2 4.21 0.49
 1 26 2 4.22 0.56
 2 -26 2 2.04 0.46
 2 -26 2 2.12 0.39
 -2 -26 -2 2.43 0.48
 -2 -26 -2 2.7 0.39
 2 -26 2 2.6 0.46
 2 26 2 1.96 0.39
 2 26 2 1.86 0.36
 2 26 2 2.02 0.42
 2 26 2 1.88 0.43
 2 26 2 1.91 0.43
 2 26 2 2.47 0.45
 -2 26 -2 2.51 0.51
 -2 26 -2 1.94 0.42
 -2 26 -2 2.46 0.32
 3 -26 2 2.79 0.53
 -3 -26 -2 2.68 0.4
 3 -26 2 2.53 0.46
 -3 -26 -2 2.5 0.5
 3 -26 2 2.44 0.47
 -3 26 -2 2.27 0.52
 3 26 2 2.83 0.46
 3 26 2 2.92 0.46
 3 26 2 1.89 0.44
 3 26 2 2.39 0.42
 -3 26 -2 1.94 0.45
 -4 -26 -2 19.74 0.82
 4 -26 2 19.42 0.99
 -4 -26 -2 18.66 1.08
 4 -26 2 18.99 1.04
 4 26 2 18.44 0.94
 4 26 2 16.81 0.99
 4 26 2 19.16 1.09
 -4 26 -2 20.6 1.06
 -4 26 -2 16.72 1.15
 5 -26 2 0.04 0.37
 -5 -26 -2 0.27 0.43
 5 -26 2 0.4 0.36
 -5 26 -2 -0.71 0.3
 5 26 2 0.09 0.37
 5 26 2 0.07 0.34
 -5 26 -2 0.37 0.47
 5 26 2 0.32 0.34
 6 -26 2 0.44 0.41
 -6 -26 -2 -0.68 0.41
 6 -26 2 0.11 0.38
 -6 26 -2 -0.53 0.35
 6 26 2 -0.01 0.38
 6 26 2 -0.15 0.36
 -6 26 -2 0.18 0.45
 6 26 2 -0.33 0.33
 -6 -27 2 0.71 0.53
 6 -27 -2 -0.07 0.37
 6 -27 -2 -0.08 0.42
 -6 -27 2 -0.16 0.29
 6 27 -2 0.34 0.39
 -6 27 2 0.26 0.44
 6 27 -2 0.11 0.39
 6 27 -2 0.57 0.43
 -5 -27 2 0.17 0.44
 -5 -27 2 0.22 0.3
 5 -27 -2 0.37 0.41
 5 -27 -2 0.96 0.43
 5 27 -2 0.08 0.33
 -5 27 2 0.2 0.26
 -5 27 2 0.68 0.45
 5 27 -2 -0.09 0.36
 -5 27 2 0.31 0.45
 5 27 -2 0.13 0.4
 5 27 -2 0.42 0.43
 5 27 -2 -0.15 0.32
 -4 -27 2 0.39 0.3
 -4 -27 2 -0.2 0.37
 4 -27 -2 0.19 0.35
 4 -27 -2 0.12 0.36
 -4 -27 2 -0.33 0.51
 4 27 -2 -0.02 0.35
 -4 27 2 -0.12 0.25
 -4 27 2 -0.18 0.36
 4 27 -2 0.07 0.34
 4 27 -2 -0.64 0.3
 4 27 -2 0.15 0.35
 -4 27 2 -0.29 0.34
 -4 27 2 0.16 0.26
 4 27 -2 0.06 0.26
 -3 -27 2 1.35 0.45
 -3 -27 2 1.45 0.38
 -3 -27 2 1.26 0.43
 3 -27 -2 2.04 0.42
 3 -27 -2 1.78 0.45
 -3 -27 2 1.92 0.47
 -3 27 2 1.91 0.36
 3 27 -2 1.54 0.41
 3 27 -2 1.6 0.36
 -3 27 2 1.58 0.45
 3 27 -2 1.22 0.42
 -3 27 2 1.82 0.37
 3 27 -2 1.87 0.45
 3 27 -2 2.78 0.51
 -2 -27 2 0.49 0.35
 -2 -27 2 0.34 0.28
 2 -27 -2 0.32 0.33
 2 -27 -2 0.36 0.3
 -2 -27 2 0.76 0.34
 2 -27 -2 -0.27 0.28
 -2 -27 2 0.34 0.34
 2 27 -2 0.12 0.29
 -2 27 2 0.49 0.24
 2 27 -2 0.57 0.25
 2 27 -2 1.91 0.45
 2 27 -2 0.1 0.26
 2 27 -2 -0.1 0.27
 -2 27 2 0.51 0.31
 -2 27 2 -0.22 0.29
 -2 27 2 0.64 0.33
 -2 27 2 0.65 0.32
 1 -27 -2 2.98 0.47
 -1 -27 2 3.29 0.49
 1 -27 -2 2.67 0.41
 -1 -27 2 3.31 0.45
 1 -27 -2 1.67 0.41
 -1 -27 2 2.3 0.47
 -1 -27 2 3.04 0.45
 -1 27 2 2.95 0.45
 -1 27 2 3.2 0.48
 1 27 -2 2.54 0.44
 -1 27 2 3.57 0.53
 -1 27 2 3.48 0.48
 -1 27 2 3.19 0.5
 -1 27 2 3.67 0.47
 1 27 -2 3.17 0.41
 -1 27 2 2.34 0.45
 1 27 -2 3.28 0.49
 1 27 -2 3.06 0.39
 0 -27 2 1.55 0.38
 0 -27 2 1.33 0.41
 0 -27 -2 2.07 0.36
 0 -27 2 1.52 0.39
 0 -27 -2 1.27 0.38
 0 -27 2 1.76 0.39
 0 -27 -2 1.79 0.39
 0 27 -2 2 0.42
 0 27 2 1.92 0.4
 0 27 2 1.55 0.42
 0 27 2 1.66 0.37
 0 27 2 1.26 0.36
 0 27 2 1.55 0.33
 0 27 -2 1.88 0.43
 0 27 -2 1.48 0.31
 0 27 2 1.8 0.4
 0 27 -2 1.59 0.29
 1 -27 2 -0.07 0.31
 1 -27 2 0 0.28
 1 -27 2 0.03 0.26
 -1 -27 -2 0.2 0.24
 -1 -27 -2 0.07 0.3
 1 27 2 0.47 0.31
 1 27 2 0.44 0.31
 -1 27 -2 0.09 0.2
 1 27 2 -0.1 0.21
 1 27 2 0.02 0.3
 -1 27 -2 0.32 0.21
 1 27 2 -0.07 0.22
 1 27 2 0.03 0.26
 -1 27 -2 0.44 0.32
 2 -27 2 4.7 0.56
 2 -27 2 5.17 0.59
 2 -27 2 6.11 0.68
 -2 -27 -2 4.73 0.51
 -2 -27 -2 5.12 0.63
 -2 27 -2 5.75 0.47
 -2 27 -2 4.92 0.71
 2 27 2 6.21 0.7
 2 27 2 4.49 0.59
 2 27 2 4.81 0.57
 2 27 2 5.84 0.63
 2 27 2 4.87 0.57
 -2 27 -2 6.98 0.69
 2 27 2 5.03 0.57
 3 -27 2 1.15 0.44
 3 -27 2 0.73 0.38
 -3 -27 -2 1 0.31
 3 -27 2 2.1 0.45
 -3 -27 -2 1.73 0.45
 3 27 2 0.91 0.39
 3 27 2 1.19 0.36
 -3 27 -2 1.87 0.46
 3 27 2 2 0.43
 -3 27 -2 1.19 0.46
 3 27 2 1.93 0.43
 4 -27 2 0.08 0.37
 4 -27 2 0.11 0.35
 -4 -27 -2 0.52 0.44
 -4 -27 -2 0.42 0.25
 -4 27 -2 0.27 0.35
 4 27 2 0.14 0.31
 4 27 2 0.3 0.37
 -4 27 -2 0.61 0.45
 4 27 2 -0.28 0.26
 5 -27 2 0.12 0.36
 5 -27 2 -0.07 0.36
 -5 -27 -2 -0.38 0.39
 5 27 2 0.75 0.4
 5 27 2 -0.66 0.33
 5 27 2 0.32 0.36
 -5 27 -2 -0.22 0.43
 -5 27 -2 0.51 0.38
 6 -27 2 0.2 0.42
 -6 -27 -2 1.11 0.54
 6 -27 2 0.49 0.43
 -6 27 -2 1.14 0.54
 -6 27 -2 0.66 0.46
 6 27 2 0.93 0.44
 6 27 2 1.12 0.52
 6 27 2 0.25 0.42
 -6 -28 2 0.65 0.35
 -6 -28 2 -0.41 0.44
 6 -28 -2 0.43 0.48
 6 -28 -2 0.54 0.44
 6 28 -2 0.66 0.45
 -6 28 2 0.96 0.5
 6 28 -2 0.05 0.4
 6 28 -2 1.07 0.49
 5 -28 -2 1.83 0.54
 -5 -28 2 1.77 0.56
 -5 -28 2 0.98 0.38
 5 -28 -2 1.45 0.45
 -5 28 2 1.3 0.56
 -5 28 2 0.9 0.5
 5 28 -2 1.12 0.42
 5 28 -2 0.95 0.49
 5 28 -2 1.07 0.47
 5 28 -2 0.66 0.45
 -5 28 2 1.21 0.33
 5 28 -2 1.37 0.51
 4 -28 -2 0.18 0.37
 4 -28 -2 0.21 0.36
 -4 -28 2 -0.01 0.37
 -4 -28 2 -0.17 0.27
 -4 28 2 -0.24 0.25
 4 28 -2 -0.12 0.27
 4 28 -2 -0.31 0.31
 4 28 -2 0.65 0.44
 -4 28 2 0.12 0.26
 4 28 -2 -0.7 0.28
 -4 28 2 -0.12 0.37
 4 28 -2 0.47 0.4
 -4 28 2 0.26 0.42
 3 -28 -2 0.79 0.36
 -3 -28 2 0.38 0.38
 3 -28 -2 0.53 0.4
 -3 -28 2 0.93 0.41
 -3 -28 2 0.93 0.41
 -3 -28 2 1.05 0.36
 -3 28 2 -0.01 0.35
 3 28 -2 0.38 0.33
 3 28 -2 0.07 0.26
 3 28 -2 0.35 0.38
 3 28 -2 0.35 0.36
 3 28 -2 0.02 0.31
 -3 28 2 0.33 0.27
 -3 28 2 0.7 0.32
 -2 -28 2 0.59 0.37
 -2 -28 2 0.5 0.32
 -2 -28 2 0.79 0.36
 -2 -28 2 0.89 0.4
 2 -28 -2 0.39 0.36
 2 -28 -2 0.7 0.38
 2 -28 -2 0.64 0.32
 2 28 -2 0.83 0.34
 -2 28 2 0.97 0.35
 -2 28 2 0.62 0.27
 2 28 -2 0.48 0.35
 -2 28 2 1.33 0.4
 2 28 -2 0.64 0.28
 2 28 -2 0.42 0.34
 -2 28 2 0.47 0.33
 -2 28 2 1.52 0.43
 -1 -28 2 0.03 0.28
 1 -28 -2 0.09 0.31
 1 -28 -2 0.77 0.37
 1 -28 -2 0.11 0.27
 -1 -28 2 0.02 0.27
 -1 -28 2 0.16 0.33
 -1 -28 2 -0.44 0.25
 1 28 -2 0.09 0.25
 1 28 -2 0.5 0.35
 -1 28 2 -0.56 0.26
 -1 28 2 -0.01 0.26
 1 28 -2 0.13 0.22
 -1 28 2 -0.32 0.29
 -1 28 2 -0.09 0.27
 1 28 -2 0.44 0.29
 -1 28 2 0.48 0.3
 -1 28 2 0.22 0.3
 -1 28 2 -0.34 0.2
 0 -28 -2 1.3 0.38
 0 -28 2 2.14 0.46
 0 -28 2 1.42 0.39
 0 -28 -2 1.01 0.32
 0 -28 2 0.84 0.38
 0 -28 2 1.67 0.39
 0 -28 -2 1.59 0.41
 0 28 2 1.59 0.39
 0 28 2 2.07 0.45
 0 28 -2 1.37 0.36
 0 28 2 1.15 0.3
 0 28 2 1.4 0.38
 0 28 -2 1.43 0.3
 0 28 2 1 0.35
 0 28 -2 1.28 0.39
 0 28 2 1.61 0.41
 0 28 -2 1.58 0.31
 1 -28 2 0.11 0.31
 1 -28 2 0.1 0.33
 1 -28 2 -0.4 0.24
 -1 -28 -2 -0.06 0.22
 -1 -28 -2 -0.42 0.29
 -1 28 -2 0.03 0.21
 1 28 2 0.03 0.26
 -1 28 -2 0.23 0.22
 1 28 2 -0.14 0.27
 1 28 2 -0.13 0.23
 1 28 2 -0.53 0.29
 -1 28 -2 -0.19 0.27
 1 28 2 0.02 0.3
 1 28 2 0.24 0.31
 -2 -28 -2 2.94 0.42
 -2 -28 -2 3.05 0.56
 2 -28 2 2.09 0.46
 2 -28 2 2.85 0.54
 2 -28 2 3.13 0.49
 -2 28 -2 2.43 0.56
 2 28 2 2.12 0.47
 -2 28 -2 2.92 0.37
 2 28 2 2.66 0.48
 2 28 2 2.14 0.45
 2 28 2 2.38 0.49
 2 28 2 2.16 0.42
 2 28 2 3.4 0.53
 -2 28 -2 3.5 0.52
 3 -28 2 0.23 0.34
 3 -28 2 0.71 0.38
 -3 -28 -2 0.28 0.38
 -3 -28 -2 0.27 0.27
 -3 28 -2 0.77 0.37
 3 28 2 0.3 0.33
 3 28 2 0.3 0.29
 3 28 2 0.62 0.38
 -3 28 -2 0.36 0.41
 3 28 2 0.6 0.36
 4 -28 2 3.82 0.61
 4 -28 2 7.46 0.76
 -4 -28 -2 4.93 0.72
 -4 -28 -2 5.46 0.52
 -4 28 -2 3.6 0.7
 4 28 2 4.49 0.59
 -4 28 -2 4.85 0.67
 4 28 2 5.77 0.71
 4 28 2 4.53 0.66
 5 -28 2 0.17 0.38
 5 -28 2 0.63 0.4
 -5 -28 -2 -0.11 0.43
 -5 28 -2 0.97 0.53
 5 28 2 0.55 0.4
 5 28 2 0.45 0.41
 5 28 2 0.02 0.37
 -5 28 -2 0.31 0.38
 6 -28 2 0.15 0.42
 -6 -28 -2 -0.61 0.43
 6 -28 2 -0.3 0.38
 6 28 2 -0.03 0.4
 6 28 2 -0.01 0.4
 6 28 2 -0.21 0.34
 -6 28 -2 -0.26 0.48
 -6 28 -2 -0.45 0.39
 -6 -29 2 0.49 0.36
 6 -29 -2 1.09 0.55
 6 -29 -2 0.18 0.4
 -6 -29 2 -0.36 0.46
 6 29 -2 1.07 0.48
 6 29 -2 1.41 0.51
 6 29 -2 0.05 0.41
 -6 29 2 0.24 0.51
 -5 -29 2 0.76 0.48
 -5 -29 2 -0.04 0.32
 5 -29 -2 0.44 0.46
 5 -29 -2 0.23 0.37
 5 29 -2 0.54 0.38
 -5 29 2 -0.1 0.42
 5 29 -2 -0.1 0.44
 5 29 -2 -0.16 0.37
 5 29 -2 0.09 0.39
 5 29 -2 0.29 0.43
 -5 29 2 -0.02 0.25
 -5 29 2 1.1 0.53
 -4 -29 2 -0.28 0.37
 4 -29 -2 0.17 0.41
 4 -29 -2 0.1 0.36
 -4 -29 2 -0.02 0.3
 4 29 -2 0.04 0.37
 4 29 -2 -0.12 0.4
 4 29 -2 -0.27 0.28
 4 29 -2 -0.4 0.33
 -4 29 2 -0.14 0.25
 -4 29 2 0.54 0.43
 -4 29 2 0.01 0.27
 4 29 -2 -0.32 0.31
 -4 29 2 0.59 0.48
 -3 -29 2 0.71 0.34
 -3 -29 2 0.67 0.38
 3 -29 -2 0.84 0.42
 -3 -29 2 0.8 0.42
 3 -29 -2 0.99 0.39
 -3 -29 2 1.09 0.46
 -3 29 2 0.35 0.29
 3 29 -2 0.41 0.3
 3 29 -2 1.09 0.38
 -3 29 2 0.86 0.35
 -3 29 2 1.09 0.47
 3 29 -2 0.63 0.42
 3 29 -2 1.37 0.47
 3 29 -2 0.95 0.43
 2 -29 -2 0.49 0.32
 -2 -29 2 0.33 0.34
 -2 -29 2 0.55 0.4
 2 -29 -2 -0.28 0.33
 -2 -29 2 0.23 0.36
 2 -29 -2 0.54 0.35
 -2 -29 2 0.63 0.32
 -2 29 2 0.34 0.34
 -2 29 2 0.46 0.28
 2 29 -2 0.19 0.34
 2 29 -2 -0.05 0.3
 2 29 -2 0.1 0.22
 -2 29 2 0.21 0.3
 -2 29 2 0.04 0.36
 2 29 -2 0.24 0.36
 1 -29 -2 3.33 0.55
 -1 -29 2 3.47 0.58
 1 -29 -2 3.3 0.47
 1 -29 -2 2.94 0.5
 -1 -29 2 2.91 0.5
 -1 -29 2 2.5 0.46
 -1 -29 2 2.93 0.47
 1 29 -2 2.87 0.4
 1 29 -2 3.87 0.46
 -1 29 2 2.51 0.52
 -1 29 2 2.72 0.41
 1 29 -2 3.59 0.55
 -1 29 2 2.96 0.51
 -1 29 2 2.64 0.49
 -1 29 2 3.32 0.53
 1 29 -2 2.51 0.48
 -1 29 2 2.61 0.45
 0 -29 -2 0.44 0.34
 0 -29 2 0.19 0.3
 0 -29 -2 -0.27 0.29
 0 -29 2 0.21 0.32
 0 -29 2 0.14 0.3
 0 -29 -2 0.13 0.26
 0 -29 2 0.04 0.32
 0 29 2 -0.45 0.32
 0 29 -2 0.26 0.33
 0 29 2 0.31 0.32
 0 29 -2 -0.03 0.21
 0 29 2 -0.06 0.29
 0 29 -2 -0.09 0.22
 0 29 2 0.13 0.28
 0 29 2 -0.28 0.22
 0 29 2 0.18 0.29
 1 -29 2 0.46 0.33
 -1 -29 -2 -0.44 0.21
 -1 -29 -2 -0.01 0.34
 1 -29 2 -0.25 0.29
 1 -29 2 0.29 0.34
 1 29 2 0.1 0.29
 -1 29 -2 0.11 0.38
 1 29 2 0.13 0.33
 1 29 2 0.45 0.32
 -1 29 -2 -0.02 0.22
 1 29 2 0.2 0.31
 -1 29 -2 0.26 0.21
 -1 29 -2 0.09 0.33
 1 29 2 -0.13 0.34
 1 29 2 -0.15 0.3
 2 -29 2 -0.15 0.28
 2 -29 2 0.14 0.36
 -2 -29 -2 0.81 0.42
 -2 -29 -2 0.02 0.25
 2 -29 2 0.52 0.35
 -2 29 -2 0.3 0.4
 2 29 2 0.61 0.37
 -2 29 -2 0.12 0.32
 2 29 2 0.19 0.3
 2 29 2 -0.35 0.29
 -2 29 -2 0.43 0.24
 2 29 2 0.25 0.35
 2 29 2 -0.21 0.35
 2 29 2 0.26 0.32
 -3 -29 -2 0.09 0.27
 3 -29 2 0.5 0.37
 -3 -29 -2 0.44 0.41
 3 -29 2 -0.02 0.35
 3 29 2 0.44 0.38
 -3 29 -2 0.09 0.38
 3 29 2 0.12 0.32
 -3 29 -2 -0.19 0.31
 3 29 2 0.47 0.33
 3 29 2 -0.1 0.34
 4 -29 2 0.53 0.4
 4 -29 2 0.33 0.41
 -4 -29 -2 -0.29 0.4
 4 29 2 0.19 0.37
 -4 29 -2 0.71 0.51
 4 29 2 0.36 0.37
 4 29 2 -0.18 0.32
 -4 29 -2 -0.1 0.37
 4 29 2 0.32 0.44
 5 -29 2 0.09 0.42
 5 -29 2 -0.42 0.37
 -5 -29 -2 -0.29 0.43
 5 29 2 0.09 0.37
 -5 29 -2 -0.28 0.45
 5 29 2 -0.31 0.34
 5 29 2 -0.49 0.36
 -5 29 -2 0.07 0.42
 -6 -29 -2 0.66 0.54
 6 -29 2 1.37 0.51
 6 -29 2 0.95 0.49
 -6 29 -2 0.76 0.5
 -6 29 -2 -0.02 0.49
 6 29 2 0.29 0.45
 6 29 2 0.63 0.46
 6 -30 -2 1.05 0.49
 -6 -30 2 1.37 0.62
 -6 -30 2 1.39 0.43
 6 -30 -2 0.86 0.58
 6 30 -2 1.35 0.55
 6 30 -2 1.89 0.55
 -6 30 2 1.15 0.57
 5 -30 -2 6.97 0.84
 -5 -30 2 6.52 0.7
 5 -30 -2 6.4 0.75
 -5 -30 2 6.49 0.86
 -5 30 2 7.35 0.88
 -5 30 2 5.88 0.85
 5 30 -2 6.68 0.87
 5 30 -2 7.14 0.84
 -5 30 2 5.91 0.58
 5 30 -2 7.39 0.96
 5 30 -2 6.2 0.73
 -4 -30 2 2.05 0.45
 4 -30 -2 2.51 0.54
 -4 -30 2 1.72 0.54
 4 -30 -2 1.33 0.52
 -4 30 2 1.82 0.55
 -4 30 2 1.08 0.34
 -4 30 2 2.59 0.67
 4 30 -2 2.39 0.56
 4 30 -2 1.27 0.47
 4 30 -2 2.16 0.46
 -4 30 2 1.44 0.34
 4 30 -2 1.11 0.46
 4 30 -2 2.42 0.6
 -3 -30 2 1.45 0.5
 -3 -30 2 0.43 0.4
 3 -30 -2 1.39 0.49
 -3 -30 2 1.46 0.4
 -3 -30 2 0.22 0.38
 3 -30 -2 1.27 0.42
 3 30 -2 0.96 0.4
 -3 30 2 0.81 0.33
 -3 30 2 1.79 0.48
 3 30 -2 2.29 0.54
 3 30 -2 0.99 0.36
 3 30 -2 0.97 0.43
 -3 30 2 1.43 0.37
 2 -30 -2 0.32 0.39
 -2 -30 2 0.05 0.36
 2 -30 -2 0.28 0.31
 -2 -30 2 0.14 0.37
 2 -30 -2 -0.23 0.33
 -2 -30 2 0.12 0.32
 -2 -30 2 0.36 0.38
 2 30 -2 0.34 0.38
 2 30 -2 0.58 0.3
 2 30 -2 0.21 0.32
 -2 30 2 0.23 0.34
 2 30 -2 0.13 0.32
 -2 30 2 0.39 0.38
 -2 30 2 0.55 0.34
 -2 30 2 -0.13 0.25
 -1 -30 2 2.36 0.48
 -1 -30 2 1.52 0.43
 1 -30 -2 1.66 0.46
 1 -30 -2 0.97 0.33
 -1 -30 2 0.64 0.33
 1 -30 -2 0.17 0.36
 -1 -30 2 0.8 0.4
 -1 30 2 1.68 0.43
 -1 30 2 1.16 0.43
 1 30 -2 1.82 0.45
 -1 30 2 1.84 0.41
 1 30 -2 1.17 0.39
 -1 30 2 0.96 0.4
 -1 30 2 1.09 0.34
 1 30 -2 0.91 0.28
 -1 30 2 0.46 0.39
 1 30 -2 1.01 0.34
 0 -30 2 2.24 0.51
 0 -30 2 2.79 0.53
 0 -30 2 3.15 0.73
 0 -30 -2 3.29 0.54
 0 -30 -2 2.48 0.41
 0 -30 2 2.9 0.48
 0 30 -2 2.94 0.39
 0 30 2 3.12 0.55
 0 30 -2 1.63 0.47
 0 30 2 1.99 0.45
 0 30 -2 2.05 0.36
 0 30 2 2.42 0.47
 0 30 2 2.16 0.5
 0 30 2 2.11 0.48
 0 30 2 2.83 0.43
 1 -30 2 0.21 0.36
 -1 -30 -2 0.18 0.26
 -1 -30 -2 0.11 0.38
 1 -30 2 0.05 0.3
 1 -30 2 -0.04 0.33
 1 30 2 0.18 0.27
 1 30 2 0.11 0.32
 -1 30 -2 -0.04 0.2
 1 30 2 -0.05 0.3
 -1 30 -2 0.19 0.4
 1 30 2 0.53 0.4
 1 30 2 -0.1 0.3
 1 30 2 0.54 0.37
 -1 30 -2 0.28 0.35
 -1 30 -2 -0.35 0.2
 2 -30 2 1.87 0.52
 2 -30 2 3.27 0.52
 2 -30 2 3.33 0.57
 -2 -30 -2 3.2 0.59
 -2 -30 -2 3.96 0.5
 2 30 2 2.54 0.54
 -2 30 -2 3.56 0.57
 -2 30 -2 2.46 0.61
 2 30 2 4.07 0.62
 -2 30 -2 2.87 0.38
 2 30 2 2.64 0.51
 2 30 2 3.76 0.59
 2 30 2 2.97 0.48
 3 -30 2 0.82 0.43
 3 -30 2 -0.16 0.35
 -3 -30 -2 0.72 0.44
 -3 -30 -2 -0.09 0.27
 3 30 2 -0.08 0.33
 3 30 2 0.09 0.37
 3 30 2 0.57 0.35
 3 30 2 0.24 0.33
 -3 30 -2 0.58 0.4
 3 30 2 0.36 0.39
 -3 30 -2 -0.1 0.41
 4 -30 2 0.71 0.44
 4 -30 2 1.71 0.53
 -4 -30 -2 0.84 0.31
 -4 -30 -2 1.14 0.52
 4 30 2 1.99 0.57
 -4 30 -2 1.53 0.48
 4 30 2 1.19 0.42
 -4 30 -2 1.16 0.57
 4 30 2 1.92 0.52
 4 30 2 0.97 0.45
 5 -30 2 0.54 0.47
 5 -30 2 0.28 0.42
 -5 -30 -2 0.31 0.51
 -5 30 -2 -0.54 0.36
 5 30 2 0.54 0.43
 -5 30 -2 0.36 0.53
 5 30 2 0.37 0.44
 5 30 2 0.7 0.47
 5 -31 -2 -0.24 0.48
 -5 -31 2 -0.09 0.34
 5 -31 -2 -0.01 0.39
 -5 -31 2 0.33 0.46
 -5 31 2 0.1 0.35
 -5 31 2 0 0.48
 -5 31 2 0.37 0.52
 5 31 -2 -0.34 0.36
 5 31 -2 0.4 0.48
 4 -31 -2 4.62 0.68
 -4 -31 2 3.02 0.56
 -4 -31 2 4.32 0.69
 4 -31 -2 4.31 0.73
 -4 31 2 3.03 0.39
 4 31 -2 2.93 0.62
 -4 31 2 4.3 0.72
 -4 31 2 4.03 0.52
 4 31 -2 3.84 0.6
 -4 31 2 2.98 0.73
 4 31 -2 3.88 0.67
 4 31 -2 3.02 0.55
 -3 -31 2 0.33 0.37
 -3 -31 2 -0.04 0.35
 -3 -31 2 0.16 0.38
 -3 -31 2 -0.07 0.43
 3 -31 -2 0.68 0.41
 3 -31 -2 0.4 0.43
 -3 31 2 0.28 0.3
 3 31 -2 1.19 0.46
 3 31 -2 0.48 0.32
 -3 31 2 0.05 0.44
 3 31 -2 0.56 0.4
 -3 31 2 0.49 0.33
 3 31 -2 0.83 0.44
 -2 -31 2 1.14 0.43
 2 -31 -2 1.44 0.47
 -2 -31 2 0.91 0.45
 -2 -31 2 1.28 0.41
 2 -31 -2 0.93 0.39
 -2 -31 2 0.42 0.38
 2 -31 -2 1.51 0.47
 -2 31 2 0.8 0.33
 2 31 -2 1.1 0.46
 2 31 -2 1.04 0.38
 -2 31 2 1.07 0.41
 2 31 -2 0.9 0.4
 -2 31 2 1.01 0.43
 2 31 -2 1.19 0.34
 -2 31 2 1.23 0.5
 -1 -31 2 4.22 0.67
 -1 -31 2 5.06 0.6
 -1 -31 2 3.47 0.53
 -1 -31 2 3.62 0.59
 1 -31 -2 3.82 0.63
 1 -31 -2 4.35 0.53
 -1 31 2 3.78 0.54
 -1 31 2 3.08 0.57
 1 31 -2 4.36 0.48
 -1 31 2 3.59 0.6
 -1 31 2 4.04 0.51
 1 31 -2 3.4 0.46
 -1 31 2 4.6 0.77
 1 31 -2 3.11 0.54
 -1 31 2 2.39 0.54
 1 31 -2 3.36 0.57
 0 -31 -2 0.89 0.55
 0 -31 -2 0.7 0.33
 0 -31 2 0.64 0.35
 0 -31 2 0.6 0.42
 0 -31 2 0.28 0.39
 0 31 -2 0.47 0.26
 0 31 -2 1.16 0.31
 0 31 2 1.02 0.34
 0 31 2 1.46 0.46
 0 31 2 0.75 0.36
 0 31 2 0.58 0.37
 0 31 2 1.2 0.45
 0 31 -2 1 0.45
 0 31 2 0.96 0.41
 -1 -31 -2 1.27 0.36
 1 -31 2 1.31 0.45
 -1 -31 -2 1.91 0.5
 1 -31 2 2.2 0.52
 1 -31 2 1.87 0.42
 1 31 2 1.17 0.42
 1 31 2 1.19 0.43
 -1 31 -2 1.14 0.42
 1 31 2 1.7 0.47
 1 31 2 1.57 0.4
 -1 31 -2 1.9 0.59
 1 31 2 1.2 0.4
 1 31 2 2.85 0.55
 -1 31 -2 2.12 0.28
 -1 31 -2 1.85 0.35
 2 -31 2 2.02 0.47
 2 -31 2 1.63 0.47
 2 -31 2 1.11 0.49
 -2 -31 -2 0.5 0.46
 -2 -31 -2 1.67 0.39
 2 31 2 1.85 0.48
 -2 31 -2 1.48 0.49
 2 31 2 1.8 0.45
 2 31 2 1.84 0.51
 2 31 2 2.51 0.54
 -2 31 -2 1.34 0.53
 2 31 2 1.5 0.47
 2 31 2 1.24 0.39
 -3 -31 -2 -0.18 0.41
 3 -31 2 -0.07 0.37
 3 -31 2 0.39 0.4
 -3 -31 -2 -0.07 0.26
 3 31 2 -0.15 0.35
 3 31 2 0.36 0.35
 3 31 2 0.3 0.39
 -3 31 -2 -0.07 0.34
 3 31 2 -0.09 0.31
 3 31 2 0.44 0.41
 -3 31 -2 -0.08 0.39
 -4 -31 -2 4.28 0.71
 4 -31 2 2.63 0.58
 -4 -31 -2 3.44 0.69
 4 -31 2 4.02 0.65
 -4 31 -2 2.51 0.66
 4 31 2 4.29 0.7
 4 31 2 4.43 0.65
 4 31 2 4.84 0.7
 4 31 2 3.08 0.61
 -4 31 -2 3.86 0.63
 5 -31 2 0.46 0.47
 -5 -31 -2 1.06 0.56
 5 -31 2 -0.15 0.43
 -5 31 -2 -0.42 0.37
 5 31 2 -0.25 0.4
 5 31 2 0.57 0.49
 -5 31 -2 -0.18 0.49
 5 31 2 0.64 0.5
 5 -32 -2 2.3 0.64
 -5 -32 2 2.99 0.53
 5 -32 -2 2.17 0.64
 -5 -32 2 1.66 0.59
 -5 32 2 2.3 0.67
 5 32 -2 3.22 0.71
 -5 32 2 3.1 0.7
 5 32 -2 1.76 0.55
 4 -32 -2 -0.28 0.44
 -4 -32 2 -0.31 0.41
 4 -32 -2 -0.63 0.38
 -4 -32 2 0.14 0.37
 -4 32 2 -0.04 0.3
 -4 32 2 -0.61 0.47
 -4 32 2 -0.08 0.26
 4 32 -2 -0.18 0.4
 4 32 -2 0.28 0.44
 -4 32 2 0.21 0.44
 4 32 -2 -0.14 0.31
 3 -32 -2 3.26 0.62
 3 -32 -2 3.75 0.6
 -3 -32 2 3.11 1.06
 -3 -32 2 2.54 0.52
 -3 -32 2 3.65 0.67
 -3 -32 2 2.69 0.58
 -3 32 2 5.86 0.76
 3 32 -2 3.78 0.59
 3 32 -2 3.23 0.52
 3 32 -2 2.59 0.6
 -3 32 2 3.43 0.5
 3 32 -2 3.58 0.65
 -3 32 2 4.44 0.5
 2 -32 -2 1.26 0.41
 -2 -32 2 1.71 0.47
 -2 -32 2 1.38 0.5
 -2 -32 2 1.17 0.43
 2 -32 -2 1.36 0.48
 -2 -32 2 1.11 0.45
 -2 32 2 2.03 0.52
 -2 32 2 1.47 0.4
 2 32 -2 2.14 0.54
 -2 32 2 1.46 0.51
 2 32 -2 1.17 0.47
 2 32 -2 1.83 0.42
 2 32 -2 1.72 0.45
 -2 32 2 2.33 0.44
 -1 -32 2 5.91 0.65
 -1 -32 2 5.94 0.73
 1 -32 -2 6.76 0.81
 -1 -32 2 6.44 0.68
 1 -32 -2 8.63 0.83
 1 -32 -2 6.18 0.64
 -1 -32 2 6.55 0.76
 -1 32 2 5.93 0.6
 -1 32 2 7.67 0.7
 -1 32 2 8.49 1.03
 -1 32 2 7.94 0.81
 1 32 -2 5.41 0.7
 1 32 -2 6.37 0.57
 1 32 -2 7.34 0.65
 -1 32 2 4.83 0.68
 0 -32 2 4.4 0.62
 0 -32 2 3.09 0.61
 0 -32 -2 4.18 0.63
 0 -32 2 4.22 0.57
 0 -32 -2 5.14 0.57
 0 32 2 2.48 0.56
 0 32 -2 4.62 0.51
 0 32 -2 3.85 0.62
 0 32 2 4.4 0.56
 0 32 2 5.19 0.67
 0 32 2 5.15 0.65
 0 32 2 4.49 0.59
 0 32 2 5.08 0.69
 0 32 -2 5.36 0.46
 1 -32 2 0.11 0.37
 1 -32 2 0.26 0.41
 1 -32 2 -0.17 0.35
 -1 -32 -2 0.5 0.3
 -1 -32 -2 -0.13 0.38
 -1 32 -2 0.8 0.5
 -1 32 -2 -0.19 0.35
 1 32 2 0.15 0.34
 1 32 2 0.21 0.37
 1 32 2 -0.06 0.36
 -1 32 -2 0.06 0.25
 1 32 2 0.53 0.37
 1 32 2 1.02 0.46
 1 32 2 0.5 0.32
 -2 -32 -2 1.02 0.48
 2 -32 2 0.93 0.4
 -2 -32 -2 1.4 0.38
 2 -32 2 0.96 0.5
 2 -32 2 0.62 0.42
 2 32 2 1.05 0.38
 2 32 2 1.12 0.44
 -2 32 -2 2.24 0.52
 -2 32 -2 1.72 0.55
 2 32 2 1.32 0.48
 2 32 2 0.61 0.44
 2 32 2 2.6 0.53
 -3 -32 -2 5.14 0.56
 -3 -32 -2 5.96 0.76
 3 -32 2 4.55 0.67
 3 -32 2 6.31 0.72
 -3 32 -2 5.4 0.71
 3 32 2 5.37 0.73
 3 32 2 5.94 0.82
 3 32 2 7.15 0.81
 3 32 2 5.69 0.65
 -3 32 -2 6.01 0.89
 3 32 2 5.6 0.74
 4 -32 2 0.2 0.41
 -4 -32 -2 -0.16 0.43
 4 -32 2 0.35 0.44
 -4 32 -2 -0.16 0.41
 4 32 2 -0.18 0.38
 -4 32 -2 -0.52 0.44
 4 32 2 0.14 0.52
 4 32 2 0.46 0.45
 4 32 2 0.38 0.41
 -5 -32 -2 -0.09 0.46
 5 -32 2 0.33 0.49
 5 -32 2 0.25 0.47
 -5 32 -2 0.72 0.51
 -5 32 -2 0.18 0.57
 5 32 2 0.58 0.45
 5 32 2 0.04 0.43
 5 -33 -2 1.31 0.64
 5 -33 -2 1.15 0.6
 -5 -33 2 0.05 0.39
 -5 -33 2 0.03 0.46
 5 33 -2 0.08 0.44
 -5 33 2 -0.19 0.5
 -5 33 2 -0.36 0.47
 4 -33 -2 5.08 0.74
 -4 -33 2 4.34 0.71
 -4 -33 2 6.98 0.78
 4 -33 -2 5.31 0.81
 4 33 -2 4.82 0.67
 -4 33 2 6.08 0.83
 -4 33 2 4.77 0.56
 4 33 -2 6.14 0.81
 4 33 -2 6.84 0.87
 -4 33 2 7.03 0.98
 -3 -33 2 2.84 0.58
 -3 -33 2 3.73 0.61
 3 -33 -2 2.81 0.58
 3 -33 -2 4.16 0.68
 -3 33 2 3.6 0.47
 -3 33 2 3.98 0.71
 3 33 -2 4.87 0.75
 3 33 -2 4.95 0.64
 -3 33 2 3.63 0.74
 -3 33 2 4.07 0.54
 3 33 -2 5.28 0.76
 3 33 -2 3.73 0.57
 -2 -33 2 -0.25 0.36
 -2 -33 2 0.65 0.41
 -2 -33 2 0.07 0.34
 2 -33 -2 0.1 0.4
 -2 -33 2 0.05 0.43
 2 -33 -2 -0.08 0.34
 2 33 -2 0.34 0.3
 2 33 -2 -0.09 0.38
 -2 33 2 0.79 0.37
 -2 33 2 0.05 0.34
 -2 33 2 -0.29 0.41
 2 33 -2 -0.44 0.41
 -2 33 2 0.22 0.31
 2 33 -2 0.07 0.35
 1 -33 -2 0.37 0.71
 -1 -33 2 -0.31 0.37
 -1 -33 2 0.04 0.33
 1 -33 -2 0.23 0.41
 1 -33 -2 0.31 0.33
 -1 -33 2 -0.46 0.36
 -1 33 2 0.19 0.37
 -1 33 2 0.18 0.31
 1 33 -2 -0.15 0.38
 -1 33 2 0.56 0.43
 1 33 -2 0.47 0.3
 -1 33 2 0.13 0.39
 1 33 -2 0.05 0.3
 0 -33 2 0.65 0.39
 0 -33 -2 0.28 0.42
 0 -33 -2 0.15 0.32
 0 -33 2 0.19 0.41
 0 -33 2 0.43 0.44
 0 33 2 0.67 0.34
 0 33 2 1.31 0.45
 0 33 2 0.63 0.4
 0 33 -2 1.49 0.5
 0 33 2 1.43 0.47
 0 33 -2 1.23 0.31
 0 33 -2 1.01 0.31
 0 33 2 1.13 0.5
 0 33 2 1.38 0.52
 1 -33 2 3.75 0.68
 -1 -33 -2 3.56 0.64
 1 -33 2 3.87 0.63
 1 -33 2 4.68 0.62
 -1 -33 -2 5.05 0.59
 1 33 2 4.56 0.61
 1 33 2 5.18 0.74
 -1 33 -2 4.59 0.49
 -1 33 -2 4.55 0.77
 -1 33 -2 5.87 0.74
 1 33 2 4.52 0.59
 1 33 2 5.19 0.72
 1 33 2 4.46 0.68
 1 33 2 5.62 0.77
 2 -33 2 -0.26 0.41
 2 -33 2 0.55 0.44
 -2 -33 -2 0.44 0.32
 -2 -33 -2 0.84 0.47
 2 -33 2 0 0.37
 2 33 2 0.59 0.43
 2 33 2 1 0.45
 -2 33 -2 1.2 0.49
 2 33 2 0.17 0.39
 2 33 2 0.3 0.38
 2 33 2 0.23 0.44
 -2 33 -2 0.81 0.52
 3 -33 2 0.08 0.4
 3 -33 2 0.93 0.46
 -3 -33 -2 0.17 0.29
 -3 -33 -2 0.1 0.45
 -3 33 -2 -0.06 0.46
 3 33 2 0.64 0.38
 3 33 2 0.57 0.39
 -3 33 -2 1 0.46
 3 33 2 -0.33 0.38
 3 33 2 0.95 0.47
 3 33 2 -0.03 0.45
 4 -33 2 0 0.43
 -4 -33 -2 0.47 0.5
 4 -33 2 -0.34 0.42
 -4 33 -2 -0.47 0.43
 4 33 2 0.19 0.4
 4 33 2 -0.17 0.39
 4 33 2 1.03 0.53
 4 33 2 -0.22 0.37
 -4 33 -2 -0.41 0.44
 -4 -34 2 0.37 0.42
 -4 -34 2 0.7 0.49
 4 -34 -2 0 0.5
 4 -34 -2 0.49 0.52
 -4 34 2 0.83 0.59
 4 34 -2 0.67 0.49
 4 34 -2 -0.41 0.36
 -4 34 2 -0.06 0.31
 4 34 -2 0.22 0.44
 -4 34 2 -0.5 0.49
 -3 -34 2 0.38 0.44
 3 -34 -2 0.64 0.51
 -3 -34 2 0.64 0.45
 3 -34 -2 0.32 0.43
 -3 34 2 -0.23 0.3
 3 34 -2 0.01 0.33
 -3 34 2 0.48 0.48
 3 34 -2 -0.02 0.46
 3 34 -2 1.1 0.48
 -3 34 2 0.29 0.52
 2 -34 -2 -0.29 0.35
 -2 -34 2 -0.31 0.34
 -2 -34 2 -0.13 0.4
 2 -34 -2 -1.08 0.39
 -2 -34 2 0.02 0.43
 -2 -34 2 -0.12 0.37
 2 34 -2 0.08 0.42
 -2 34 2 -0.14 0.28
 2 34 -2 0.02 0.33
 2 34 -2 -0.24 0.27
 -2 34 2 -0.46 0.41
 -2 34 2 -0.07 0.35
 -2 34 2 -0.16 0.31
 -1 -34 2 0.94 0.5
 1 -34 -2 0.25 0.71
 -1 -34 2 -0.23 0.34
 -1 -34 2 -0.01 0.42
 1 -34 -2 0.24 0.35
 -1 34 2 0.49 0.39
 1 34 -2 -0.26 0.26
 1 34 -2 0.19 0.41
 -1 34 2 0.26 0.38
 -1 34 2 0.4 0.45
 -1 34 2 0.13 0.32
 1 34 -2 0.18 0.32
 0 -34 -2 -0.08 0.31
 0 -34 2 -0.38 0.33
 0 -34 2 -0.03 0.4
 0 -34 -2 0.19 0.44
 0 -34 2 0.58 0.49
 0 34 2 -0.16 0.39
 0 34 2 0.15 0.37
 0 34 -2 0.07 0.28
 0 34 2 -0.14 0.38
 0 34 -2 0.26 0.41
 0 34 2 0.47 0.33
 0 34 -2 -0.48 0.38
 0 34 2 0.52 0.41
 0 34 -2 0.22 0.25
 -1 -34 -2 0.82 0.48
 1 -34 2 1.12 0.5
 1 -34 2 2.29 0.57
 -1 -34 -2 1.83 0.43
 1 -34 2 1.34 0.47
 -1 34 -2 2.13 0.54
 1 34 2 1.66 0.51
 1 34 2 2 0.49
 1 34 2 1.19 0.47
 -1 34 -2 1.49 0.33
 -1 34 -2 2.3 0.64
 1 34 2 1.28 0.53
 1 34 2 1.47 0.52
 1 34 2 2.36 0.56
 2 -34 2 1.08 0.46
 -2 -34 -2 0.81 0.5
 2 -34 2 0.87 0.48
 -2 -34 -2 0.42 0.35
 2 -34 2 -0.16 0.45
 2 34 2 1.53 0.52
 -2 34 -2 1.48 0.59
 2 34 2 1.07 0.44
 2 34 2 0.79 0.47
 2 34 2 0.55 0.42
 -2 34 -2 1.44 0.52
 2 34 2 1.14 0.51
 3 -34 2 3.59 0.66
 -3 -34 -2 4.51 0.74
 3 -34 2 5.55 0.76
 -3 -34 -2 4.28 0.54
 3 34 2 4.79 0.72
 -3 34 -2 3.11 0.72
 3 34 2 3.86 0.72
 -3 34 -2 5.01 0.77
 3 34 2 4.43 0.66
 3 34 2 4.19 0.73
 -4 -34 -2 0.05 0.47
 4 -34 2 0.26 0.46
 4 -34 2 0.44 0.46
 4 34 2 -0.06 0.43
 -4 34 -2 -0.86 0.4
 4 34 2 0.01 0.42
 -4 34 -2 -0.68 0.37
 4 34 2 0.15 0.48
 4 34 2 0.85 0.48
 4 -35 -2 0.5 0.53
 -4 -35 2 0.19 0.46
 4 -35 -2 0.51 0.52
 -4 -35 2 0.82 0.53
 4 35 -2 0.42 0.5
 -4 35 2 0.52 0.52
 -4 35 2 2.17 0.71
 -4 35 2 1.03 0.38
 4 35 -2 0.59 0.41
 4 35 -2 0.86 0.53
 -3 -35 2 0.14 0.43
 -3 -35 2 0.43 0.43
 3 -35 -2 0.78 0.53
 3 -35 -2 0.59 0.53
 -3 35 2 0.33 0.49
 -3 35 2 0.27 0.34
 -3 35 2 0.4 0.55
 3 35 -2 -0.05 0.43
 3 35 -2 0.7 0.38
 3 35 -2 0.9 0.56
 -2 -35 2 -0.46 0.38
 -2 -35 2 0.18 0.42
 2 -35 -2 0.36 0.48
 2 -35 -2 0.53 0.44
 -2 -35 2 0.43 0.5
 2 35 -2 0.09 0.32
 2 35 -2 0.62 0.52
 -2 35 2 0.16 0.49
 -2 35 2 0.17 0.32
 1 -35 -2 2.79 0.54
 -1 -35 2 3.22 0.59
 1 -35 -2 0.86 0.46
 -1 -35 2 2.58 0.63
 -1 -35 2 1.76 0.57
 1 35 -2 1.75 0.54
 1 35 -2 3.02 0.43
 -1 35 2 2.07 0.57
 -1 35 2 1.37 0.42
 1 35 -2 2.44 0.44
 -1 35 2 2.54 0.62
 -1 35 2 2.89 0.64
 0 -35 -2 0.59 0.47
 0 -35 2 1.07 0.45
 0 -35 2 1.54 0.49
 0 -35 -2 0.5 0.37
 0 -35 2 1.06 0.5
 0 35 -2 1.04 0.34
 0 35 2 1.75 0.49
 0 35 2 0.55 0.47
 0 35 2 1.25 0.48
 0 35 2 0.97 0.39
 0 35 -2 2.61 0.57
 0 35 -2 0.54 0.52
 -1 -35 -2 0.18 0.46
 -1 -35 -2 0.38 0.37
 1 -35 2 0.16 0.44
 1 -35 2 0.77 0.47
 1 -35 2 0.06 0.45
 -1 35 -2 0.49 0.53
 1 35 2 -0.33 0.39
 1 35 2 0.04 0.41
 1 35 2 -0.09 0.42
 -1 35 -2 0.55 0.37
 1 35 2 0.46 0.49
 1 35 2 0.35 0.37
 1 35 2 -0.02 0.39
 -1 35 -2 0.53 0.43
 -2 -35 -2 4.81 0.6
 2 -35 2 5.16 0.74
 2 -35 2 4.42 0.68
 -2 -35 -2 4.39 0.71
 2 -35 2 4.35 0.74
 -2 35 -2 5.16 0.76
 2 35 2 4.63 0.75
 -2 35 -2 3.79 0.81
 2 35 2 5.04 0.68
 2 35 2 4.59 0.76
 2 35 2 6.5 0.77
 -3 -35 -2 -0.1 0.28
 3 -35 2 0.5 0.5
 3 -35 2 0.22 0.45
 -3 -35 -2 -0.4 0.43
 3 35 2 -0.1 0.45
 3 35 2 -0.04 0.4
 3 35 2 0.76 0.45
 -3 35 -2 0.14 0.48
 -3 35 -2 -0.26 0.46
 3 35 2 -0.11 0.44
 -4 -35 -2 0.83 0.56
 4 -35 2 0.67 0.5
 4 -35 2 1.43 0.58
 4 35 2 0.45 0.51
 -4 35 -2 1.47 0.61
 -4 35 -2 0.38 0.57
 4 35 2 1.12 0.53
 4 35 2 0.35 0.44
 3 -36 -2 2.2 0.6
 3 -36 -2 1.76 0.62
 -3 -36 2 1.73 0.54
 -3 36 2 0.73 0.57
 -3 36 2 1.22 0.41
 3 36 -2 1.29 0.45
 3 36 -2 2.05 0.61
 -3 36 2 2.31 0.66
 -2 -36 2 -0.28 0.42
 -2 -36 2 -0.07 0.44
 -2 -36 2 -0.24 0.46
 2 -36 -2 0.14 0.43
 -2 36 2 -0.01 0.34
 2 36 -2 0.2 0.5
 2 36 -2 0.36 0.35
 -2 36 2 -0.08 0.46
 -1 -36 2 0.21 0.47
 -1 -36 2 0.13 0.42
 -1 -36 2 0.73 0.52
 1 -36 -2 1.12 0.47
 1 -36 -2 1.56 0.54
 -1 36 2 0.63 0.38
 -1 36 2 -0.48 0.44
 1 36 -2 0.59 0.52
 -1 36 2 0.51 0.47
 1 36 -2 0.3 0.32
 0 -36 2 0.48 0.44
 0 -36 2 0.65 0.47
 0 -36 2 0.7 0.52
 0 -36 -2 0.16 0.38
 0 -36 -2 0.45 0.44
 0 36 2 0.57 0.48
 0 36 -2 0.2 0.3
 0 36 -2 1.35 0.52
 0 36 2 0.19 0.37
 0 36 2 0.63 0.46
 0 36 -2 0.26 0.5
 -1 -36 -2 0.03 0.33
 1 -36 2 0.21 0.42
 -1 -36 -2 -0.51 0.4
 1 -36 2 0.3 0.48
 1 -36 2 -0.34 0.43
 -1 36 -2 0.25 0.53
 1 36 2 0.43 0.46
 1 36 2 0.03 0.41
 1 36 2 -0.26 0.4
 1 36 2 -0.07 0.36
 -1 36 -2 -0.12 0.43
 2 -36 2 1.33 0.58
 2 -36 2 2.11 0.57
 -2 -36 -2 1.08 0.51
 2 -36 2 0.62 0.52
 -2 -36 -2 0.87 0.4
 2 36 2 2.72 0.6
 -2 36 -2 1.17 0.51
 2 36 2 1.18 0.51
 2 36 2 0.79 0.5
 2 36 2 0.96 0.48
 -2 36 -2 1.3 0.59
 -3 -36 -2 0.05 0.32
 3 -36 2 0.21 0.52
 3 -36 2 0.49 0.51
 -3 -36 -2 1.07 0.55
 3 36 2 0.95 0.72
 3 36 2 0.13 0.44
 -3 36 -2 0.38 0.48
 3 36 2 0.45 0.44
 -3 36 -2 0.04 0.53
 3 36 2 0.16 0.49
 3 -37 -2 2.04 0.66
 3 -37 -2 1.38 0.76
 -3 -37 2 1.79 0.55
 -3 37 2 1.45 0.61
 3 37 -2 1.64 0.47
 3 37 -2 2.13 0.62
 -3 37 2 1.55 0.42
 -3 37 2 0.16 0.58
 -2 -37 2 -0.6 0.41
 2 -37 -2 0.19 0.46
 -2 37 2 0.41 0.38
 2 37 -2 0.04 0.37
 -2 37 2 -0.4 0.43
 2 37 -2 0.3 0.49
 -1 -37 2 1.59 0.58
 1 -37 -2 0.38 0.44
 -1 -37 2 1.39 0.55
 1 -37 -2 0.79 0.47
 -1 -37 2 0.15 0.47
 -1 37 2 0.92 0.41
 -1 37 2 1.47 0.54
 1 37 -2 1.13 0.38
 1 37 -2 -0.37 0.46
 1 37 -2 0.47 0.5
 -1 37 2 0.9 0.52
 0 -37 2 4.11 0.72
 0 -37 2 3.2 0.65
 0 -37 2 2.87 0.68
 0 -37 -2 2.82 0.58
 0 -37 -2 2.43 0.6
 0 37 2 2.47 0.62
 0 37 -2 2.06 0.62
 0 37 -2 3.29 0.76
 0 37 2 2.83 0.55
 0 37 -2 2.48 0.42
 0 37 2 1.51 0.55
 1 -37 2 0.87 0.53
 1 -37 2 0.43 0.52
 -1 -37 -2 1.17 0.53
 1 -37 2 1.23 0.53
 -1 -37 -2 1.35 0.47
 -1 37 -2 1.02 0.59
 -1 37 -2 1.18 0.58
 1 37 2 1.53 0.54
 1 37 2 0.84 0.46
 -2 -37 -2 4.02 0.57
 2 -37 2 3.68 0.77
 2 -37 2 4 0.71
 -2 -37 -2 2.25 0.61
 2 -37 2 4.04 0.77
 2 37 2 3.64 0.7
 2 37 2 2.82 0.61
 2 37 2 8.55 1.06
 2 37 2 3.79 0.66
 -2 37 -2 4.12 0.75
 -2 37 -2 3.08 0.76
 2 -38 -2 0.58 0.53
 -2 -38 2 0.43 0.51
 2 38 -2 0.05 0.37
 -2 38 2 1.01 0.4
 -2 38 2 -0.46 0.44
 2 38 -2 0.57 0.53
 -1 -38 2 0.31 0.52
 -1 -38 2 -0.36 0.48
 -1 -38 2 -0.07 0.45
 1 -38 -2 0.59 0.64
 1 -38 -2 0.13 0.48
 1 38 -2 0.14 0.35
 1 38 -2 0.03 0.5
 -1 38 2 0.24 0.46
 -1 38 2 -0.4 0.48
 1 38 -2 0.44 0.51
 -1 38 2 0 0.4
 0 -38 2 1.97 0.59
 0 -38 -2 1.27 0.54
 0 -38 2 0.64 0.51
 0 -38 2 1.24 0.57
 0 -38 -2 1.22 0.51
 0 38 2 1.18 0.56
 0 38 2 2.29 0.62
 0 38 2 1.42 0.46
 0 38 -2 0.62 0.56
 0 38 -2 1.96 0.61
 1 -38 2 0.19 0.5
 -1 -38 -2 -0.66 0.36
 1 -38 2 -0.18 0.45
 1 -38 2 -0.27 0.46
 -1 -38 -2 0.53 0.51
 1 38 2 0.75 0.45
 -1 38 -2 0.26 0.53
 1 38 2 0.48 0.48
 -1 38 -2 -0.21 0.48
 2 -38 2 0.63 0.54
 2 -38 2 -0.16 0.49
 -2 -38 -2 0.56 0.52
 2 -38 2 0.72 0.54
 -2 -38 -2 0.06 0.33
 2 38 2 -0.33 0.37
 -2 38 -2 0.89 0.54
 -2 38 -2 -0.13 0.49
 0 -39 -2 1.15 0.47
 0 -39 2 0.76 0.55
 0 -39 -2 0.42 0.5
 0 -39 2 -0.26 0.45
 0 39 2 -0.05 0.38
 0 39 -2 0.83 0.55
 0 39 -2 0.4 0.58
 9 0 -3 0.31 0.38
 -9 0 3 0.44 0.46
 -9 0 3 0.82 0.5
 9 0 -3 1.26 0.53
 9 0 -3 1.6 0.51
 8 0 -3 0.19 0.35
 8 0 -3 -0.3 0.36
 -8 0 3 0.45 0.4
 -8 0 3 -0.14 0.35
 8 0 -3 -0.25 0.3
 -8 0 3 -0.12 0.23
 7 0 -3 16.05 0.96
 -7 0 3 14.14 0.71
 7 0 -3 13.8 0.8
 7 0 -3 15.45 0.89
 -7 0 3 17.9 0.98
 -7 0 3 17.26 1.03
 -6 0 3 -0.02 0.25
 -6 0 3 -0.05 0.21
 -6 0 3 0.03 0.27
 6 0 -3 0.02 0.26
 6 0 -3 -0.12 0.22
 6 0 -3 0.34 0.27
 -6 0 3 -0.14 0.17
 6 0 -3 -0.09 0.23
 -5 0 3 7.67 0.53
 5 0 -3 7.18 0.46
 5 0 -3 6.9 0.52
 5 0 -3 7.25 0.54
 -5 0 3 7.55 0.44
 -5 0 3 8.03 0.57
 -5 0 3 6.63 0.59
 5 0 -3 8.95 0.54
 -5 0 3 7.84 0.49
 4 0 -3 -0.22 0.14
 4 0 -3 0.08 0.15
 4 0 -3 -0.12 0.15
 -4 0 3 -0.21 0.14
 4 0 -3 -0.17 0.15
 4 0 -3 -0.08 0.13
 4 0 -3 0.08 0.13
 -4 0 3 0.24 0.13
 3 0 -3 1.37 0.21
 -3 0 3 1.62 0.22
 3 0 -3 1.64 0.2
 3 0 -3 1.36 0.22
 3 0 -3 1.57 0.21
 3 0 -3 1.51 0.23
 -2 0 3 0.24 0.12
 -2 0 3 0.02 0.1
 2 0 -3 -0.01 0.11
 -2 0 3 0.05 0.1
 2 0 -3 0.05 0.1
 2 0 -3 0.01 0.12
 -2 0 3 0.01 0.1
 2 0 -3 -0.07 0.11
 2 0 -3 -0.01 0.1
 -1 0 3 49.12 1.06
 1 0 -3 48.02 1.03
 1 0 -3 49.13 1.04
 -1 0 3 50.07 1.08
 -1 0 3 49.14 1.08
 -1 0 3 47.81 1.05
 1 0 -3 48.77 1.07
 1 0 -3 47.27 1.16
 -1 0 3 48.13 1.16
 0 0 -3 -0.08 0.11
 0 0 3 0.11 0.12
 1 0 3 205.82 4
 2 0 3 0.02 0.09
 -2 0 -3 0.03 0.05
 2 0 3 0.08 0.07
 2 0 3 0 0.09
 2 0 3 0.11 0.07
 3 0 3 173.26 3.64
 3 0 3 173.72 3.66
 -3 0 -3 179.19 3.77
 -3 0 -3 181.1 3.55
 -3 0 -3 172.18 3.53
 3 0 3 175.84 3.62
 3 0 3 177.33 3.62
 -4 0 -3 0.15 0.09
 -4 0 -3 0.1 0.2
 -4 0 -3 0 0.1
 4 0 3 -0.09 0.15
 4 0 3 -0.21 0.14
 -4 0 -3 -0.02 0.14
 4 0 3 0.33 0.16
 -4 0 -3 0.21 0.16
 5 0 3 3.28 0.37
 5 0 3 3.44 0.42
 -5 0 -3 3.21 0.39
 -5 0 -3 3.43 0.4
 -5 0 -3 3.9 0.36
 5 0 3 3.62 0.4
 -5 0 -3 2.95 0.45
 6 0 3 -0.08 0.25
 -6 0 -3 -0.06 0.25
 6 0 3 -0.06 0.2
 -6 0 -3 0.47 0.32
 6 0 3 -0.21 0.24
 -6 0 -3 -0.13 0.16
 6 0 3 -0.09 0.24
 7 0 3 2.34 0.48
 -7 0 -3 3.33 0.58
 -7 0 -3 2.1 0.37
 -7 0 -3 2.23 0.44
 7 0 3 3.04 0.5
 8 0 3 0.04 0.33
 8 0 3 0.01 0.36
 -8 0 -3 0.13 0.43
 -8 0 -3 -0.84 0.25
 9 0 3 5.43 0.81
 9 0 3 6.2 0.82
 -9 0 -3 4.42 0.82
 -9 0 -3 5.1 0.75
 9 -1 -3 4.75 0.7
 9 -1 -3 3.44 0.62
 9 -1 -3 4.28 0.72
 -9 -1 3 4.93 0.78
 -9 -1 3 3.44 0.73
 9 1 -3 5.28 0.72
 -9 1 3 4.69 0.73
 9 1 -3 4.51 0.7
 -9 1 3 3.8 0.76
 9 1 -3 5.32 0.79
 -8 -1 3 2.4 0.54
 8 -1 -3 3.21 0.55
 -8 -1 3 2.29 0.58
 8 -1 -3 2.4 0.48
 -8 -1 3 2.68 0.42
 8 -1 -3 2.31 0.54
 -8 1 3 2.66 0.61
 8 1 -3 1.28 0.44
 8 1 -3 2.1 0.46
 8 1 -3 2.49 0.55
 -8 1 3 2.46 0.39
 -8 1 3 3 0.59
 -7 -1 3 5.34 0.71
 7 -1 -3 4.8 0.58
 7 -1 -3 4.94 0.65
 7 -1 -3 5.49 0.57
 -7 -1 3 5.32 0.51
 -7 -1 3 6.02 0.68
 -7 1 3 5.25 0.51
 7 1 -3 4.97 0.56
 -7 1 3 5.21 0.64
 7 1 -3 5.92 0.62
 7 1 -3 5.49 0.66
 -7 1 3 4.39 0.66
 6 -1 -3 3.77 0.5
 -6 -1 3 2 0.42
 6 -1 -3 3.49 0.43
 -6 -1 3 4.37 0.5
 -6 -1 3 2.87 0.46
 6 -1 -3 2.87 0.42
 6 -1 -3 2.68 0.44
 -6 -1 3 3.53 0.39
 -6 1 3 4.05 0.61
 6 1 -3 2.95 0.43
 6 1 -3 2.78 0.4
 6 1 -3 2.94 0.45
 6 1 -3 3.36 0.48
 -6 1 3 2.91 0.35
 -6 1 3 2.86 0.46
 -6 1 3 2.57 0.48
 -5 -1 3 3.27 0.45
 5 -1 -3 3.45 0.42
 -5 -1 3 3.86 0.42
 5 -1 -3 2.96 0.34
 -5 -1 3 3.95 0.45
 5 -1 -3 3.04 0.38
 5 -1 -3 2.51 0.38
 -5 -1 3 3.48 0.34
 -5 -1 3 2.62 0.37
 5 1 -3 2.79 0.38
 5 1 -3 3.07 0.41
 -5 1 3 3.55 0.46
 -5 1 3 3.01 0.38
 -5 1 3 3.89 0.45
 5 1 -3 3.26 0.36
 -5 1 3 3.25 0.33
 -5 1 3 4.02 0.41
 5 1 -3 3.69 0.4
 -4 -1 3 0.3 0.15
 4 -1 -3 -0.1 0.16
 4 -1 -3 0.01 0.16
 4 -1 -3 -0.02 0.17
 -4 -1 3 0.36 0.23
 -4 -1 3 -0.02 0.15
 4 -1 -3 0.32 0.16
 4 -1 -3 -0.1 0.15
 4 -1 -3 0.23 0.14
 4 1 -3 0.01 0.13
 -4 1 3 0.11 0.16
 4 1 -3 0.27 0.18
 4 1 -3 0.36 0.2
 4 1 -3 0.19 0.15
 4 1 -3 -0.18 0.15
 -4 1 3 0 0.12
 4 1 -3 0.14 0.15
 -3 -1 3 127.43 2.74
 3 -1 -3 126.36 2.8
 3 -1 -3 125.94 2.78
 3 -1 -3 125.69 2.76
 3 -1 -3 126.17 2.69
 3 -1 -3 124.3 2.73
 3 1 -3 127.17 2.8
 3 1 -3 124.28 2.77
 -3 1 3 125.55 2.74
 -3 1 3 123.23 2.96
 3 1 -3 129.82 2.75
 -3 1 3 127.38 2.68
 3 1 -3 126.85 2.77
 3 1 -3 125.84 2.68
 2 -1 -3 13.84 0.49
 -2 -1 3 14.66 0.51
 2 -1 -3 13.69 0.49
 2 -1 -3 13.15 0.46
 -2 -1 3 12.92 0.46
 2 -1 -3 14.19 0.5
 -2 -1 3 13.18 0.46
 -2 -1 3 14.51 0.44
 2 -1 -3 13.48 0.48
 2 1 -3 14.15 0.49
 -2 1 3 13.45 0.46
 -2 1 3 13.44 0.46
 -2 1 3 13.68 0.43
 2 1 -3 13.92 0.49
 2 1 -3 13.95 0.48
 2 1 -3 14.38 0.53
 -1 -1 3 13.16 0.37
 -1 -1 3 12.94 0.38
 1 -1 -3 12.44 0.44
 -1 -1 3 12.14 0.36
 1 -1 -3 12.83 0.36
 1 -1 -3 12.68 0.38
 -1 -1 3 12.94 0.39
 1 -1 -3 12.67 0.36
 -1 -1 3 12.61 0.46
 1 1 -3 12.19 0.46
 1 1 -3 13.16 0.38
 1 1 -3 12.51 0.34
 1 1 -3 12.83 0.35
 -1 1 3 12.63 0.39
 -1 1 3 12.45 0.43
 -1 1 3 13.27 0.38
 -1 1 3 13.51 0.39
 -1 1 3 12.62 0.37
 0 -1 -3 260.52 5.29
 0 -1 3 264.63 5.3
 0 1 -3 263.98 5.3
 0 1 3 261.79 5.08
 0 1 3 264.7 5.29
 1 -1 3 110.46 2.46
 1 -1 3 115.32 2.24
 1 1 3 114.48 2.18
 1 1 3 109.71 2.21
 -2 -1 -3 4.9 0.16
 2 -1 3 5.02 0.2
 2 -1 3 5.06 0.2
 2 -1 3 4.57 0.24
 2 -1 3 5.15 0.2
 2 -1 3 4.77 0.23
 -2 1 -3 4.99 0.2
 2 1 3 4.8 0.25
 2 1 3 4.84 0.2
 2 1 3 4.75 0.21
 2 1 3 4.77 0.24
 3 -1 3 15.5 0.53
 -3 -1 -3 15.19 0.43
 -3 -1 -3 14.6 0.59
 3 -1 3 14.72 0.5
 3 -1 3 15.59 0.54
 3 -1 3 15.24 0.51
 -3 -1 -3 14.86 0.44
 -3 1 -3 15.43 0.46
 -3 1 -3 15.05 0.43
 3 1 3 15.53 0.55
 -3 1 -3 14.52 0.6
 3 1 3 14.7 0.51
 3 1 3 15.41 0.51
 3 1 3 15.43 0.53
 4 -1 3 4.88 0.36
 -4 -1 -3 4.88 0.29
 -4 -1 -3 5.56 0.51
 -4 -1 -3 4.6 0.41
 -4 -1 -3 4.65 0.37
 4 -1 3 4.38 0.34
 -4 -1 -3 4.46 0.26
 4 -1 3 4.86 0.4
 -4 1 -3 4.33 0.28
 4 1 3 4.24 0.35
 -4 1 -3 4.62 0.27
 -4 1 -3 4.82 0.38
 4 1 3 4.27 0.35
 -4 1 -3 4.38 0.44
 4 1 3 4.37 0.37
 4 1 3 4.35 0.39
 -4 1 -3 4.52 0.37
 5 -1 3 2.12 0.33
 -5 -1 -3 2.16 0.41
 5 -1 3 2.18 0.32
 -5 -1 -3 2.73 0.36
 -5 -1 -3 2.47 0.28
 5 -1 3 2.24 0.35
 -5 -1 -3 2.39 0.35
 5 1 3 2.27 0.34
 -5 1 -3 2.47 0.34
 -5 1 -3 2.27 0.28
 5 1 3 2.19 0.32
 -5 1 -3 1.84 0.39
 5 1 3 2.74 0.37
 -5 1 -3 1.94 0.33
 6 -1 3 1.71 0.35
 -6 -1 -3 0.92 0.32
 -6 -1 -3 0.97 0.37
 -6 -1 -3 1.54 0.28
 6 -1 3 1.57 0.35
 6 -1 3 1.11 0.33
 6 -1 3 1.61 0.37
 6 1 3 1 0.3
 6 1 3 1.58 0.37
 -6 1 -3 1.44 0.28
 -6 1 -3 0.49 0.35
 -6 1 -3 1.61 0.36
 6 1 3 1.4 0.32
 -7 -1 -3 1.45 0.5
 7 -1 3 1.9 0.44
 -7 -1 -3 2.06 0.43
 7 -1 3 1.99 0.44
 -7 -1 -3 1.69 0.35
 7 1 3 1.93 0.44
 -7 1 -3 1.92 0.36
 -7 1 -3 1.51 0.4
 7 1 3 1.78 0.43
 -7 1 -3 1.27 0.48
 -8 -1 -3 0.29 0.36
 8 -1 3 -0.02 0.35
 8 -1 3 0.08 0.35
 -8 -1 -3 0.48 0.48
 8 1 3 0.27 0.39
 -8 1 -3 -0.08 0.34
 -8 1 -3 0.68 0.49
 8 1 3 0 0.36
 -9 -1 -3 0.43 0.45
 9 -1 3 1.04 0.49
 9 -1 3 0.75 0.48
 -9 -1 -3 0.65 0.56
 -9 1 -3 0.39 0.52
 -9 1 -3 0.07 0.41
 9 1 3 1.31 0.51
 9 1 3 1.27 0.51
 9 -2 -3 1.68 0.52
 -9 -2 3 2.57 0.64
 9 -2 -3 2.07 0.55
 -9 -2 3 0.91 0.52
 -9 2 3 1.66 0.58
 9 2 -3 1.71 0.5
 9 2 -3 1.32 0.53
 9 2 -3 0.44 0.43
 -9 2 3 1.08 0.56
 -8 -2 3 2.04 0.38
 8 -2 -3 1.62 0.51
 8 -2 -3 1.79 0.47
 -8 -2 3 1.64 0.52
 -8 -2 3 1.88 0.52
 8 -2 -3 1.33 0.42
 8 2 -3 2.32 0.54
 8 2 -3 2.65 0.53
 -8 2 3 2.17 0.36
 -8 2 3 1.57 0.51
 -8 2 3 2.14 0.55
 8 2 -3 1.93 0.45
 7 -2 -3 0.46 0.36
 7 -2 -3 0.03 0.26
 -7 -2 3 0.58 0.41
 -7 -2 3 0.3 0.22
 7 -2 -3 0.05 0.28
 -7 -2 3 0.56 0.35
 -7 2 3 0.34 0.24
 -7 2 3 -0.05 0.31
 7 2 -3 -0.15 0.26
 7 2 -3 0.37 0.27
 7 2 -3 -0.26 0.3
 -7 2 3 0.17 0.36
 6 -2 -3 7.68 0.69
 -6 -2 3 9.21 0.66
 -6 -2 3 7.71 0.5
 -6 -2 3 8.19 0.77
 -6 -2 3 8.62 0.57
 6 -2 -3 7.27 0.66
 6 -2 -3 7.71 0.64
 6 -2 -3 8.08 0.56
 6 2 -3 7.45 0.65
 6 2 -3 7.44 0.67
 6 2 -3 8.78 0.66
 -6 2 3 7.47 0.73
 6 2 -3 8.39 0.56
 -6 2 3 7.74 0.49
 -6 2 3 6.81 0.63
 -5 -2 3 0.8 0.21
 -5 -2 3 0.6 0.25
 5 -2 -3 0.67 0.27
 -5 -2 3 0.7 0.31
 5 -2 -3 0.88 0.23
 -5 -2 3 0.78 0.24
 5 -2 -3 0.48 0.23
 5 -2 -3 0.6 0.26
 -5 -2 3 0.63 0.25
 -5 2 3 0.93 0.29
 -5 2 3 1.23 0.28
 5 2 -3 0.83 0.23
 5 2 -3 0.52 0.25
 5 2 -3 0.58 0.25
 -5 2 3 0.83 0.2
 -5 2 3 0.71 0.28
 -5 2 3 0.93 0.25
 5 2 -3 0.42 0.23
 4 -2 -3 16.85 0.73
 4 -2 -3 18.38 0.73
 4 -2 -3 19.3 0.75
 -4 -2 3 19.75 0.66
 4 -2 -3 18.16 0.65
 4 -2 -3 18.41 0.7
 4 -2 -3 18.68 0.71
 -4 -2 3 18.85 0.81
 -4 -2 3 18.59 0.71
 4 2 -3 18.01 0.7
 4 2 -3 18.53 0.75
 4 2 -3 19.54 0.75
 -4 2 3 17.81 0.63
 -4 2 3 18.07 0.71
 4 2 -3 18.79 0.65
 4 2 -3 18.03 0.73
 4 2 -3 18.37 0.7
 3 -2 -3 8.21 0.44
 3 -2 -3 7.39 0.42
 -3 -2 3 7.88 0.41
 3 -2 -3 8.11 0.37
 3 -2 -3 6.9 0.37
 -3 -2 3 7.02 0.38
 3 -2 -3 8.14 0.4
 -3 -2 3 7.33 0.45
 3 -2 -3 6.99 0.41
 -3 2 3 8.05 0.4
 3 2 -3 8.37 0.36
 3 2 -3 7.55 0.42
 -3 2 3 7.87 0.37
 3 2 -3 7.04 0.4
 3 2 -3 7.49 0.39
 -3 2 3 7.66 0.46
 -3 2 3 8.59 0.38
 3 2 -3 7.82 0.43
 -2 -2 3 0.28 0.12
 2 -2 -3 0.18 0.13
 -2 -2 3 0.17 0.12
 -2 -2 3 0.28 0.11
 2 -2 -3 0.14 0.1
 2 -2 -3 0.28 0.12
 -2 -2 3 0.37 0.13
 2 -2 -3 0.16 0.11
 2 -2 -3 0.27 0.14
 -2 2 3 0.25 0.11
 2 2 -3 0.36 0.13
 2 2 -3 0.3 0.13
 -2 2 3 0.21 0.11
 2 2 -3 0.31 0.14
 -2 2 3 0.01 0.09
 1 -2 -3 131.51 2.81
 -1 -2 3 134.74 2.74
 -1 -2 3 136.87 2.88
 -1 -2 3 138.97 2.76
 -1 -2 3 137.38 2.76
 1 -2 -3 135.5 2.75
 1 -2 -3 134.89 2.72
 1 -2 -3 136.45 2.73
 -1 -2 3 135.64 2.74
 -1 2 3 137.09 2.77
 1 2 -3 133.11 2.65
 -1 2 3 137.75 2.75
 -1 2 3 136.05 2.74
 1 2 -3 139.14 2.71
 1 2 -3 135.1 2.71
 -1 2 3 135.32 2.76
 1 2 -3 136.84 2.9
 -1 2 3 136.89 2.81
 1 2 -3 134.26 2.75
 0 -2 -3 290.43 5.76
 0 -2 3 296.66 5.98
 0 -2 -3 300.56 5.79
 0 2 -3 295.83 5.98
 0 2 3 308.31 5.98
 1 -2 3 2.04 0.24
 1 -2 3 1.37 0.12
 1 2 3 1.48 0.11
 2 -2 3 62.2 1.3
 -2 -2 -3 60.78 1.3
 -2 -2 -3 61.21 1.23
 2 -2 3 62.52 1.35
 2 -2 3 60.78 1.35
 2 -2 3 61.05 1.3
 2 2 3 61.08 1.32
 -2 2 -3 61.85 1.33
 2 2 3 61.51 1.36
 2 2 3 62.54 1.36
 2 2 3 62.78 1.32
 3 -2 3 18.94 0.62
 -3 -2 -3 19.53 0.7
 3 -2 3 20.45 0.6
 3 -2 3 20.27 0.64
 3 -2 3 19.42 0.6
 -3 -2 -3 19.53 0.51
 -3 -2 -3 20.32 0.54
 -3 2 -3 19.67 0.53
 3 2 3 19.77 0.63
 3 2 3 19.76 0.61
 3 2 3 20.69 0.65
 3 2 3 19.58 0.6
 -3 2 -3 21.32 0.73
 -3 2 -3 20.04 0.58
 4 -2 3 8.47 0.45
 4 -2 3 8.94 0.46
 4 -2 3 8.7 0.48
 -4 -2 -3 8.38 0.48
 -4 -2 -3 8.99 0.39
 -4 -2 -3 8.34 0.45
 -4 -2 -3 8.6 0.54
 -4 2 -3 7.67 0.52
 4 2 3 8.5 0.44
 -4 2 -3 7.81 0.47
 4 2 3 7.96 0.45
 -4 2 -3 8.71 0.45
 4 2 3 8.4 0.44
 -4 2 -3 8.64 0.38
 -4 2 -3 8.68 0.38
 4 2 3 8.56 0.48
 -5 -2 -3 1.45 0.29
 5 -2 3 0.94 0.28
 -5 -2 -3 1.1 0.33
 5 -2 3 0.87 0.26
 5 -2 3 1.43 0.28
 -5 -2 -3 1.2 0.27
 -5 -2 -3 1.27 0.23
 5 -2 3 1.54 0.3
 5 2 3 1.13 0.28
 -5 2 -3 1.02 0.34
 -5 2 -3 1.79 0.32
 -5 2 -3 1.3 0.28
 -5 2 -3 0.8 0.19
 5 2 3 0.82 0.26
 5 2 3 1.37 0.28
 -6 -2 -3 0.92 0.38
 6 -2 3 1.57 0.34
 -6 -2 -3 1.81 0.31
 -6 -2 -3 1.66 0.37
 6 -2 3 1.72 0.34
 6 -2 3 2.25 0.42
 6 -2 3 2.29 0.4
 6 2 3 1.71 0.38
 6 2 3 1.97 0.38
 -6 2 -3 1.29 0.4
 6 2 3 2.14 0.39
 -6 2 -3 1.65 0.37
 -6 2 -3 1.97 0.31
 -7 -2 -3 0.12 0.29
 7 -2 3 0.2 0.33
 7 -2 3 0.06 0.33
 -7 -2 -3 -0.34 0.19
 -7 -2 -3 0.23 0.38
 -7 2 -3 0.07 0.35
 7 2 3 0.13 0.3
 -7 2 -3 0.59 0.27
 7 2 3 -0.27 0.27
 -7 2 -3 -0.03 0.29
 -8 -2 -3 -0.42 0.41
 -8 -2 -3 0.5 0.37
 8 -2 3 0.03 0.36
 8 -2 3 -0.37 0.33
 -8 2 -3 0.23 0.45
 -8 2 -3 -0.06 0.36
 8 2 3 0.06 0.34
 8 2 3 0.19 0.37
 9 -2 3 0.76 0.5
 -9 -2 -3 0.91 0.48
 -9 -2 -3 0.14 0.52
 9 -2 3 0.35 0.44
 9 2 3 0.96 0.54
 -9 2 -3 1.1 0.48
 -9 2 -3 0.83 0.58
 9 2 3 0.15 0.44
 -9 -3 3 0.5 0.48
 9 -3 -3 0.8 0.48
 9 -3 -3 0.8 0.46
 9 -3 -3 0.05 0.39
 -9 -3 3 0.67 0.48
 9 3 -3 0.74 0.44
 9 3 -3 0 0.43
 -9 3 3 0.63 0.51
 9 3 -3 0.77 0.45
 -9 3 3 0.88 0.54
 -8 -3 3 0.35 0.42
 8 -3 -3 0.63 0.45
 -8 -3 3 1.06 0.49
 8 -3 -3 0.44 0.36
 8 -3 -3 0.54 0.36
 -8 -3 3 0.36 0.26
 8 3 -3 0.49 0.35
 -8 3 3 0.45 0.27
 8 3 -3 0.21 0.34
 -8 3 3 0.81 0.44
 8 3 -3 1.5 0.47
 -8 3 3 0.99 0.45
 7 -3 -3 0.08 0.34
 -7 -3 3 1.14 0.46
 7 -3 -3 0.28 0.31
 -7 -3 3 0.5 0.24
 7 -3 -3 0.87 0.32
 -7 -3 3 0.26 0.33
 -7 3 3 -0.01 0.35
 7 3 -3 0.58 0.36
 7 3 -3 0.64 0.29
 -7 3 3 1.03 0.28
 7 3 -3 0.89 0.37
 -7 3 3 0.58 0.38
 6 -3 -3 20.91 0.96
 -6 -3 3 20.33 0.78
 -6 -3 3 18.7 1.02
 -6 -3 3 18.29 0.9
 6 -3 -3 19.26 0.82
 6 -3 -3 19.34 0.94
 -6 -3 3 18.89 0.84
 6 -3 -3 17.92 0.87
 6 3 -3 18.6 0.87
 6 3 -3 18.57 0.93
 6 3 -3 20.34 0.95
 -6 3 3 21.25 0.94
 6 3 -3 18.65 0.82
 -6 3 3 18.91 0.76
 -6 3 3 17.58 0.96
 5 -3 -3 6.4 0.44
 -5 -3 3 7.15 0.58
 5 -3 -3 4.82 0.48
 5 -3 -3 6.63 0.52
 -5 -3 3 5.96 0.58
 -5 -3 3 6.02 0.5
 5 -3 -3 5.81 0.53
 -5 -3 3 6.11 0.53
 -5 -3 3 6.29 0.42
 5 3 -3 6.29 0.54
 5 3 -3 6.07 0.43
 -5 3 3 6.09 0.4
 -5 3 3 6.24 0.45
 5 3 -3 6.51 0.49
 -5 3 3 6.85 0.55
 -5 3 3 7.59 0.65
 5 3 -3 5.73 0.51
 -5 3 3 6.28 0.53
 4 -3 -3 16.26 0.69
 -4 -3 3 14.82 0.64
 4 -3 -3 13.99 0.57
 4 -3 -3 14.63 0.63
 4 -3 -3 16.08 0.69
 4 -3 -3 15.01 0.63
 4 -3 -3 16.61 0.61
 -4 -3 3 16.37 0.72
 4 -3 -3 16.34 0.69
 -4 -3 3 15.37 0.58
 4 3 -3 16.55 0.6
 -4 3 3 15.44 0.64
 4 3 -3 14.39 0.63
 4 3 -3 15.2 0.66
 4 3 -3 16.27 0.7
 -4 3 3 15.24 0.57
 4 3 -3 15.95 0.64
 4 3 -3 16 0.68
 3 -3 -3 81.79 1.81
 3 -3 -3 80.52 1.85
 -3 -3 3 80.37 1.8
 -3 -3 3 77.91 1.84
 3 -3 -3 80.34 1.89
 3 -3 -3 78.37 1.88
 -3 -3 3 80.71 1.86
 -3 -3 3 81.83 1.92
 3 -3 -3 78.71 1.9
 3 -3 -3 80.62 1.79
 -3 3 3 78.56 1.85
 -3 3 3 77.18 1.78
 3 3 -3 79.79 1.88
 3 3 -3 78.17 1.88
 3 3 -3 81.48 1.92
 3 3 -3 80.77 1.85
 3 3 -3 79.59 1.78
 -3 3 3 79.47 1.79
 -3 3 3 79.64 1.85
 2 -3 -3 7.91 0.35
 -2 -3 3 8.97 0.39
 -2 -3 3 7.8 0.35
 2 -3 -3 7.9 0.33
 2 -3 -3 8.51 0.38
 2 -3 -3 8.75 0.38
 2 -3 -3 8.35 0.37
 -2 -3 3 8.47 0.36
 -2 3 3 8.08 0.35
 2 3 -3 8.63 0.38
 2 3 -3 8.28 0.37
 2 3 -3 8.09 0.36
 -2 3 3 8.32 0.36
 -2 3 3 8.06 0.33
 -1 -3 3 97.31 2
 1 -3 -3 93.92 1.97
 1 -3 -3 94.94 1.98
 -1 -3 3 95.32 1.98
 1 -3 -3 93.55 2.04
 -1 -3 3 97.49 1.98
 -1 -3 3 95.65 2
 1 -3 -3 94.17 2
 1 3 -3 94.56 1.99
 1 3 -3 94.14 1.95
 1 3 -3 93.88 1.89
 -1 3 3 96.83 2
 1 3 -3 99.24 2.16
 -1 3 3 96.23 1.99
 -1 3 3 96.7 2.04
 1 3 -3 97.26 1.96
 -1 3 3 97.42 1.99
 0 -3 3 96.2 2.12
 0 -3 -3 95.8 1.93
 0 3 -3 98.89 2.14
 0 3 3 97.74 1.92
 0 3 3 95.58 1.92
 1 -3 3 128.39 2.61
 -1 -3 -3 125.93 2.48
 1 -3 3 122.04 2.71
 -1 3 -3 125.45 2.72
 1 3 3 128.44 2.47
 1 3 3 127.12 2.48
 1 3 3 126.35 2.53
 2 -3 3 52.34 1.4
 2 -3 3 57.25 1.25
 2 -3 3 56.42 1.21
 2 -3 3 56.39 1.21
 2 3 3 56.81 1.26
 2 3 3 57.29 1.27
 2 3 3 55.25 1.23
 -2 3 -3 56.63 1.25
 2 3 3 56.98 1.23
 3 -3 3 70.26 1.6
 3 -3 3 70.05 1.62
 -3 -3 -3 70.51 1.72
 3 -3 3 72.82 1.61
 -3 -3 -3 73.11 1.54
 3 -3 3 68.69 1.63
 -3 3 -3 69.28 1.58
 -3 3 -3 70.51 1.51
 3 3 3 69.26 1.63
 -3 3 -3 69.53 1.74
 3 3 3 72.34 1.61
 3 3 3 72.25 1.66
 3 3 3 70.15 1.61
 4 -3 3 1.3 0.23
 -4 -3 -3 1.45 0.31
 4 -3 3 1.19 0.23
 -4 -3 -3 1.17 0.23
 4 -3 3 1.4 0.26
 -4 -3 -3 1.01 0.18
 -4 -3 -3 1.04 0.23
 4 -3 3 1.04 0.21
 4 3 3 1.34 0.26
 -4 3 -3 1 0.22
 4 3 3 1.32 0.23
 -4 3 -3 1.29 0.18
 -4 3 -3 1.45 0.31
 4 3 3 1.49 0.24
 4 3 3 1.07 0.27
 4 3 3 1.18 0.22
 -4 3 -3 1.27 0.18
 -4 3 -3 1.68 0.29
 5 -3 3 5.17 0.45
 -5 -3 -3 4.5 0.45
 5 -3 3 5.07 0.46
 -5 -3 -3 4.58 0.52
 5 -3 3 5.65 0.46
 -5 -3 -3 5.62 0.39
 5 -3 3 5.38 0.49
 -5 -3 -3 5.38 0.49
 -5 3 -3 6.24 0.5
 -5 3 -3 5.55 0.58
 -5 3 -3 5.78 0.39
 5 3 3 4.75 0.47
 5 3 3 5.84 0.5
 5 3 3 5.36 0.46
 -5 3 -3 5.16 0.48
 5 3 3 4.79 0.46
 -6 -3 -3 0.59 0.33
 -6 -3 -3 0.56 0.25
 6 -3 3 1.13 0.34
 6 -3 3 0.97 0.33
 -6 -3 -3 0.15 0.26
 6 -3 3 0.7 0.29
 6 -3 3 0.99 0.31
 6 3 3 0.65 0.31
 -6 3 -3 0.96 0.26
 6 3 3 1.16 0.33
 -6 3 -3 0.27 0.29
 -6 3 -3 1.46 0.39
 7 -3 3 5.89 0.63
 7 -3 3 4.26 0.56
 -7 -3 -3 4.31 0.51
 -7 -3 -3 5.45 0.63
 -7 -3 -3 3.86 0.64
 -7 3 -3 4.97 0.61
 7 3 3 4.57 0.58
 7 3 3 4.66 0.58
 -7 3 -3 4.58 0.64
 -7 3 -3 4.01 0.47
 8 -3 3 1.48 0.47
 -8 -3 -3 0.37 0.5
 8 -3 3 0.79 0.42
 -8 -3 -3 0.98 0.42
 8 3 3 0.23 0.37
 8 3 3 0.82 0.43
 -8 3 -3 -0.22 0.36
 -8 3 -3 0.63 0.46
 -9 -3 -3 0.05 0.53
 9 -3 3 -0.53 0.35
 9 -3 3 0.23 0.53
 -9 -3 -3 -0.06 0.39
 9 3 3 -0.56 0.37
 -9 3 -3 -0.12 0.45
 9 3 3 -0.72 0.41
 -9 3 -3 0.07 0.43
 9 -4 -3 0.1 0.4
 -9 -4 3 0.49 0.5
 9 -4 -3 0.33 0.41
 9 -4 -3 0.32 0.46
 -9 -4 3 0.47 0.5
 -9 4 3 0.04 0.45
 9 4 -3 0.04 0.4
 9 4 -3 0.88 0.48
 -9 4 3 0.41 0.51
 9 4 -3 0.35 0.4
 -8 -4 3 5.9 0.77
 8 -4 -3 7.85 0.78
 -8 -4 3 5.85 0.82
 8 -4 -3 6.41 0.78
 8 -4 -3 6.54 0.71
 -8 -4 3 6.37 0.56
 -8 4 3 7.5 0.81
 8 4 -3 5.16 0.66
 -8 4 3 5.8 0.78
 8 4 -3 8.08 0.86
 8 4 -3 7.73 0.75
 -8 4 3 6.99 0.57
 -7 -4 3 9.05 0.86
 7 -4 -3 10.5 0.72
 7 -4 -3 11.97 0.85
 7 -4 -3 10.18 0.8
 -7 -4 3 11.02 0.81
 -7 -4 3 10.11 0.6
 7 4 -3 11.53 0.78
 -7 4 3 9.75 0.72
 -7 4 3 12.18 0.87
 -7 4 3 10.47 0.61
 -7 4 3 9.54 0.88
 7 4 -3 11.15 0.8
 7 4 -3 10.87 0.71
 6 -4 -3 5.44 0.51
 6 -4 -3 4.4 0.5
 6 -4 -3 4.53 0.54
 -6 -4 3 5.32 0.46
 -6 -4 3 5.46 0.63
 -6 -4 3 5.31 0.53
 -6 -4 3 4.96 0.54
 6 -4 -3 4.45 0.54
 6 4 -3 4.69 0.48
 -6 4 3 4.24 0.44
 6 4 -3 3.82 0.49
 6 4 -3 5.28 0.54
 -6 4 3 4.78 0.58
 -6 4 3 5.21 0.55
 6 4 -3 4.38 0.54
 -5 -4 3 2.92 0.34
 5 -4 -3 3.04 0.41
 -5 -4 3 3.86 0.43
 5 -4 -3 3.13 0.35
 5 -4 -3 3.58 0.43
 -5 -4 3 4.22 0.44
 -5 -4 3 3.03 0.42
 -5 -4 3 4.23 0.46
 5 -4 -3 3.64 0.42
 -5 4 3 3.57 0.42
 -5 4 3 3.09 0.35
 -5 4 3 2.82 0.38
 5 4 -3 2.88 0.35
 -5 4 3 4.36 0.42
 -5 4 3 3.43 0.45
 5 4 -3 2.99 0.39
 5 4 -3 3.37 0.43
 5 4 -3 3.92 0.42
 4 -4 -3 25.31 0.86
 4 -4 -3 24.06 0.76
 4 -4 -3 25.24 0.85
 -4 -4 3 25.27 0.85
 4 -4 -3 25.47 0.91
 -4 -4 3 24.8 0.79
 4 -4 -3 24.9 0.9
 -4 -4 3 26.71 0.96
 4 -4 -3 25.85 0.9
 4 -4 -3 25.09 0.8
 -4 -4 3 25.24 0.92
 4 4 -3 24.85 0.89
 4 4 -3 24.49 0.91
 4 4 -3 25.44 0.8
 -4 4 3 25.84 0.78
 4 4 -3 30.29 1.2
 4 4 -3 25.38 0.89
 -4 4 3 24.7 0.85
 3 -4 -3 8.72 0.42
 -3 -4 3 7.91 0.42
 -3 -4 3 8.6 0.45
 3 -4 -3 7.44 0.36
 3 -4 -3 8.09 0.35
 3 -4 -3 7.87 0.44
 3 -4 -3 8.28 0.44
 -3 -4 3 8.23 0.38
 -3 -4 3 9.27 0.43
 -3 4 3 7.64 0.41
 3 4 -3 8.87 0.38
 3 4 -3 8.61 0.44
 3 4 -3 9.01 0.42
 -3 4 3 7.74 0.37
 -3 4 3 8.56 0.41
 3 4 -3 7.57 0.42
 3 4 -3 7.83 0.44
 -3 4 3 8.26 0.38
 2 -4 -3 0.4 0.15
 -2 -4 3 0.4 0.12
 -2 -4 3 0.34 0.13
 2 -4 -3 0.45 0.14
 -2 -4 3 0.64 0.15
 2 -4 -3 0.37 0.12
 2 -4 -3 0.63 0.12
 -2 4 3 0.19 0.1
 2 4 -3 0.7 0.16
 2 4 -3 0.64 0.15
 2 4 -3 0.49 0.14
 -2 4 3 0.6 0.13
 -2 4 3 0.62 0.14
 -1 -4 3 29.46 0.73
 -1 -4 3 30.48 0.75
 1 -4 -3 30.14 0.75
 -1 -4 3 30.98 0.74
 -1 -4 3 30.43 0.76
 1 -4 -3 30.77 0.73
 1 4 -3 30.14 0.72
 -1 4 3 30.85 0.77
 1 4 -3 29.89 0.65
 -1 4 3 30.32 0.74
 1 4 -3 30.73 0.74
 1 4 -3 30.47 0.71
 -1 4 3 29.85 0.74
 0 -4 3 0.6 0.07
 0 -4 3 0.37 0.13
 0 -4 3 0.66 0.07
 0 4 3 0.61 0.09
 0 4 -3 0.61 0.16
 0 4 3 0.38 0.08
 0 4 3 0.53 0.08
 1 -4 3 16 0.36
 1 -4 3 16.06 0.56
 1 -4 3 16.41 0.36
 -1 -4 -3 16.28 0.41
 1 4 3 15.7 0.44
 1 4 3 15.96 0.44
 1 4 3 16.28 0.4
 1 4 3 16 0.41
 1 4 3 16.16 0.36
 -1 4 -3 16.07 0.57
 2 -4 3 16.92 0.47
 -2 -4 -3 17.44 0.43
 2 -4 3 17.01 0.5
 2 -4 3 17.01 0.47
 2 -4 3 16.49 0.62
 2 4 3 16.66 0.51
 2 4 3 17.88 0.49
 -2 4 -3 17.27 0.51
 2 4 3 16.89 0.49
 2 4 3 16.52 0.52
 -3 -4 -3 0.72 0.19
 3 -4 3 0.75 0.18
 -3 -4 -3 0.86 0.14
 3 -4 3 0.52 0.14
 3 -4 3 1.42 0.24
 3 -4 3 0.81 0.17
 3 -4 3 1.08 0.17
 3 4 3 1 0.19
 3 4 3 0.8 0.16
 -3 4 -3 1 0.15
 3 4 3 0.8 0.15
 3 4 3 0.55 0.15
 -3 4 -3 0.93 0.12
 -3 4 -3 0.8 0.21
 4 -4 3 1.42 0.23
 -4 -4 -3 1 0.18
[truncated: 1,522,732 more chars]
